# Supplementary material for: HIV-1 Vpr Induces Widespread Transcriptomic Changes in CD4+ T Cells Early Postinfection
Source: mBio. 2021 Jun 22;12(3):e01369-21. doi: 10.1128/mBio.01369-21 (PMC8263007; doi:10.1128/mBio.01369-21)
Supplement: DATA SET S1 [file mbio.01369-21-sd001.xlsx]

## Sheet: Sheet1
Probe number	Probe sequence	Probe quality	SNP overlaps	Probe position	Probe coding class	Ilumina symbol	Gene symbol	Entrez gene ID	Log2 fold change					p-value					Adjusted p-value					F statistic	F p-value	F adjusted p-value
									4.5 hpi	8 hpi	12 hpi	24 hpi	48 hpi	4.5 hpi	8 hpi	12 hpi	24 hpi	48 hpi	4.5 hpi	8 hpi	12 hpi	24 hpi	48 hpi
ILMN_3237396	CCACCAGCCCATCAGTGTTTCTTTGAGGTGATTGCATTAGGGAAGTTGGC	Perfect	rs15974 rs115908756	chr15:67493541:67493590:-	Transcriptomic	AAGAB	AAGAB	79719	-0.01	-0.13	-0.46	-0.07	-0.26	0.9372	0.2926	0.0007	0.6728	0.0606	0.98178	0.64116	0.0158	0.88529	0.29118	3.7	0.0078	0.03793
ILMN_1674698	GGCAGACAAAGGGCTCCCTGGCTACTGGGAAGATACAGAACCATCCTGTG	Perfect	NA	chr6:44267495:44267544:-	Transcriptomic	AARS2	AARS2	57505	-0.24	-0.49	-0.26	-0.25	-0.24	0.1206	0.0002	0.0344	0.106	0.0745	0.42103	0.00604	0.2094	0.39437	0.32636	6.1	0.0003	0.00269
ILMN_1687609	CAGTATCTGGTCCTGTGCCCCAGCTGCCAAAGGAGAGTGGGGGCCATGCC	Perfect	NA	chr17:79091379:79091428:-	Transcriptomic	AATK	AATK	9625	-0.01	-0.81	-0.17	0.2	0.2	0.9752	0.0018	0.4903	0.5161	0.4549	0.99278	0.02981	0.79069	0.80635	0.76829	2.6	0.0434	0.14025
ILMN_1766054	GTGCTCTTTGTTCATCATTGGCCCTCATTCCAAGCACTTTACGCTGTCTG	Perfect	rs77877520 rs56211454	chr9:107543501:107543550:-	Transcriptomic	ABCA1	ABCA1	19	0.71	1.13	1.59	0.84	1.31	0.0464	0.0002	0	0.0179	0.0001	0.24946	0.00625	0.00011	0.14029	0.0038	15.8	0	0
ILMN_2232084	GTGGAGGATGTCCACCCTCTGTCTCAGGCCTTTTTCAAATTAAAGGCAGT	Perfect	NA	chr4:419706:419755:-	Transcriptomic	ABCA11	ABCA11P	79963	-1.11	-0.3	-0.08	-0.65	-0.34	0.0004	0.1998	0.7418	0.0257	0.184	0.01003	0.53953	0.91461	0.17588	0.51825	4.8	0.0016	0.01057
ILMN_2094875	GGGTCTTACAGAACCATCTGGCTTCATTCTTCTTGGACTTGATCCTGCTG	Perfect	rs28364281	chr7:87132966:87133015:-	Transcriptomic	ABCB1	ABCB1	5243	-0.32	-1.23	-1.12	-0.81	0.28	0.497	0.0019	0.0044	0.0846	0.4891	0.79468	0.03095	0.05572	0.35008	0.79006	4.9	0.0015	0.00999
ILMN_1687840	GTGGCATACACAGAGCAGCCGTGTGCAGAACCATGATAACCCCAAATGGG	Perfect	NA	chrX:74273303:74273352:-	Transcriptomic	ABCB7	ABCB7	22	0.11	0.37	0.14	0	-0.25	0.4641	0.0036	0.2488	0.9898	0.0645	0.77427	0.04906	0.59705	0.99697	0.30125	3	0.0213	0.08237
ILMN_2102422	AGAGGTGTACACAGCCGCCCGGGAAGCGAATGCTCACGAGTTCATCACCA	Perfect	NA	chr7:150739116:150739165:+	Transcriptomic	ABCB8	ABCB8	11194	-0.47	-0.58	-0.58	-0.4	-0.34	0.0461	0.0026	0.0027	0.0854	0.0977	0.24866	0.03878	0.04031	0.35187	0.37814	6.2	0.0003	0.00244
ILMN_1788457	GGTTTGAAGTGGAGTCTCATGACCTCTCAGAATAAGGTGTCACCTCCCTG	Perfect	NA	chr13:95672560:95672609:-	Transcriptomic	ABCC4	ABCC4	10257	0.2	0.83	0.68	0.98	1.01	0.4582	0.0003	0.0025	0.0006	0.0001	0.77057	0.00896	0.03778	0.01325	0.00345	11.9	0	1e-05
ILMN_2194009	CACACAGCTAACTGCCAAAATACATTGACCGTAGTAGCTGTTCAACTCCT	Perfect	NA	chr13:95672369:95672418:-	Transcriptomic	ABCC4	ABCC4	10257	0.26	0.66	0.74	1.11	0.89	0.3446	0.0033	0.0013	0.0001	0.0005	0.68716	0.04631	0.02329	0.00478	0.01193	11	0	2e-05
ILMN_1706531	GTTTGGTGTGTTCCCGCAAACCCCCTTTGTGCTGTGGGGCTGGTAGCTCA	Perfect	rs71801746	chr3:183637872:183637921:-	Transcriptomic	ABCC5	ABCC5	10057	-0.06	-0.25	-0.3	-0.75	0.05	0.6896	0.0431	0.0147	0	0.6923	0.89316	0.23897	0.12336	0.00057	0.89414	7.5	0.0001	0.00064
ILMN_1746032	CCAAAGGCTCAGCCTGGCCAGGGCCAGAGGCCCCTCAAAACGGGGAGTAG	Perfect	NA	chr14:74753313:74753362:-	Transcriptomic	ABCD4	PMP69	5826	0.11	-0.35	-0.03	-1.16	-0.22	0.5961	0.04	0.8797	0	0.2262	0.84904	0.22869	0.96432	0.00016	0.5716	7.6	0	0.00058
ILMN_1676846	GATTACCTGGAGCCTGGAGCCACTTTAAGTTGTACTTCTGACTAAACTGG	Perfect	NA	chr4:146049799:146049848:+	Transcriptomic	ABCE1	ABCE1	6059	-0.06	0.06	-0.17	-0.38	-0.6	0.7364	0.6235	0.2106	0.024	0.0002	0.9129	0.86233	0.5527	0.1689	0.005	5	0.0012	0.00854
ILMN_2284941	GTTTGTAAACGACGTGTTTGAGCAGCTGGCGTGTGAGGCTGCCCGGCTGG	Perfect	rs79065292	chr7:150905094:150905143:-	Transcriptomic	ABCF2	ABCF2	10061	-0.12	0.2	0.55	0.36	0	0.5348	0.1994	0.0009	0.0665	0.9794	0.81698	0.53903	0.01778	0.30662	0.99423	3.7	0.0074	0.03633
ILMN_1669201	CACCTGTAATCCGACTGTAAGCTCATCACCTTGGGAGGCCACTGTAGGAG	Bad	NA	chr7:150909819:150909868:-	Transcriptomic	ABCF2	ABCF2	10061	-0.1	-0.43	-0.53	0.14	-0.08	0.5916	0.0054	0.001	0.4581	0.64	0.84675	0.06465	0.01928	0.77048	0.87015	4.5	0.0025	0.0154
ILMN_2329927	ATCCAACCCCTAGAACCGCGTTGGGTTTGTGGGTGTCTCGTGCTCAGCCA	Perfect	NA	chr21:43716609:43716658:+	Transcriptomic	ABCG1	ABCG1	9619	0.54	0.91	1.48	1.3	1.17	0.1322	0.0025	0	0.0006	0.0005	0.44191	0.03822	0.00042	0.014	0.01212	13.7	0	0
ILMN_1794782	CAGCACTTGTGAAGGATTGAATGCAGGTTCCAGGTGGAGGGAAGACGTGG	Perfect	rs113036971	chr21:43717164:43717213:+	Transcriptomic	ABCG1	ABCG1	9619	0.44	1.15	1.45	1.18	1.56	0.1865	0.0001	0	0.0008	0	0.52169	0.00308	0.0002	0.0173	0.00026	18.9	0	0
ILMN_1743371	TCTTGCATCAGTACGCCAAAGCCATCTTCCAGGACCCAGAGGGGCTGCCT	Perfect	NA	chr2:27353521:27353570:+	Transcriptomic	ABHD1	ABHD1	84696	0.26	-0.35	-0.92	-0.65	-0.01	0.3108	0.0893	0	0.0126	0.9699	0.65745	0.36059	0.00204	0.11203	0.99147	6.4	0.0002	0.00193
ILMN_1801767	GGTTTTCTGGAGGGAATCTGGCCAAGACAGTCCACTTACATGGATCGTGT	Perfect	NA	chr18:19231604:19231653:-	Transcriptomic	ABHD3	ABHD3	171586	0.11	0.46	0.58	0.12	0.2	0.553	0.0023	0.0002	0.4796	0.2063	0.82636	0.03552	0.00618	0.78384	0.54749	6	0.0003	0.0029
ILMN_1700633	ACTGGGTGGTTCCCACTGCATGACCCTCTATCCCTGCCATCTGTCCCCAT	Perfect	rs79833579 rs77440556	chr14:23080980:23081029:+	Transcriptomic	ABHD4	ABHD4	63874	-0.1	-0.08	-0.1	0.07	0.47	0.5429	0.5347	0.4556	0.6838	0.0023	0.82155	0.81688	0.76875	0.89037	0.03527	2.4	0.0513	0.15865
ILMN_1655702	CGACACTGTGGACTGAACACACTGAAGCTCTGATGGGAAAACCTGGTGAC	Perfect	NA	chr3:43760009:43760058:+	Transcriptomic	ABHD5	ABHD5	51099	0.74	0.56	0.68	0.71	0.23	0.0094	0.0127	0.003	0.0113	0.3449	0.09271	0.11239	0.04276	0.10437	0.68736	6.5	0.0002	0.00178
ILMN_2329958	CACATGCACTTTGTGTGTCTCCTCTTAATTGAAGGGAGGGCTGAGGGATG	Perfect	NA	chr10:27036214:27036263:-	Transcriptomic	ABI1	ABI1	10006	-0.36	-0.16	-0.53	-0.34	-0.12	0.0173	0.1627	0	0.0206	0.3562	0.13727	0.48869	0.00179	0.15305	0.6965	7.3	0.0001	0.00077
ILMN_1775944	GGAGCCACCCAAGTAGTCGGAGCAGCAGTCGAGAGAACAGTGGAAGTGGT	Perfect	rs1135718	chr2:204260399:204260448:+	Transcriptomic	ABI2	ABI2	10152	-0.26	0.42	0.89	0.25	-0.06	0.4716	0.1366	0.0028	0.4741	0.8464	0.77874	0.44898	0.0413	0.78028	0.9531	2.7	0.034	0.11721
ILMN_1724497	TGGTTGGTATGAGGGAGTTATGAATGGAGTGACTGGGCTTTTTCCTGGGA	Perfect	NA	chr2:204291991:204292040:+	Transcriptomic	ABI2	ABI2	10152	0.15	0.46	0.88	0.54	-0.01	0.401	0.0022	0	0.0035	0.9688	0.73059	0.03443	3e-05	0.04775	0.99127	12.1	0	1e-05
ILMN_1755658	TGTCCTGTGACTGCCCCACAGAGATAAGGGGCCAGGAGGGATTGAAAGGC	Perfect	rs114842800	chr17:47300372:47300421:+	Transcriptomic	ABI3	ABI3	51225	0.17	0.69	0.75	0.71	0.48	0.5324	0.0032	0.0015	0.0126	0.0532	0.81557	0.04526	0.02677	0.11162	0.27019	6.6	0.0002	0.00165
ILMN_1785424	GAAAAGCTGTGTCGTGTTCCCTGTGAAACTGAGCAGGTGTGTGTTGGCGC	Perfect	rs76669575	chr10:116191056:116191105:-	Transcriptomic	ABLIM1	ABLIM1	3983	-0.1	0.06	0.08	-0.18	0.53	0.6039	0.694	0.5759	0.3255	0.002	0.853	0.89489	0.83866	0.67112	0.03304	2.5	0.0444	0.1428
ILMN_1758825	AAGTCTGTTTCCCCGTCCGCAGTGGGTGTTGCCTCTTTGTGTGTGTCCCG	Perfect	NA	chr4:7967295:7967344:-	Transcriptomic	ABLIM2	ABLIM2	84448	0.21	0.35	0.74	0.74	0.79	0.4475	0.1244	0.002	0.0102	0.0023	0.76316	0.42789	0.03237	0.09805	0.036	6.4	0.0002	0.00193
ILMN_1731433	TATAGACCTGTGTGACCAGCCCCCAGTTCCTCCCCCAGTTCCTCCCAGGA	Perfect	NA	chr7:150558283:150558332:+	Transcriptomic	ABP1	ABP1	26	0.29	0	0.03	0.59	0.7	0.1647	0.99	0.8581	0.0065	0.0004	0.49174	0.99704	0.95732	0.07278	0.01019	5.1	0.0011	0.00806
ILMN_1655114	GAGGAGGAAGAGGAGGCGATAGGCTTGCTGGACAAGGTTCTGGAGGACGA	Perfect	NA	chr17:1012256:1012305:-	Transcriptomic	ABR	ABR	29	-0.28	-0.55	-0.44	-0.75	-0.59	0.2089	0.0031	0.0156	0.0012	0.0038	0.55078	0.04395	0.1282	0.02322	0.05071	7.9	0	0.00041
ILMN_1658083	CCTGGGTGGAGTGTTGAGTTGGAACCATTGTAAAGGTGGGCAAAGCCTAG	Perfect	NA	chr6:26599859:26599908:+	Transcriptomic	ABT1	ABT1	29777	-0.23	-0.44	-0.76	-0.7	-0.23	0.2578	0.0085	0	0.001	0.197	0.60616	0.08689	0.00129	0.0204	0.5359	9.2	0	0.00012
ILMN_2367165	TCGAGGACCTGCTCGTGTCCATCGGTCTGGACTGTTGAGCCCCTGGCTGG	Perfect	NA	chr3:127399281:127399330:+	Transcriptomic	ABTB1	ABTB1	80325	-0.37	-0.52	-0.51	-0.83	-0.04	0.0612	0.0016	0.0019	0.0001	0.827	0.29294	0.028	0.03153	0.00337	0.94599	9.1	0	0.00013
ILMN_1753370	AAGAGGCCTTTCTGCTGTGTCCCCTCACGGCCTTGCCCTCGAATTCTGCA	Perfect	NA	chr11:34172883:34172932:-	Transcriptomic	ABTB2	ABTB2	25841	0.37	0.24	0.38	1.36	0.88	0.2346	0.3312	0.1288	0.0001	0.0023	0.58125	0.67596	0.43618	0.00272	0.03575	7.1	0.0001	0.00096
ILMN_1660199	AGGCCACAGTAAAACAAGTGACCTTCAGAGCAGCTGCCACAACTGGCCAT	Perfect	NA	chr18:47310122:47310171:-	Transcriptomic	ACAA2	ACAA2	10449	0.44	0.49	0.41	0.56	0.37	0.0037	0.0001	0.0008	0.0002	0.0045	0.0499	0.00346	0.01666	0.00722	0.0568	13.5	0	0
ILMN_1772123	TCTGACATTCCCACAGCCCCTCAAACATGCAAGGCTACTAAGGCAGGAGG	Perfect	rs74331078	chr17:35442111:35442160:-	Transcriptomic	ACACA	ACACA	31	0.11	-0.15	-0.26	-0.27	-0.4	0.4634	0.1998	0.035	0.0729	0.0037	0.7739	0.53963	0.21128	0.3222	0.04919	4	0.0051	0.02693
ILMN_1763852	TAGCTGCTACCCTGGAACGGTGGGCAGAGAGCCTACTAGGAAATGTGCAG	Perfect	NA	chr12:109705959:109706008:+	Transcriptomic	ACACB	ACACB	32	-0.17	-0.13	-0.12	-0.23	0.56	0.3893	0.4314	0.4632	0.2572	0.0025	0.72198	0.75195	0.77371	0.60562	0.03734	2.8	0.0319	0.11213
ILMN_1687303	AGGACCTGGGCGCCTGGGAAAATGGAATGCAACCCACATTGTAAAGCCAC	Perfect	rs111761557	chr12:112194744:112194793:+	Transcriptomic	ACAD10	ACAD10	80724	-0.05	0.35	0.4	-0.01	0.71	0.8568	0.0983	0.0606	0.9703	0.0029	0.95685	0.37918	0.29129	0.99158	0.04201	3.3	0.0132	0.05725
ILMN_1740920	GTGTGGCCTGAGTCCCCTCAGGAGGAAGGTGGACAACAGAGAAATGAGAG	Perfect	NA	chr10:124816100:124816149:+	Transcriptomic	ACADSB	ACADSB	36	-1.07	-0.47	-0.66	-0.49	-0.07	0.0001	0.0181	0.0014	0.0463	0.7394	0.00296	0.14109	0.02588	0.24916	0.91391	8.4	0	0.00028
ILMN_1806408	GGCCTGTCCCAGTTATGTGCCTTCCCTCAAGCCAAAGCCGAAGCCCCTTT	Perfect	rs112880188	chr17:7128431:7128480:+	Transcriptomic	ACADVL	ACADVL	37	0.18	0.24	0.11	0.32	0.56	0.2155	0.0421	0.3658	0.0315	0.0001	0.55898	0.23569	0.70383	0.19876	0.00257	6.4	0.0002	0.00195
ILMN_2352009	ATGAACAGTTTCTGCTGCAGCGGCTGGCAGACGGGGCCATCGACCTCTAT	Perfect	NA	chr17:7127961:7128010:+	Transcriptomic	ACADVL	ACADVL	37	0.23	0.01	0.24	0.15	0.72	0.2989	0.9441	0.1834	0.4964	0.0005	0.64694	0.98379	0.51753	0.79434	0.01233	3.6	0.0097	0.04497
ILMN_1769694	CCTCCCCAGAGGGAAGCAGGAATGAGGCCAAAAAGTGTGCATTGGATAGG	Perfect	NA	chr12:50477283:50477332:+	Transcriptomic	ACCN2	ACCN2	41	0.19	0.7	1.25	1.3	0.8	0.4839	0.0021	0	0	0.0014	0.78676	0.03368	8e-05	0.00086	0.0254	16.4	0	0
ILMN_1761000	CGCTTGCAGTAGAAGGTGCTTTCTCGGTTTCCCAGAGTATCCAACGGCTC	Perfect	NA	chr9:19451893:19451942:+	Transcriptomic	ACER2	ACER2	340485	-0.07	0.38	0.83	0.65	0.85	0.7627	0.0452	0.0001	0.0069	0.0002	0.92257	0.24573	0.00247	0.0754	0.00498	10.1	0	6e-05
ILMN_1699636	GCCAGGTGCCCCAGTCCTCTGATTTTTCCTCCATCCTGCTTACCACCTCC	Perfect	NA	chr14:23528027:23528076:-	Transcriptomic	ACIN1	ACIN1	22985	-0.26	-0.35	-0.44	-0.5	-0.27	0.0749	0.004	0.0005	0.0012	0.041	0.32705	0.05203	0.01129	0.02264	0.23224	8.8	0	0.00017
ILMN_1771348	CCCCGGACCTCAAATCCCTGGGCGACCAGTACGTGAAAGACGAATTTAGG	Perfect	NA	chr7:96747106:96747155:+	Transcriptomic	ACN9	ACN9	57001	0.45	0.59	0.86	0.6	0.45	0.0531	0.0024	0	0.0105	0.0289	0.2698	0.03626	0.00145	0.09951	0.18892	9.9	0	7e-05
ILMN_2134039	CTCTTCTCCCTGCATCACTGTTCATTCACAATGAAAGGTTAGGAAGAAGC	Perfect	NA	chr7:96810969:96811018:+	Transcriptomic	ACN9	ACN9	57001	0.4	1.05	1.03	0.77	0.81	0.1457	0	0	0.0067	0.0015	0.46334	0.00098	0.0014	0.07418	0.02596	13.7	0	0
ILMN_1750800	CCTTTTCCTTCAGAGTGAATCATCCAGACTCCTCATGGATAGGTCGGGTG	Perfect	NA	chr9:32450621:32450670:+	Transcriptomic	ACO1	ACO1	48	0.51	0.43	0.19	0.52	0.36	0.0025	0.0013	0.1424	0.0019	0.0132	0.0373	0.02442	0.45791	0.03127	0.11549	8.5	0	0.00023
ILMN_1750158	GCTAGCATTTTTCCAACGAGGGAACTTATTCCGCACGGGCCTACTGTAGG	Perfect	rs71382188	chr17:73942192:73942241:-	Transcriptomic	ACOX1	ACOX1	51	0.22	0.37	0.36	0.58	0.09	0.1674	0.0047	0.0071	0.0005	0.5349	0.49574	0.05847	0.07685	0.01221	0.81699	6.8	0.0001	0.00129
ILMN_2234343	CTCTATTACCACGGGAAGGAGCAGGTGCCGAGAGGTTGCCCTGATGGGCT	Perfect	rs17853316	chr1:147120048:147120065:-,chr1:147119337:147119368:-	Transcriptomic	ACP6	ACP6	51205	0.62	0.5	0.72	0.63	0.48	0.0009	0.0009	0	0.0007	0.003	0.01869	0.01807	0.0005	0.01606	0.04275	15.2	0	0
ILMN_2360705	CCCCGCCACCAACTTACTTTACCACCTATGACTGTACTTGTCAGTATGAG	Perfect	NA	chr2:223806569:223806618:+	Transcriptomic	ACSL3	ACSL3	2181	0.13	0.38	0.39	0.61	0.32	0.3672	0.0013	0.0013	0.0001	0.0124	0.70487	0.02381	0.02378	0.00301	0.11042	10.3	0	5e-05
ILMN_1666096	GGGGAGTGTTAGGAGCAGCCAGGACTGTGTAGTGTGTGTTTGGTTGCATC	Perfect	NA	chr2:223807860:223807909:+	Transcriptomic	ACSL3	ACSL3	2181	0.22	-0.29	-0.64	-0.53	0.04	0.1973	0.0319	0	0.0023	0.7972	0.53639	0.20014	0.001	0.03556	0.93519	8.3	0	0.0003
ILMN_1714197	TGCCCCAGTCAGGCTCAAGCCCTGTGGTTGTAGGAATAAAGCCTGTGATC	Perfect	rs114634841	chr20:33515709:33515758:+	Transcriptomic	ACSS2	ACSS2	55902	0.32	0.37	0.37	0.34	0.28	0.0262	0.0021	0.0021	0.0181	0.0297	0.17775	0.03374	0.03404	0.14104	0.19169	7.7	0	0.00054
ILMN_1671703	CACTTTCCTGCTCCTCTCTGTCTCTAGCACACAACTGTGAATGTCCTGTG	Perfect	NA	chr10:90694928:90694977:-	Transcriptomic	ACTA2	ACTA2	59	0.47	0.62	0.39	0.45	1.44	0.0796	0.0049	0.0685	0.0893	0	0.33831	0.06023	0.31162	0.36058	3e-05	11.6	0	2e-05
ILMN_2232177	GGCCCACGTGGCATCGATCCTCCCTGCCCGCGAAGTGACAGTTTACAAAA	Perfect	NA	chr14:69341410:69341459:-	Transcriptomic	ACTN1	ACTN1	87	-0.29	-0.65	-0.57	-0.46	-0.05	0.1837	0.0004	0.0018	0.0337	0.783	0.51786	0.00982	0.02998	0.20661	0.92999	6.7	0.0001	0.00149
ILMN_1694233	GGTCCCATCTCCAAGGTGCGTCATATGCAGGAATGGCTTGAAACAAGAGG	Perfect	NA	chr14:75520238:75520287:-	Transcriptomic	ACYP1	ACYP1	97	0.16	0.13	0.5	-0.14	-0.06	0.3771	0.3486	0.0009	0.4241	0.6862	0.71238	0.69031	0.01796	0.74683	0.8915	3.1	0.019	0.07564
ILMN_2158705	TGGCTGGGTGAAGAATACCAGCAAAGGCACCGTGACAGGCCAAGTGCAGG	Perfect	rs115587659	chr2:54365811:54365860:+	Transcriptomic	ACYP2	ACYP2	98	-0.22	0.06	-0.23	-0.28	-0.42	0.1447	0.6337	0.0612	0.0611	0.0023	0.46165	0.86692	0.2929	0.29281	0.03623	4.1	0.0044	0.02415
ILMN_1725043	CTGGTGGACTTTGTGAGGCAACATCGGATACCACTGGGTAAGGCTTGGAG	Perfect	rs118163361	chr15:43641207:43641256:+	Transcriptomic	ADAL	ADAL	161823	-0.07	0.64	0.76	0.75	0.93	0.7727	0.0016	0.0002	0.0026	0.0001	0.92651	0.02731	0.0072	0.03859	0.00251	11.7	0	1e-05
ILMN_1765779	CCAAAACTGGACCACCAGAGAATGGACACCATCCAGGAAGACCCCAGCAC	Perfect	NA	chr2:9630478:9630527:-	Transcriptomic	ADAM17	ADAM17	6868	-0.75	-0.4	-0.13	-0.06	-0.16	0.002	0.0328	0.4606	0.7992	0.4139	0.03277	0.20354	0.77205	0.93578	0.7399	3.4	0.0116	0.05175
ILMN_2060086	AGCTGCGCTGGATGGACACCGCCTTGCACTGTTGGATTCTGGGTATGACA	Perfect	NA	chr2:207482355:207482404:+	Transcriptomic	ADAM23	ADAM23	8745	0.29	0.01	-0.05	-0.88	-0.66	0.2629	0.962	0.7914	0.0013	0.0056	0.61148	0.98874	0.93318	0.02408	0.0662	4.4	0.0029	0.01739
ILMN_1708348	GCATCCCCAGAAAGACTCCATCCCAGGACCAGGTTCCCCTGCGTGCTCTT	Perfect	NA	chr10:135076196:135076245:-	Transcriptomic	ADAM8	ADAM8	101	0.48	0.42	0.51	0.75	0.89	0.0817	0.0602	0.0223	0.0076	0.0006	0.34314	0.29001	0.16121	0.08052	0.01322	6.9	0.0001	0.0011
ILMN_1767362	GGGAAACTGGTACCCTACACCTGGGAGCAGTATCTGCCACTGGGATAAAG	Perfect	NA	chr5:64444969:64445018:-	Transcriptomic	ADAMTS6	ADAMTS6	11174	-0.18	0.35	1.01	0.37	0.44	0.5698	0.158	0.0002	0.2255	0.1067	0.83547	0.48145	0.00592	0.57098	0.39578	4.7	0.0018	0.01185
ILMN_1721495	CTCGGCCCCCGCCCCTGCAGTCAGCGTCAGTGCTCATCTACGTTAATAAA	Perfect****	NA	chr9:136440571:136440620:+	Transcriptomic	ADAMTSL2	ADAMTSL2	9719	0.66	0.88	0.39	1.56	1.49	0.0253	0.0003	0.0887	0	0	0.17413	0.00883	0.3593	0.00015	5e-05	18.5	0	0
ILMN_1793040	GGCACTGTAACGTACCAACGTACCAATTTCCCCTTTTCCCCTGGCTACCA	Perfect	rs117515657	chr19:1505458:1505507:-	Transcriptomic	ADAMTSL5	ADAMTSL5	339366	-0.16	-0.76	-0.59	-0.57	-0.4	0.5343	0.0007	0.0068	0.0306	0.086	0.81672	0.01497	0.07493	0.19529	0.35314	6.1	0.0003	0.00267
ILMN_1763000	GCTGGGTTGTGCATTAAGGGCCAGTTTACTTGTCTGCCTCTTTGACCACC	Perfect	NA	chr17:29286088:29286137:+	Transcriptomic	ADAP2	ADAP2	55803	0.49	0.5	0.16	0.64	0.91	0.0454	0.0109	0.3955	0.0089	0.0001	0.24654	0.10171	0.72638	0.08927	0.00288	7.9	0	0.00042
ILMN_2319326	CCGTGTGTGTCCAGTTTACAGCGTCTCTGCCCCCTAGCGTGTTTTGTGAC	Perfect	NA	chr21:46645755:46645804:+	Transcriptomic	ADARB1	ADARB1	104	-0.24	0.25	0.32	0.23	0.65	0.2053	0.1032	0.0402	0.2241	0.0003	0.54608	0.38877	0.22916	0.56956	0.00872	5.2	0.0009	0.0069
ILMN_1679797	TACACCACACGTTACAACTGCATGAGCTTCCTCTCGCACAAGACCAGCTG	Perfect	NA	chr21:46646351:46646400:+	Transcriptomic	ADARB1	ADARB1	104	0.11	0.42	0.53	0.4	0.62	0.4649	0.0008	0.0001	0.0087	0	0.77482	0.01657	0.00228	0.08789	0.00114	13.1	0	0
ILMN_1698777	CCCCACTACTTCCGTTAACCCTTCCCATTGTCAAGATGTGCCACGGGTGC	Perfect	rs116508125	chr14:78400011:78400060:+	Transcriptomic	ADCK1	ADCK1	57143	-0.24	-0.54	-0.5	-0.67	-0.08	0.2906	0.0037	0.0076	0.0036	0.697	0.63918	0.05001	0.08079	0.04908	0.89627	5.7	0.0005	0.00417
ILMN_1738604	GGGAAAGGAAGCAGGGCAGTGGTGGGTGTCTGAAACCTCAGAAACATAAC	Perfect	NA	chr4:99993179:99993228:-	Transcriptomic	ADH5	ADH5	128	-0.15	-0.14	-0.51	-0.75	0.26	0.4139	0.3625	0.0015	0.0002	0.1123	0.7399	0.70151	0.02624	0.00614	0.40569	6.6	0.0002	0.00163
ILMN_1702858	CCAGGCTCGACTTCAGGGGTCAGTGTTCCTGTCCCAAACCCCACACAGAA	Perfect	NA	chr8:67380800:67380849:+	Transcriptomic	ADHFE1	ADHFE1	137872	-0.1	-0.12	0.09	0.19	1.07	0.7032	0.5933	0.6833	0.4823	0.0001	0.89934	0.84774	0.89018	0.78562	0.00261	4.2	0.0037	0.02091
ILMN_2363634	GAAATTCCCCAAAGCTCAGAGTCCAGTTCCTTCCATAAAACAGGCTGGAC	Perfect	rs12265	chr8:67380728:67380777:+	Transcriptomic	ADHFE1	ADHFE1	137872	-0.1	0.17	0.18	-0.06	0.95	0.735	0.4604	0.4526	0.8449	0.0006	0.91236	0.7719	0.7668	0.95251	0.01367	3.1	0.0203	0.07966
ILMN_2096322	TCCCTCCCTTACCCCCATCCTTAACTTTGTATCCTGGCTTATAACAGGCC	Perfect	rs10581	chr1:202910284:202910333:-	Transcriptomic	ADIPOR1	ADIPOR1	51094	-0.62	-0.64	-0.4	-0.47	-0.53	0.0009	0	0.0056	0.0078	0.001	0.01807	0.00141	0.06556	0.08217	0.02038	12.9	0	1e-05
ILMN_2358626	CCACTGATGGAAGAGCTGAAAACACAAGCCCAGGAGTGCAGACACTGCCC	Perfect	NA	chr10:76468197:76468246:+	Transcriptomic	ADK	ADK	132	0.12	0.42	0.04	-0.06	-0.53	0.4702	0.002	0.7574	0.7245	0.0005	0.77791	0.033	0.9203	0.90817	0.01237	5.2	0.001	0.007
ILMN_1768062	CGAAGATGGCAGCTGCTGAGGAGGAGCCGAAGCCCAAAAAGCTGAAGGTG	Perfect	NA	chr10:75911032:75911081:+	Transcriptomic	ADK	ADK	132	0.42	0.45	0.86	0.33	-0.31	0.1646	0.0643	0.0009	0.2661	0.2432	0.49146	0.30059	0.01831	0.61485	0.59092	4.3	0.0036	0.02036
ILMN_1801020	GCTCCCAGTCGCTGAGTGCCTGAGCCGGGAAGCAGTTGCTGTGGTACCTG	Perfect	NA	chr10:75936515:75936564:+	Transcriptomic	ADK	ADK	132	0.24	-0.08	-0.03	-0.12	-0.65	0.3057	0.6488	0.8693	0.5935	0.0021	0.65278	0.87394	0.96095	0.84781	0.03366	2.5	0.0471	0.14902
ILMN_1702933	CGCCCTAACAACTTCCCATCCGCTGACCCCTCCAACGCCATCAATCTCCA	Bad	NA	chr22:50924745:50924794:+	Transcriptomic	ADM2	ADM2	79924	-0.22	-0.5	-0.22	1.2	0.78	0.3816	0.014	0.2691	0	0.0009	0.71606	0.11981	0.61807	0.00083	0.01757	9.3	0	0.00012
ILMN_1666019	GTGGCCTAGTGGTTATGCCCTGTACTACCATTTTGAGGATCTGGACTCCG	Perfect	NA	chr20:49545230:49545279:-	Transcriptomic	ADNP	ADNP	23394	-0.7	-0.48	-0.45	-0.94	-0.33	0.0155	0.0326	0.0476	0.0013	0.1761	0.12796	0.2028	0.25321	0.02363	0.50771	5.9	0.0004	0.00323
ILMN_2080751	TAAAGCACCAGAACCAGTCATGGAGACCAGCCAGTTTAGATGGTAAGTCA	Perfect	NA	chr18:77897891:77897940:+	Transcriptomic	ADNP2	ADNP2	22850	-0.28	-0.49	-0.58	-0.38	-0.18	0.1087	0.0007	0.0001	0.027	0.2233	0.39917	0.01463	0.00351	0.18123	0.56862	8.4	0	0.00026
ILMN_1695590	CAGCTGTGAACATGGACTCTTCCCCCACTCCTCTTATTTGCTCACACGGG	Perfect	rs35669648 rs45521531 rs41537447 rs4987255	chr5:148208050:148208099:+	Transcriptomic	ADRB2	ADRB2	154	0.4	0.37	0.53	0.84	1.81	0.0606	0.0301	0.0025	0.0002	0	0.29123	0.19337	0.0382	0.00581	0	27.4	0	0
ILMN_1803376	TAATGTCTGCCCATCTGTATTGTTGCTCCTACCTTCAAATATGACACCTG	Perfect	NA	chr12:19673502:19673551:+	Transcriptomic	AEBP2	AEBP2	121536	-0.11	-0.2	-0.5	-0.12	0.37	0.5453	0.1443	0.0008	0.4863	0.0192	0.82243	0.46085	0.01667	0.78844	0.14641	4.5	0.0026	0.0159
ILMN_3240321	ACACTGTGCGGGAGGTGACAACAGAGCAAAGCAGCGCAGGGGTCAGGGAG	Perfect	NA	chr15:89175121:89175170:+	Transcriptomic	AEN	AEN	64782	-0.15	-0.24	0.13	1.17	1.61	0.5568	0.2331	0.5042	0	0	0.82821	0.57973	0.79911	0.00113	0	16.3	0	0
ILMN_1705447	CGGGGATGACTCTGATTGTCCTTCAGCAGGGATGAGTCTGTTTTGCTCCG	Perfect	NA	chr16:90062527:90062576:+	Transcriptomic	AFG3L1	AFG3L1	172	-0.32	0.02	-0.25	-0.72	0.03	0.179	0.9213	0.1932	0.0033	0.895	0.5112	0.977	0.53094	0.04594	0.9689	2.7	0.0348	0.11932
ILMN_2290776	ATGCTAGTTCCCCTCCAGGCCGCTGATTCCATGTGACAGCCGTTAAGTCC	Perfect	rs75743359	chr2:27293190:27293239:+	Transcriptomic	AGBL5	AGBL5	60509	-0.23	-0.3	-0.75	-0.22	-0.06	0.251	0.06	0	0.2695	0.7345	0.59915	0.28955	0.00136	0.61852	0.91221	5.8	0.0004	0.00354
ILMN_2257015	ATTCCAGCCACGGGCCCCAGGAAAGCCGTGCTGTCAGCATCAGCATCATC	Perfect****	rs77170610	chr6_cox_hap2:3620706:3620755:-	Transcriptomic	AGER	AGER	177	-0.79	-0.59	-0.51	-0.92	-0.45	0.0016	0.0028	0.0088	0.0003	0.0342	0.02717	0.04134	0.08898	0.0075	0.20848	10.1	0	6e-05
ILMN_3260345	CAGGACCTTCTAGTCAGCAGGGCATGTTTGGAAAATGTTAATACGCCATG	Perfect	NA	chr2:228425698:228425747:+	Transcriptomic	AGFG1	AGFG1	3267	-0.14	-0.57	-0.86	-1.01	-0.48	0.5376	0.0029	0	0.0001	0.0191	0.81859	0.04192	0.0014	0.00223	0.14591	11.9	0	1e-05
ILMN_1707169	GCTTCTCCTATGAGGTGCTTAGGGCTGCATCTTGGTTTTAGGACCACTGT	Perfect	NA	chr1:15899261:15899310:-	Transcriptomic	AGMAT	AGMAT	79814	-0.3	-0.69	-0.48	-0.49	-0.55	0.1409	0.0001	0.0038	0.0149	0.0027	0.45553	0.00324	0.05032	0.12462	0.0403	9.6	0	9e-05
ILMN_1732176	TCTGGGAGCTGGGATGATAAAGATGAGGCTTGCGGCTGTGGCCCGCTGGT	Perfect	NA	chr9:139567910:139567959:-	Transcriptomic	AGPAT2	AGPAT2	10555	0.06	0.31	0.39	0.82	0.81	0.8185	0.1155	0.0468	0.0012	0.0004	0.9428	0.41156	0.25062	0.02254	0.01009	6.8	0.0001	0.00122
ILMN_1681081	GGATCTATCCCGAGGGTACTCGCAACGACAATGGGGACCTGCTGCCTTTT	Perfect	NA	chr9:139571073:139571122:-	Transcriptomic	AGPAT2	AGPAT2	10555	-0.16	0.18	0.58	0.86	1.05	0.6	0.464	0.0249	0.0078	0.0004	0.85109	0.7742	0.17256	0.08222	0.01057	5.8	0.0004	0.00359
ILMN_2377430	TGGGCTCCAGGGTCCAGCCCACAAGCTGCATCAGGCTCTCTGGGAGAGGA	Perfect	rs6951	chr9:139567748:139567797:-	Transcriptomic	AGPAT2	AGPAT2	10555	0.27	0.27	0.81	0.92	0.86	0.3463	0.2491	0.0011	0.0023	0.0015	0.68826	0.59725	0.02134	0.03545	0.02614	7.4	0.0001	0.00067
ILMN_1698209	CTGATGTCGGCTTTGGGATGCTGAAGTCTGTCAAGGAATATGTGGACCCC	Perfect	NA	chr2:178402841:178402890:+	Transcriptomic	AGPS	AGPS	8540	0.37	0.88	0.52	0.71	-0.05	0.1085	0	0.006	0.0026	0.7862	0.39893	0.00089	0.06925	0.03891	0.93126	9.2	0	0.00012
ILMN_1770454	CCTCCCCACAGCGTCAGTGAAAGTCGTCCTTGTCTCAGAATGACCAGGGG	Perfect	NA	chr1:991196:991245:+	Transcriptomic	AGRN	AGRN	375790	-0.11	-0.25	0.13	0.48	0.64	0.6034	0.1571	0.4347	0.0295	0.0014	0.85267	0.48024	0.7543	0.19116	0.02509	4	0.0052	0.02732
ILMN_1718071	CTGACTCTGAATTATCAAGAACATACCTACCTTGAGCCCGCTGCCATCTC	Perfect	NA	chr9:88162009:88162058:-	Transcriptomic	AGTPBP1	AGTPBP1	23287	0.13	0.41	0.34	-0.07	-0.09	0.3918	0.0017	0.0087	0.6427	0.5225	0.72373	0.02852	0.08789	0.87128	0.80988	4.1	0.0045	0.02439
ILMN_1802458	TTTAAGGACTGCTGATGCCCCCTCAGGCCTCCCCCAAGTTTGCTGGGCTT	Perfect	rs77215519	chr1:11810573:11810622:+	Transcriptomic	AGTRAP	AGTRAP	57085	0.55	1.17	1.35	1.85	1.23	0.1281	0.0002	0	0	0.0003	0.43497	0.0051	0.00111	0.00031	0.00764	17.7	0	0
ILMN_2307656	TTCCCAGGCTGGAACCAGGGTCTCTCTTTACCTCCTACCCCATGGTGGCA	Perfect	rs12955 rs8617	chr1:11810474:11810523:+	Transcriptomic	AGTRAP	AGTRAP	57085	0.95	1.16	1.48	1.83	1.49	0.0154	0.0004	0	0	0	0.12743	0.00936	0.0008	0.0008	0.00207	18.5	0	0
ILMN_1673529	CCAGCCCTAAGCCAGCCCTGCTCTGCCTAAGTGTACTCCAGAAGAAACTC	Perfect****	NA	chr5:177638891:177638931:-,chr5:177635908:177635916:-	Transcriptomic	AGXT2L2	AGXT2L2	85007	-0.25	-0.54	-0.53	-0.61	-0.29	0.1713	0.0005	0.0008	0.0014	0.0755	0.50129	0.01259	0.01679	0.02528	0.32866	8.9	0	0.00016
ILMN_1686370	TGCAGATGAGATCCAGGTTGGCTTTGGCCGGGTAGGCAAGCACTTCTGGG	Perfect	NA	chr5:177649502:177649551:-	Transcriptomic	AGXT2L2	AGXT2L2	85007	-0.45	-0.75	-0.68	-0.63	-0.41	0.0251	0	0.0001	0.0018	0.0198	0.17335	0.0009	0.00296	0.03074	0.14909	13.3	0	0
ILMN_1680111	TCAGAAAACCAACGCCAAGATCCCTCCCAGCGTCCACATCGTCCTCTGGC	Perfect	NA	chr1:27861375:27861424:-	Transcriptomic	AHDC1	AHDC1	27245	-0.04	0.18	0.44	0.71	0.23	0.866	0.343	0.0223	0.0035	0.2518	0.95993	0.68574	0.16095	0.04761	0.5999	3.5	0.01	0.04598
ILMN_1714567	GCAAATTGTCCAACCCACCCCCTCAACATGAGGGGCTTCCATTTTCTGTG	Perfect	NA	chr11:62283548:62283597:-	Transcriptomic	AHNAK	AHNAK	79026	0.03	0.12	0.21	0.11	0.63	0.9034	0.479	0.2207	0.5983	0.0014	0.97148	0.78335	0.56548	0.85014	0.02517	2.8	0.0279	0.10099
ILMN_2162799	CAGACTACCACACATCTTCAGCCACTTCATCATCCGTCAGAAGCCAGACC	Perfect	NA	chr7:17382605:17382654:+	Transcriptomic	AHR	AHR	196	0.14	1	0.7	0.54	-0.02	0.6645	0.0003	0.0096	0.0948	0.9483	0.88167	0.00928	0.0943	0.37219	0.98499	5.2	0.001	0.00711
ILMN_1792473	TAATTGGAGAGGTGTCCAGTGGCTCCGGGGAGACGTTCAGCTACCCTGAC	Perfect	NA	chr6_qbl_hap6:2877831:2877880:+	Transcriptomic	AIF1	AIF1	199	-0.1	-0.44	-0.43	-0.71	-1.22	0.629	0.01	0.0126	0.0013	0	0.86485	0.09636	0.11184	0.02362	1e-05	14.4	0	0
ILMN_1779965	CACGTGTCCTTAACACCTGATCTGGCCCAAGCTGCGTGCCCTTTAAGCCA	Bad	NA	chr9:130628901:130628950:-	Transcriptomic	AK1	AK1	203	-0.32	-0.37	-0.6	-0.81	0.37	0.2212	0.074	0.0052	0.0026	0.1029	0.56594	0.32513	0.06297	0.03898	0.38815	5.4	0.0008	0.00581
ILMN_1670542	CCATCCCTGTGAGGCAATGGGTGGGAATGATAGGACAGGCAAAGAGAAGC	Perfect	NA	chr1:33478706:33478755:-	Transcriptomic	AK2	AK2	204	0.49	0.2	0.21	0.78	0.24	0.0185	0.2078	0.1964	0.0003	0.1644	0.14285	0.54929	0.53516	0.00822	0.49129	5.5	0.0007	0.00531
ILMN_1655645	AGTGACCAAGATACTCATGTGGGTTGGACTGCCCAGGACACAGCAGATGC	Bad	NA	chr1:33473769:33473818:-	Transcriptomic	AK2	AK2	204	0.01	0.05	-0.28	-0.55	-0.1	0.9394	0.7001	0.0382	0.0017	0.4891	0.98236	0.89768	0.22253	0.02926	0.79005	3.3	0.0137	0.0588
ILMN_1778173	GTGGCTATTACTTTGTTCTTGGTCCTTCACAGGGCCTGCTCCATCCCACC	Perfect	rs79970523	chr9:4711226:4711275:-	Transcriptomic	AK3	AK3	50808	0.43	0.1	0.21	0.2	0.41	0.005	0.4032	0.0711	0.1659	0.0022	0.06139	0.73233	0.31802	0.49346	0.03447	5.2	0.001	0.00738
ILMN_2387712	GGGCCCTTTCCAGGAGTTTGCAAACCTTGTCATACCCATATGCAAAACTG	Perfect	NA	chr1:78025333:78025382:+	Transcriptomic	AK5	AK5	26289	-0.53	0.22	0	0.14	0.85	0.0603	0.3122	0.9857	0.5943	0.001	0.29031	0.65907	0.99581	0.84809	0.02004	3.5	0.0098	0.04552
ILMN_1691959	TGGGGGAGGAGGGGAAAAAAGCAGCAATACTGTGTTTGGAAATTATACTC	Perfect	NA	chr9:112934606:112934655:+	Transcriptomic	AKAP2	AKAP2	11217	0.3	-0.34	0.3	0.92	0.17	0.2513	0.0976	0.1414	0.0007	0.4515	0.59945	0.37788	0.45622	0.01549	0.76601	4.1	0.0043	0.02351
ILMN_1733690	AAGCTCCAGGTCTTATCGTATCCCTTGCCATCTGAACTTGTTTGCACTGC	Perfect	rs79946280	chr6:131604367:131604416:+	Transcriptomic	AKAP7	AKAP7	9465	0.14	0.77	0.92	0.85	0.84	0.4742	0	0	0	0	0.78046	0.00053	5e-05	0.0021	0.00056	22.3	0	0
ILMN_2410406	GCTTAGCAGGGCATTTGACTACTTTATCTGAGGCCAGAACTCTCACACAC	Perfect	NA	chr6:131603215:131603264:+	Transcriptomic	AKAP7	AKAP7	9465	0.57	0.79	0.93	0.54	1.09	0.0346	0.0004	0.0001	0.0418	0	0.21019	0.011	0.00245	0.23495	0.00115	13.5	0	0
ILMN_1741572	AATGGCCCTGCTGTGTCAGTTTCCCTGTGGCCTTTTGAACTGTACATCTC	Perfect	NA	chr19:15464545:15464594:-	Transcriptomic	AKAP8	AKAP8	10270	-0.34	-0.34	-0.47	-0.28	-0.13	0.0477	0.0151	0.0011	0.0927	0.3885	0.25355	0.12576	0.02055	0.36803	0.7214	5.4	0.0007	0.00573
ILMN_2148847	CAAGCTTTCGTCAGTGGCAACCACTCTTAGGCAGCAGCAACTGGTTTTGG	Perfect	NA	chr6:88385154:88385203:-	Transcriptomic	AKIRIN2	AKIRIN2	55122	-0.03	0.39	0.13	0.12	-0.07	0.8192	0.0018	0.269	0.4081	0.5837	0.94306	0.03042	0.61796	0.73588	0.84293	2.7	0.0341	0.11761
ILMN_1728047	ATCTTGCTCAGGTGGCAGGTCCAGCGGAAAGTGATCTGCATCCCCAAAAG	Perfect	rs35873680	chr1:46034346:46034356:+,chr1:46034599:46034637:+	Transcriptomic	AKR1A1	AKR1A1	10327	0.27	0.48	0.48	0.31	0.24	0.0979	0.0004	0.0004	0.0491	0.0856	0.37854	0.01105	0.01113	0.25799	0.35205	7.9	0	0.00041
ILMN_2380771	TGTGCCTATGCTTACGGTGGATGGGAAGAGAGTCCCAAGGGATGCAGGGC	Perfect****	rs76699648	chr1:46034886:46034901:+,chr1:46035563:46035596:+	Transcriptomic	AKR1A1	AKR1A1	10327	0.34	0.56	0.49	0.38	0.32	0.0024	0	0	0.0007	0.0014	0.03705	1e-05	8e-05	0.01498	0.02541	22.9	0	0
ILMN_1677043	TACACTGTGAAAGGTGGGGGGTGAGTCCCACTTGAGCGCTTCCTGTTGAA	Perfect	rs111259968 rs114203596 rs79655192	chr1:19630512:19630561:-	Transcriptomic	AKR7A2	AKR7A2	8574	0.34	0.29	0.39	0.46	0.41	0.0319	0.0219	0.0027	0.0035	0.0035	0.19993	0.15907	0.03954	0.04739	0.04741	8.1	0	0.00036
ILMN_2377240	GAATCTCAGTCTTCAGCCTGCACTGATTTGTAGCCTGCACTGTCTTACTG	Perfect	NA	chr16:53525835:53525884:-	Transcriptomic	AKTIP	AKTIP	64400	0.14	0.54	0.63	0.43	0.08	0.3555	0	0	0.005	0.5529	0.69582	0.00173	0.00028	0.06125	0.82632	12.2	0	1e-05
ILMN_1665982	ATGTTAGGAAATGGAGAGGTATAGAGAGAGCAGGTTCCATAGCTCAGCAC	Perfect	NA	chr16:53525905:53525954:-	Transcriptomic	AKTIP	AKTIP	64400	0.06	0.4	0.62	0.21	-0.22	0.8075	0.0527	0.0034	0.3921	0.328	0.93902	0.26878	0.04695	0.72405	0.67306	3.1	0.0189	0.07528
ILMN_1782939	GAAGTGCTGCAAGGCTGACGATAAGGAGACCTGCTTTGCCGAGGAGGGTA	Perfect****	rs76671808 rs76587671 rs75709682 rs74674594 rs79228041 rs80106970	chr4:74285311:74285356:+,chr4:74285971:74285974:+	Transcriptomic	ALB	ALB	213	0.63	0.52	0.83	0.73	0.72	0.0059	0.0041	0	0.0014	0.0005	0.06792	0.05337	0.00121	0.02509	0.01145	13.5	0	0
ILMN_1670870	GCTGTCAGAACCTCGAGAGCAGAACATGAGAAACTCAGAGCTCTGGACCG	Perfect	NA	chr3:105295394:105295443:+	Transcriptomic	ALCAM	ALCAM	214	0.27	1.19	0.58	0.2	0.16	0.2283	0	0.0022	0.3782	0.4032	0.57454	1e-05	0.03466	0.71316	0.73234	11.8	0	1e-05
ILMN_2096372	AGCTTCTTCTGAAAGAATTATTTGCCTTCTGAAATGTGACCCCCAAGTCC	Perfect	NA	chr9:75515914:75515963:-	Transcriptomic	ALDH1A1	ALDH1A1	216	0.3	0.78	0.44	0.44	1.45	0.5715	0.0737	0.3021	0.4104	0.0034	0.83644	0.32418	0.64943	0.73753	0.04699	3	0.0206	0.08058
ILMN_1793859	GCAAGCTTCCTCCCTCAGCCATTGATGGAAAGTTCAGCAAGATCAGCAAC	Perfect	rs114348904	chr12:112247387:112247436:+	Transcriptomic	ALDH2	ALDH2	217	0.71	0.59	0.54	0.89	1.26	0.0111	0.0085	0.0156	0.0016	0	0.10308	0.0869	0.1282	0.02838	0.00027	12.4	0	1e-05
ILMN_1687508	GACTGTGACAGTGACTAATCCCCCTATGACCCCAAAGCCCTGATTAAATC	Perfect	NA	chr5:125880506:125880555:-	Transcriptomic	ALDH7A1	ALDH7A1	501	0.31	0.14	0.21	0.47	1.03	0.3337	0.5912	0.4201	0.1475	0.0007	0.678	0.84665	0.74446	0.46595	0.01579	3.5	0.0103	0.0471
ILMN_1761804	TTGGGTCCTTGAACTACAGCCTGCTGTCTTACACCAGTGGAGCTACCCTT	Perfect	NA	chr1:165631522:165631571:-	Transcriptomic	ALDH9A1	ALDH9A1	223	0.25	0.33	0.17	0.46	0.25	0.0457	0.0016	0.0824	0.0004	0.0241	0.24737	0.02759	0.34484	0.01117	0.1692	7.9	0	0.00044
ILMN_1736700	AAGGGGTCCTGGTGACGAGTCCCGCGTTCTCTCCTTGAATCCACTCGCCA	Perfect	NA	chr16:30077146:30077195:+	Transcriptomic	ALDOA	ALDOA	226	-0.81	-0.62	-0.42	-0.58	-0.37	0.0004	0.0005	0.0145	0.0073	0.0457	0.00974	0.01269	0.12218	0.07864	0.24739	9.7	0	8e-05
ILMN_1747716	CTGGGGCTGCTTCCACCCAGTCGCTCTTCACAGCCTGCTATACCTACTAG	Perfect	rs1803088	chr9:104184091:104184140:-	Transcriptomic	ALDOB	ALDOB	229	0.43	-1.08	-0.18	-0.73	-0.62	0.2751	0.0012	0.5737	0.0628	0.0757	0.62435	0.02271	0.83749	0.29696	0.3292	4.2	0.0041	0.02261
ILMN_1755974	CCATGATGAGGTAGCTTCTCCCTGGGCTCTCCTTCTTGCCTGCCCTGTCT	Perfect	NA	chr17:26900218:26900267:-	Transcriptomic	ALDOC	ALDOC	230	0.17	0.09	0.19	0.99	0.65	0.3513	0.5457	0.1895	0	0.0002	0.69257	0.8226	0.52589	0.00016	0.00565	10.4	0	4e-05
ILMN_1666325	ACTCTGCCTCCCACATCCAGACTTGTTTGTGAACTGAGTTGCTATGCAAT	Perfect	rs61730283	chr12:38714881:38714930:+	Transcriptomic	ALG10B	ALG10B	144245	-0.37	0.79	0.73	0.84	0.3	0.2182	0.0016	0.0032	0.0059	0.2409	0.56233	0.02752	0.04515	0.06851	0.58863	6.6	0.0002	0.00159
ILMN_1743635	CACCACCTTGCACTCCATGTGGCTCTCCTTTCCCCTAATTCACAGGGTGA	Perfect	NA	chr1:95492696:95492745:-	Transcriptomic	ALG14	ALG14	199857	-0.25	0.44	0.88	1.14	0.64	0.3772	0.0483	0.0003	0.0001	0.0109	0.71244	0.25554	0.00775	0.00488	0.10201	9.2	0	0.00013
ILMN_2191822	ACTACATTCACCGAATTCCAAGAAGCCGGGAGGTTCAGCAGTCCTGGCCC	Perfect	NA	chr1:95492757:95492806:-	Transcriptomic	ALG14	ALG14	199857	-0.28	0.81	1.2	1.12	0.76	0.4099	0.0049	0.0001	0.0018	0.0142	0.73718	0.0599	0.00298	0.03072	0.12092	9.4	0	0.0001
ILMN_1806845	CCCTGCTCCTATGGAGCGTGGAGTGCATCAGAGGAGACAAATGCAGAAAA	Bad	NA	chr3:183966874:183966923:-	Transcriptomic	ALG3	ALG3	10195	-0.7	-0.51	-0.52	-0.98	-0.97	0.0113	0.0192	0.0176	0.0005	0.0001	0.10413	0.14656	0.1387	0.01178	0.00463	10.3	0	4e-05
ILMN_1711886	CCCGCAGCCTTTCCCCAAGAGCACCCAACACAGCAAGAAAGCCCACTGAA	Perfect	rs79144888	chr3:183960301:183960350:-	Transcriptomic	ALG3	ALG3	10195	-0.09	-0.26	-0.42	-0.35	-0.34	0.5487	0.0401	0.0018	0.0301	0.0183	0.82402	0.22889	0.03015	0.19348	0.14201	5.5	0.0007	0.00533
ILMN_1805673	GAGGGCAGGGAAATCTGAGAGCCTCCTTCCAGCCCCATAACGCTGTTAAC	Perfect	NA	chr7:102097010:102097059:-	Transcriptomic	ALKBH4	ALKBH4	54784	-0.08	-0.51	-0.55	-0.16	-0.38	0.7046	0.0035	0.0018	0.4357	0.0422	0.89999	0.0481	0.03051	0.75488	0.23619	5.2	0.001	0.00699
ILMN_1657283	CTCTCAGGGGCCAGAACTCCTTTGCCAGCGTGGATTTCTCAAGTCGGGAC	Perfect	NA	chr17:18113086:18113135:+	Transcriptomic	ALKBH5	ALKBH5	54890	0.01	0.01	0.06	0.41	0.19	0.9388	0.9298	0.5223	0.001	0.069	0.98219	0.97957	0.8098	0.0203	0.31315	3.3	0.014	0.05993
ILMN_1761764	ACAGCATCAAGTTCTGCGGGGCCACCATCGCCGGCCTGTCTCTCCTGTCT	Perfect	rs35438821	chr19:6374377:6374387:+,chr19:6374476:6374514:+	Transcriptomic	ALKBH7	ALKBH7	84266	-0.2	-0.51	-0.42	-0.13	-0.02	0.2158	0.0002	0.0017	0.4194	0.8781	0.55946	0.00624	0.0289	0.74402	0.96368	6.1	0.0003	0.00264
ILMN_1709474	GAAGGAAAACGTGCCTAACACTTGTGGCCCTGGCATCTCCTGGTTTGAAC	Perfect	NA	chr2:73828368:73828417:+	Transcriptomic	ALMS1	ALMS1	7840	-0.34	-0.42	-0.47	-0.4	-0.2	0.0557	0.0041	0.0015	0.0226	0.1892	0.27766	0.05305	0.02666	0.16243	0.52547	6.5	0.0002	0.00179
ILMN_1680996	GCACAGCGTCCTGTCCACACCCAGCTCAGCATTTCCACACCAAGCAGCAA	Perfect	NA	chr10:45941345:45941394:+	Transcriptomic	ALOX5	ALOX5	240	0.18	0.07	0.3	0.28	1.15	0.4212	0.6838	0.1083	0.2239	0	0.74491	0.89037	0.39851	0.56932	9e-05	7.8	0	0.00047
ILMN_2078697	CCCTCTGCCACAGTTATCAAGAATGGGTCAGGAGACCGCTGCTTCTGGGC	Bad	NA	chr4:113362506:113362555:+	Transcriptomic	ALPK1	ALPK1	80216	-0.16	0.65	0.93	0.87	0.74	0.5697	0.0042	0.0001	0.0022	0.0033	0.83538	0.05453	0.0039	0.03522	0.04548	9.7	0	8e-05
ILMN_1811238	CCACTGGTGTCTAATACGCTATTGTTGCCGGAGGTGGGTTCTGTGACGTG	Perfect	NA	chr18:56148548:56148597:-	Transcriptomic	ALPK2	ALPK2	115701	-0.24	-0.42	0.16	-0.42	-0.82	0.3977	0.066	0.4945	0.1423	0.002	0.72806	0.30529	0.79331	0.45782	0.03218	3.6	0.0089	0.04193
ILMN_1760889	CCAAAACAATAGTACTGCCTCCACCATGGGTAACCTTCCAGAACCAGATC	Perfect	NA	chr2:203846974:203847023:+	Transcriptomic	ALS2CR8	ALS2CR8	79800	-0.36	0.57	1.21	0.27	0.28	0.2382	0.0209	0	0.3588	0.2917	0.58555	0.15429	0.0006	0.69849	0.64027	7	0.0001	0.001
ILMN_3236443	GTATGACACCTTATTCTCACTCGCCTCGGACAGATTCCAGTTACACGGGG	Perfect	NA	chr12:85695015:85695064:+	Transcriptomic	ALX1	ALX1	8092	0	-0.55	-0.05	0.01	-0.2	0.9887	0.0027	0.7741	0.9526	0.2913	0.99651	0.03938	0.92686	0.9861	0.63998	2.3	0.0626	0.18308
ILMN_1715988	TCATTCTGGGACCTGGACTCTGGACACTACAGGAGGGGACCACAGGTGTC	Perfect	rs71360888 rs71360889	chr8:11189127:11189176:+	Transcriptomic	AMAC1L2	AMAC1L2	83650	0.02	-0.67	-0.21	-0.48	-0.38	0.9225	0.0018	0.3102	0.0626	0.0904	0.97737	0.03005	0.65688	0.29671	0.36301	3.8	0.0067	0.03367
ILMN_1788239	GCTTCCCAGCAGCGTTCAAGACACATCATTTATACACAGGCACAGGGGCC	Perfect	NA	chr12:96362185:96362234:+	Transcriptomic	AMDHD1	AMDHD1	144193	0.24	0.52	0.61	0.24	0.66	0.2736	0.0051	0.0012	0.278	0.0014	0.6229	0.06166	0.02265	0.62727	0.02572	7.1	0.0001	0.00098
ILMN_1666258	GGTTCCTGTAGCAGCAGCCGAAGGGAGACCTCGCTTAAACCAACACAATC	Perfect	NA	chr16:56423115:56423164:-	Transcriptomic	AMFR	AMFR	267	-0.1	-0.18	-0.45	-0.3	-0.34	0.5771	0.2129	0.0033	0.0957	0.0386	0.83937	0.55571	0.0461	0.37393	0.22359	3.8	0.0064	0.03229
ILMN_1727023	CTTCCCTGAAGCAAGAGACTATATGGCCTTCAGTGCAAAGACTTCAGACC	Perfect	NA	chr2:128619311:128619360:-	Transcriptomic	AMMECR1L	AMMECR1L	83607	-0.14	-0.29	-0.47	-0.22	-0.31	0.3907	0.0293	0.0008	0.1885	0.038	0.72289	0.19007	0.01715	0.52445	0.22157	5.1	0.0011	0.00795
ILMN_1801606	CGGCGCCCTCTAAACCTTTGCCCTATCTGTTTGCACAAGTTGCAGTGTGC	Perfect****	NA	chr17:66251937:66251986:+	Transcriptomic	AMZ2	AMZ2	51321	0.12	0.25	0.12	0.15	0.42	0.3431	0.0167	0.2325	0.2435	0.0006	0.68574	0.13386	0.57907	0.59112	0.01391	4.8	0.0017	0.01104
ILMN_1804812	GCCAGTGCGAGCTTTGCTGAGATTGGCTCCTTTGCTTCTTGGAAATCCAC	Perfect****	NA	chr2:112526885:112526934:-	Transcriptomic	ANAPC1	ANAPC1	64682	-0.08	-0.03	-0.19	-0.32	-0.38	0.5579	0.7881	0.0765	0.0192	0.0025	0.82862	0.93198	0.3311	0.14663	0.03821	4	0.0049	0.02619
ILMN_1659553	CATGGCAGCAATTTGATAGGTATGTCTGATCTCAATGTGCCTGAGCAGCT	Perfect****	rs2271654	chr2:112561367:112561416:-	Transcriptomic	ANAPC1	ANAPC1	64682	0.12	-0.21	-0.19	-0.25	-0.46	0.4409	0.0983	0.1343	0.1107	0.0016	0.75841	0.37913	0.44529	0.40284	0.02731	4	0.005	0.02653
ILMN_1793894	AGCCTTTTCTCAAAGCCCTTTCAGTTACAACCACCCCACTATGGAATCAG	Perfect	NA	chr3:134196749:134196798:-	Transcriptomic	ANAPC13	ANAPC13	25847	0.03	0.27	0.31	0.37	0.46	0.7685	0.0017	0.0004	0.0007	0	0.92487	0.0288	0.01073	0.01492	0.0005	13.4	0	0
ILMN_2390609	GATGTAGACACCTTTCAGTAAGCCAATCATTTGTAACCATTCTAGCAGTG	Perfect	rs115065245 rs78055984 rs11553751	chr10:61788363:61788412:-	Transcriptomic	ANK3	ANK3	288	-0.34	-0.08	-0.12	-0.46	-0.72	0.1696	0.6729	0.5451	0.0628	0.0018	0.49866	0.88529	0.82239	0.29697	0.03015	3.5	0.0107	0.04852
ILMN_2112829	ACCAACTTGGGAAACATGTCCAGAAAGCCAACCCAGAGCCTGCAGAAGGC	Perfect	rs112668352	chr2:190611301:190611350:+	Transcriptomic	ANKAR	ANKAR	150709	-0.12	0.89	0.81	0.06	0.61	0.7235	0.0018	0.0043	0.8535	0.043	0.90798	0.03014	0.05488	0.95573	0.23856	5	0.0013	0.0088
ILMN_1813139	TCGGGGAAACTGTGTGTGCTGAAGAGTACGTGGGAGCTCTCTGTGCTATC	Bad	rs72739247 rs117078814 rs80107611	chr15:65250736:65250785:+	Transcriptomic	ANKDD1A	ANKDD1A	348094	-0.16	0.02	0.49	0.66	0.79	0.4503	0.9143	0.0056	0.003	0.0001	0.76514	0.97477	0.0662	0.04253	0.00402	7.5	0.0001	0.00061
ILMN_1801464	TAATGCGGCGACTCGCAGACTCTTTGGACTCAAGAATTCCTTTGACCGTC	Bad	NA	chr17:4097996:4098045:-	Transcriptomic	ANKFY1	ANKFY1	51479	-0.37	-0.26	-0.5	-0.96	-0.33	0.1398	0.2012	0.0168	0.0003	0.1392	0.45376	0.54146	0.13439	0.00891	0.45281	5.6	0.0006	0.00448
ILMN_1735364	ATGAGAACAGCTTTGCAGCCAGACTCATCCAGCGCGGCAGCCACACAGAC	Perfect	NA	chr17:4098292:4098341:-	Transcriptomic	ANKFY1	ANKFY1	51479	-0.34	-0.24	-0.34	-0.76	-0.52	0.1198	0.1646	0.0511	0.0008	0.0073	0.41965	0.49151	0.2642	0.01705	0.0786	6	0.0004	0.00302
ILMN_1766560	ACCAGACCGAAGAAGAGAATTGGACGGCCGATGGTGGCCTCTCCTAACCA	Perfect	NA	chr5:139921814:139921863:+	Transcriptomic	ANKHD1-EIF4EBP3	ANKHD1	54882	-0.46	-0.18	-0.33	-0.91	-0.64	0.0115	0.1999	0.0209	0	0.0001	0.10541	0.53983	0.15448	0.00029	0.00434	12.3	0	1e-05
ILMN_3249608	CCTGGAGGTCGGTTTCTTCCTGGGTGTTACGGGCAACTGCTCACACAGTT	Perfect	NA	chr12:133302744:133302793:-	Transcriptomic	ANKLE2	ANKLE2	23141	-0.26	-0.55	-0.57	-0.37	-0.28	0.0911	0	0	0.0155	0.0366	0.36476	0.00151	0.00128	0.12809	0.21682	11.8	0	1e-05
ILMN_1675483	CTGCACCTTTGGGGTCATGCTTTGTAGCAGTGTCTCCCTTGCGACCTCGC	Perfect	NA	chr2:241418873:241418922:-	Transcriptomic	ANKMY1	ANKMY1	51281	-0.32	-0.48	-0.18	-0.72	-0.26	0.0461	0.0004	0.1664	0	0.0653	0.24876	0.01029	0.4941	0.00174	0.30363	9.3	0	0.00011
ILMN_1661833	CAGTTCTCACTCTCTTAAATGGTACCTCAAAAAGCTGGAGCCTCTCTGCC	Perfect	NA	chr18:9283332:9283381:+	Transcriptomic	ANKRD12	ANKRD12	23253	-0.22	-0.09	-0.32	-0.45	-0.02	0.0884	0.3651	0.0029	0.0009	0.8905	0.35858	0.70337	0.04208	0.01761	0.96787	5.4	0.0007	0.00552
ILMN_2148507	TGACCCTAAGACCTGCGTATGTGAAGCAGCTATGAGTGCTGTGATTTGTT	Perfect	rs116372318	chr1:70728108:70728157:-	Transcriptomic	ANKRD13C	ANKRD13C	81573	0.08	0.66	0.75	0.49	0.41	0.7498	0.0012	0.0003	0.0419	0.0534	0.91745	0.02212	0.00845	0.23507	0.27073	7.3	0.0001	0.00076
ILMN_1659156	GAAGGATTCTGAAGACATCACGGGCACCCTGGCTCAGCAGCTCCCAAGGA	Perfect	NA	chr10:5920137:5920186:-	Transcriptomic	ANKRD16	ANKRD16	54522	0.82	0.1	0.25	0	-0.21	0.0001	0.5072	0.0873	0.998	0.1954	0.00242	0.80113	0.35604	0.99947	0.53396	5.1	0.0011	0.00773
ILMN_2215824	GAAGGGCCTCCTGCAAAACATCCTTCCTTGAAGCCTAGCACTGAAGTGGA	Perfect****	rs62538277 rs4089411 rs71244624 rs76699543	chr9:69407237:69407240:+,chr9:69409975:69410003:+,chr9:69410095:69410111:+	Transcriptomic	ANKRD20A1	ANKRD20A4	728747	-0.16	0.37	0.71	0.39	0.39	0.5744	0.1059	0.0032	0.1671	0.1249	0.83791	0.39421	0.04518	0.49513	0.42894	3.5	0.0109	0.04928
ILMN_1670452	AGAACGCCTTTGATACAGGCTGTCCATTGCCAGGAAGAGGCTTGTGCCGT	Perfect****	rs10909480 rs10909481 rs61114609	chr9:69385702:69385719:+,chr9:69385882:69385913:+	Transcriptomic	ANKRD20A1	ANKRD20A4	728747	-0.16	0.38	0.72	0.24	0.5	0.5705	0.0952	0.0028	0.392	0.0468	0.83585	0.37309	0.04104	0.724	0.25091	3.7	0.0081	0.039
ILMN_2132599	AGACTTTTGGTCTGTGGGCCATTTAACCTGGATGCCACCATTTTATGGGG	Perfect	rs77820828	chr10:90582586:90582635:-	Transcriptomic	ANKRD22	ANKRD22	118932	0.15	0.09	-0.16	0.37	0.77	0.5174	0.6009	0.3922	0.1025	0.0004	0.80708	0.85165	0.72408	0.38752	0.01015	3.9	0.0062	0.0315
ILMN_2227338	GGCATTTGGCCATGGTTCCTTTTCGTCTACCTTTGGGGGCCTTCTCAGGC	Perfect	NA	chr2:97503904:97503953:-	Transcriptomic	ANKRD23	ANKRD23	200539	0.44	0.89	0.68	0.38	0.69	0.1117	0.0001	0.0029	0.1593	0.0055	0.40493	0.00492	0.04149	0.48343	0.06504	8.2	0	0.00031
ILMN_1768202	CTGTGATTCCCTGTGTCCTCCACATCCAGACGCCAGCCCAGGAATAAAGG	Perfect	NA	chr19:4224746:4224795:+	Transcriptomic	ANKRD24	ANKRD24	170961	-0.3	0.6	0.81	0.39	1.47	0.3424	0.0199	0.0025	0.2187	0	0.68523	0.14998	0.03824	0.56296	0.0003	9.5	0	9e-05
ILMN_1740161	CTTTGTTCACCACTCTCACTACCAGGCCAGTCATGGAGCCACCTTGTGTG	Perfect	NA	chr10:27301928:27301977:-	Transcriptomic	ANKRD26	ANKRD26	22852	0.04	0.42	0.6	0.3	0.42	0.8255	0.0111	0.0005	0.1335	0.0199	0.94552	0.10288	0.01128	0.44412	0.14965	6	0.0003	0.00285
ILMN_1697594	GCTGTTACCAAAAACATTAAGGTAGTTCTTGCGAATGCCACCCCACTAAG	Perfect	NA	chr3:15709264:15709313:-	Transcriptomic	ANKRD28	ANKRD28	23243	-0.4	-0.49	-0.87	-0.97	-0.67	0.1071	0.0142	0.0001	0.0002	0.0032	0.39655	0.12077	0.00249	0.00684	0.04483	11.2	0	2e-05
ILMN_2232520	AGGCCCTGTTCTGTAGTGTTTCTTATCCTCACACAGAGTAGAAAAGCCTG	Perfect	NA	chr3:15708991:15709040:-	Transcriptomic	ANKRD28	ANKRD28	23243	-0.44	-0.54	-0.85	-1.03	-0.55	0.0363	0.0018	0	0	0.0035	0.21594	0.02998	0.00046	0.00055	0.04772	15.8	0	0
ILMN_1710979	GGGACCTGCTATCCAGCTGAGCCGCCACCCTATCTCCAGCTGCCTTTAAA	Perfect	NA	chr2:97514008:97514057:-	Transcriptomic	ANKRD39	ANKRD39	51239	0.56	0.34	0.66	0.6	0.13	0.0364	0.1007	0.0029	0.0241	0.5548	0.21625	0.38394	0.04177	0.16921	0.82733	4.7	0.0019	0.01221
ILMN_1755049	CCTACAAGTGCTGACCAAGCTGGGCAGTTTTAGTTAGAATCCTCCTTTTG	Good	rs116488873	chr2:197859899:197859948:-	Transcriptomic	ANKRD44	ANKRD44	91526	-0.31	-0.25	-0.29	-1.09	-0.48	0.2951	0.2848	0.2226	0.0005	0.0703	0.6435	0.63369	0.56762	0.01237	0.31613	4.3	0.0032	0.01854
ILMN_1712298	CCTGAGTAACTGGCTGCTTCAGGATCAGCTTGCAGAGTCTTGCTTTTAGG	Perfect	NA	chr8:101533288:101533337:-	Transcriptomic	ANKRD46	ANKRD46	157567	0.21	0.33	0.39	0.32	0.3	0.1404	0.0038	0.0009	0.0237	0.016	0.45462	0.05074	0.01825	0.16753	0.1306	7.3	0.0001	0.00075
ILMN_2341724	TCTGCCAACCCCACCAGTGATGAAAATTAACTGTGGGCCACTCGCTGCAG	Perfect	NA	chr5:55395990:55396039:-	Transcriptomic	ANKRD55	ANKRD55	79722	-1.33	-1.13	-1.1	-1.64	-0.97	0.0006	0.0003	0.0004	0	0.0035	0.01433	0.00811	0.01073	0.00178	0.04739	15.2	0	0
ILMN_1758392	AAATACTGGTGATGCTCCCTAGAGCAGGAGGCCCGGAAGTGCTGACGCAG	Perfect	rs112521698	chr12:99138642:99138691:-	Transcriptomic	ANKS1B	ANKS1B	56899	0.87	1.46	1.3	0.44	-0.67	0.0247	0	0.0001	0.2396	0.0466	0.17167	0.00083	0.00325	0.58725	0.25001	11	0	3e-05
ILMN_2370692	CATGGAGAAGAATCCAGATGCCTACGATTACAACAAGGCTCAGGTGCCAG	Perfect****	NA	chr2:220100265:220100307:+,chr2:220100430:220100436:+	Transcriptomic	ANKZF1	ANKZF1	55139	-0.83	-0.1	-0.19	-0.56	0.14	0.0002	0.5336	0.2345	0.0068	0.4336	0.00579	0.81628	0.58113	0.0752	0.75348	5.6	0.0006	0.00475
ILMN_1674941	CCCTGGGGAAATTGATGGGTGTGGCAGTGGACCTGTGAAGAGGGAGAATC	Perfect	rs79664945	chr12:45825540:45825589:+	Transcriptomic	ANO6	ANO6	196527	0.14	0.69	0.48	0.34	0.24	0.424	0	0.0013	0.0531	0.1168	0.7468	0.00072	0.02402	0.26984	0.41398	8.9	0	0.00016
ILMN_1709124	GTCATTCACAGGGGCGGCCGGTCTCCAAAATGCAAAATGCGCTTCAGCCC	Perfect	NA	chr19:17434237:17434286:-	Transcriptomic	ANO8	ANO8	57719	-0.31	0.49	0.9	0.72	1.61	0.3413	0.0591	0.001	0.0262	0	0.68433	0.28698	0.02018	0.17786	9e-05	11.3	0	2e-05
ILMN_1812926	TGGCGGGCATGTGAGTGCACAAGATGGAAAGAGCGATTGGAGCATCCTGG	Perfect	NA	chr4:80826961:80827010:-	Transcriptomic	ANTXR2	ANTXR2	118429	0.53	0.62	0.65	0.31	0.49	0.0362	0.0027	0.0018	0.208	0.0279	0.21581	0.03946	0.03004	0.54959	0.18497	6.6	0.0002	0.00153
ILMN_1807003	TCACAGTTCTGGAGGCTGAGAAGATCGTGAGGCTGCATCTGGCAAGGGCC	Bad	NA	chr10:81940736:81940785:-	Transcriptomic	ANXA11	ANXA11	311	-0.88	-0.95	-0.62	-0.94	-0.4	0.0031	0.0001	0.0081	0.0015	0.1044	0.04389	0.00399	0.08381	0.02671	0.39132	10.1	0	5e-05
ILMN_2326591	CCATCCATTTCACCACCCATCTCCATCCAGGCCGCGCTAGAGTACTGGAC	Bad	rs11960458	chr5:150480504:150480553:-	Transcriptomic	ANXA6	ANXA6	309	-0.95	-0.65	-0.57	-0.21	0.21	0.0007	0.0028	0.0085	0.4211	0.353	0.01605	0.04118	0.08677	0.74482	0.69401	6.6	0.0002	0.00164
ILMN_1709820	CCTGGGGAGCACAGGGAGGCAGAGGCTTGGGTAAACTCATTCCACAAACC	Bad	rs117189433	chr7:36552791:36552837:-	Transcriptomic	AOAH	AOAH	313	0.38	0.68	1.12	1.64	1.15	0.2275	0.009	0.0001	0	0.0001	0.57342	0.08983	0.00249	0.00033	0.0047	15.1	0	0
ILMN_1781983	GGATTGAAAGCTGCCTCCGAGTGGTTGGGGATGGTTTTCTGACCCTACGG	Perfect	NA	chr22:29723761:29723810:-	Transcriptomic	AP1B1	AP1B1	162	-0.08	-0.48	-0.57	-0.34	-0.19	0.6456	0.0013	0.0002	0.0488	0.2139	0.87265	0.02353	0.0053	0.25712	0.55698	7.1	0.0001	0.00094
ILMN_2399622	GACCAGCTTTGGCTCGGGAGAGTGGGGCTGCTTGTAGAACTGGAAGTGAA	Perfect	NA	chr16:71763510:71763559:-	Transcriptomic	AP1G1	AP1G1	164	-0.49	-0.25	-0.36	-0.61	-0.24	0.0074	0.0719	0.0141	0.001	0.1187	0.07913	0.32005	0.12028	0.01947	0.41759	6.7	0.0001	0.00145
ILMN_1754179	CACAGTTCCAGCTCGGGGTGGCCTTCCTATCACCCAGCTCTTCAGAATCC	Perfect	rs75443528	chr14:24029161:24029210:-	Transcriptomic	AP1G2	AP1G2	8906	-0.16	-0.48	-0.68	-0.71	0.09	0.2719	0.0002	0	0	0.5003	0.6211	0.00573	0.00011	0.0009	0.79645	15.3	0	0
ILMN_1805247	CCACTCTCAAGACTTTTTCCCAAAACATGCCTGGGCACTCTGCAGCCGTG	Perfect	NA	chr17:35878384:35878433:-	Transcriptomic	AP1GBP1	SYNRG	11276	-0.84	-0.25	-0.1	-0.39	-0.28	0.0004	0.1482	0.5719	0.0711	0.1456	0.00996	0.46702	0.83652	0.31798	0.4632	4.7	0.002	0.01282
ILMN_1803779	TGCACCCCACAATGTCTGCGGCTCTTCTTCCGGCGTGTCGGGCTTTGATC	Perfect	NA	chr11:1011867:1011916:+	Transcriptomic	AP2A2	AP2A2	161	-0.29	-0.63	-0.73	-0.78	-0.22	0.1843	0.0007	0.0001	0.0007	0.2504	0.51861	0.01492	0.00443	0.01558	0.59846	9.7	0	8e-05
ILMN_2331735	CCGAAACAAGGCTTCTCTCAGCCTCCCCACCAGTGATGGATAACAGCTCC	Perfect	rs740913	chr17:34052857:34052906:+	Transcriptomic	AP2B1	AP2B1	163	-0.05	-0.51	-0.34	-0.06	-0.21	0.8059	0.0023	0.0373	0.7635	0.2321	0.93836	0.03623	0.21934	0.92285	0.57864	3.4	0.0126	0.05529
ILMN_1768867	TCTTGAATCCATGTGGCGTTTTCTCTGTCCTGCTGCTTCTTTTGGCCTCC	Perfect	NA	chr5:77298441:77298490:-	Transcriptomic	AP3B1	AP3B1	8546	0.23	0.49	0.3	0.44	0.33	0.0701	0	0.0043	0.0008	0.0037	0.31584	0.0006	0.05488	0.01626	0.04987	12.3	0	1e-05
ILMN_2390114	AAGCAGCGGACCTGGGCTGTTCTGTGTTGAAGGAGTGTGCCCAGTGCCCT	Perfect	NA	chr19:2101320:2101369:-	Transcriptomic	AP3D1	AP3D1	8943	-0.04	-0.27	-0.53	-0.4	-0.2	0.7832	0.023	0	0.0076	0.1155	0.93006	0.16418	0.00186	0.08055	0.41158	7.5	0.0001	0.00061
ILMN_1676946	CTGCCGCCATTCCTGCAGCATCACCATAAGCAGTGCAGGGTGTCTCCATC	Perfect	rs114394395 rs78301797	chr8:42028570:42028619:+	Transcriptomic	AP3M2	AP3M2	10947	-0.17	-0.32	-0.49	-0.77	-0.6	0.4044	0.0537	0.0044	0.0004	0.0015	0.73321	0.27151	0.05611	0.01035	0.02675	8.1	0	0.00035
ILMN_1779512	CACGGGAGGACAGTCGTTTCTTTTCCAGCCTCCTGGCCTTCGGACTCTGA	Perfect	NA	chr7:99704550:99704599:+	Transcriptomic	AP4M1	AP4M1	9179	-0.18	-0.68	-0.35	-0.35	-0.03	0.495	0.0026	0.1056	0.1895	0.9122	0.79351	0.03867	0.39353	0.52589	0.97411	3.1	0.0195	0.07725
ILMN_1723626	CGAAACCCACTCTAGAAAACGCGACCTTGGCCGCACCTAAAGCAGCCAGC	Perfect	NA	chr15:29410166:29410215:+	Transcriptomic	APBA2	APBA2	321	-0.51	-0.74	-0.97	-1.66	-0.76	0.0534	0.0008	0	0	0.0015	0.27075	0.01727	0.00145	1e-05	0.0266	18.9	0	0
ILMN_1801710	CATGATGAGTGTTCCAGAGGGAGAAGCATCGCTGACCCCGAGCGCAGGTT	Perfect	NA	chr10:26856425:26856474:+	Transcriptomic	APBB1IP	APBB1IP	54518	0	0.44	0.28	0.17	0	0.9878	0.0005	0.023	0.2579	0.9858	0.99634	0.01283	0.1643	0.6062	0.99581	4.2	0.0037	0.02089
ILMN_1740772	GCCTTCTCTGCCTGTCCCTCCGATCCTTGTCCACCGTCTATTTATTGCCC	Perfect	NA	chr5:139938026:139938075:-	Transcriptomic	APBB3	APBB3	10307	0.1	-0.14	0.22	0.08	0.92	0.6439	0.3988	0.1941	0.7108	0	0.87194	0.72889	0.532	0.90274	0.00085	5.5	0.0007	0.0053
ILMN_2320513	TTATACGGATGACTGGGAGGCACTGCACCACAACGTAGGACCCTGGCTCC	Perfect	rs116218454 rs3172959	chr5:139937966:139938015:-	Transcriptomic	APBB3	APBB3	10307	-0.14	-0.04	0.18	-0.03	0.9	0.5618	0.8349	0.3559	0.8914	0.0001	0.83098	0.94877	0.69619	0.96804	0.00396	4	0.0054	0.02846
ILMN_2398388	GGGAACTGGCATTACTGGAACTAATGGTTTTAACCTCCTTAACCACCAGC	Perfect	NA	chr1:150238057:150238106:-	Transcriptomic	APH1A	APH1A	51107	-0.07	-0.11	-0.47	-0.38	-0.37	0.6852	0.4394	0.0021	0.0375	0.0232	0.89099	0.75746	0.03358	0.21991	0.16495	4.4	0.003	0.0176
ILMN_1767816	ATTCTTAGCTGCGGGAGGCAGCTGCCGAAGCCTGAAACTCTGCCTGCTCT	Perfect	rs80238550	chr15:63597887:63597936:+	Transcriptomic	APH1B	APH1B	83464	0.11	0.58	0.48	0.37	0.17	0.5336	0.0002	0.0014	0.0385	0.286	0.81627	0.00555	0.02524	0.22349	0.63487	7.1	0.0001	0.00098
ILMN_1788135	CTGAGAACGTTGCCGTGAAGAGGCTTAAAAGCAAGACCCGGAGTGGCGAC	Perfect	NA	chr1:10491266:10491315:+	Transcriptomic	APITD1	APITD1	1325	-0.46	-0.51	-0.36	-0.36	-0.62	0.0425	0.0057	0.0465	0.1026	0.0022	0.23717	0.06646	0.24969	0.38765	0.03487	6.2	0.0003	0.00249
ILMN_1793360	CAGCAAACAGACCATTGCGGCCATTTCGGAGCTGACTTTCCGACAGTGTG	Perfect	rs76326034	chr1:10493973:10494022:+	Transcriptomic	APITD1	CORT	1325	-0.07	-0.15	-0.29	-0.41	-0.92	0.7198	0.3165	0.0616	0.0332	0	0.90641	0.66277	0.29379	0.20473	0.00018	8.1	0	0.00034
ILMN_1690884	AGCGCTCTCGAGGAGTACACTAAGAAGCTCAACACCCAGTGAGGCGCCCG	Perfect	NA	chr11:116706516:116706565:-	Transcriptomic	APOA1	APOA1	335	0.78	1.64	2.1	2.43	2.28	0.0488	0	0	0	0	0.25711	0.00028	1e-05	2e-05	1e-05	33.7	0	0
ILMN_1675684	ACCCCCACAGACCCCGTTCCTCCAGCCTGCGTGCCCCTAACCTGGCTTTT	Perfect	NA	chr22:39414611:39414660:+	Transcriptomic	APOBEC3C	APOBEC3C	27350	-0.14	-0.09	-0.06	0.2	0.73	0.5346	0.6058	0.7237	0.3579	0.0004	0.81682	0.85384	0.90803	0.69781	0.01069	3.3	0.014	0.05981
ILMN_2296950	AGGGGCTGAGGATGCCTGGTGAATGGATGCCTGGGAGAATGGATGCCAGA	Perfect	NA	chr22:39440239:39440288:+	Transcriptomic	APOBEC3F	APOBEC3F	200316	0.15	-0.06	0.06	0.8	0.34	0.4698	0.7371	0.697	0.0003	0.0683	0.77763	0.91313	0.89627	0.00888	0.31109	4	0.0053	0.02777
ILMN_1802106	GCAGAGCTGTGCTTCCTGGACGTGATTCCCTTTTGGAAGCTGGACCTGGA	Perfect	NA	chr22:39482320:39482369:+	Transcriptomic	APOBEC3G	APOBEC3G	60489	-0.04	0.14	0.05	0.43	0.67	0.8881	0.4876	0.7969	0.0893	0.0037	0.96703	0.78921	0.93508	0.3606	0.04966	2.6	0.0383	0.12794
ILMN_2232478	CATCATGCTGGGGGAGATTCTCAGACACTCGATGGATCCACCCACATTCA	Perfect****	NA	chr22:39477567:39477590:+,chr22:39479736:39479761:+	Transcriptomic	APOBEC3G	APOBEC3G	60489	0.01	0.26	0.15	0.53	0.69	0.9707	0.1869	0.43	0.0306	0.0022	0.99167	0.5222	0.75094	0.19536	0.03507	3.6	0.0085	0.04064
ILMN_1664828	TGCCTCATAGCCTGCTGGTCCTGTAAGCAAGCACTAAGCTCCACAGTGCC	Perfect	NA	chr22:39499808:39499857:+	Transcriptomic	APOBEC3H	APOBEC3H	164668	0.47	0.15	0.42	1.19	3.75	0.2802	0.6668	0.2244	0.0077	0	0.62929	0.88246	0.56986	0.08126	0	22.3	0	0
ILMN_1789007	CATGAGGACCTGAAGGGTGACATCCCAGGAGGGGCCTCTGAAATTTCCCA	Perfect	NA	chr19:45422483:45422532:+	Transcriptomic	APOC1	APOC1	341	0.67	0.39	0.27	1.2	1.13	0.0795	0.1974	0.3597	0.0022	0.0013	0.33817	0.53643	0.69914	0.03452	0.02378	5.7	0.0005	0.00389
ILMN_2325337	GTGGCTTCTTCATGATGGTGGTTGGGGTGGTTGTCATGTGACGGGTCCCC	Bad	rs77683276	chr22:36622549:36622598:-	Transcriptomic	APOL2	APOL2	23780	-1.06	-0.5	-0.47	-0.4	-0.08	0.0004	0.028	0.0365	0.1477	0.729	0.0109	0.18524	0.21654	0.46627	0.90995	5.4	0.0007	0.00562
ILMN_1731941	GCGCTTTCTCCTCTACAATCGCTCACCACATCCTCCCGAAAAGTGTGTGG	Perfect	NA	chr6_dbb_hap3:2910818:2910834:+,chr6_dbb_hap3:2910981:2911013:+	Transcriptomic	APOM	APOM	55937	-0.06	0.65	0.8	0.58	0.26	0.8163	0.0029	0.0004	0.0293	0.2619	0.94189	0.0418	0.00989	0.19007	0.61038	6.4	0.0002	0.00201
ILMN_2149766	GTGTCAGGATGACCTTTCATATCATTCTCACCAACTTGTAGTGCCCACCG	Perfect	NA	chr17:58520632:58520681:-	Transcriptomic	APPBP2	APPBP2	10513	-0.36	-0.39	-0.53	-0.61	-0.16	0.0496	0.0082	0.0006	0.0013	0.3133	0.25956	0.08481	0.01345	0.02383	0.66008	7.8	0	0.00046
ILMN_1762606	CACCGGCTGCACTGGATTCATCAGTGTTAACTTCCTTTGAGGAAGCTGCC	Perfect	NA	chr11:77320500:77320549:+	Transcriptomic	AQP11	AQP11	282679	0.38	0.73	0.54	0.65	0.45	0.0845	0.0001	0.0027	0.0036	0.0205	0.34971	0.00335	0.03938	0.04823	0.1523	9.6	0	8e-05
ILMN_1651574	GCTTCTACAGGCTTTTGGGAAGTAGGGTGGATGTGGGTAGGGCTGGGAGG	Perfect	NA	chr9:33441448:33441497:-	Transcriptomic	AQP3	AQP3	360	-0.12	-0.93	-0.45	-0.51	0.01	0.7159	0.0012	0.103	0.1278	0.9692	0.90461	0.0227	0.38838	0.43445	0.99138	3.5	0.0102	0.04695
ILMN_2330948	ACTATGCCGCAGGCCGCCCTACCCACCTTCAGGCAGCCTATGGGACGCAG	Perfect	rs116258460	chr1:228286409:228286458:+	Transcriptomic	ARF1	ARF1	375	-0.14	-0.51	-0.32	-0.12	-0.16	0.4059	0.0006	0.023	0.4891	0.2988	0.73429	0.01376	0.16431	0.79002	0.64684	4.4	0.003	0.01775
ILMN_1675709	AGTCCCTTTTGATGGGAAGTGCAGTCAGCAGCGTGGAGGTGTCTGGGCCA	Perfect	NA	chr20:61920913:61920962:+	Transcriptomic	ARFGAP1	ARFGAP1	55738	-0.26	-0.73	-0.41	-0.39	-0.2	0.2633	0.0003	0.0314	0.0942	0.3252	0.61187	0.00883	0.19839	0.37078	0.67097	5.2	0.001	0.00738
ILMN_1789990	TCTCAGAATGGCCTGGAAACGGATGGCCTCTACGCTGTTCCATCACAGTC	Perfect	rs75190712	chr20:47649844:47649893:+	Transcriptomic	ARFGEF2	ARFGEF2	10564	0.41	0.82	0.62	0.81	0.27	0.0628	0	0.0007	0.0004	0.1489	0.29696	0.00099	0.01568	0.01046	0.46807	11.7	0	1e-05
ILMN_1703989	TGATGCAAAAAGCTGAGGGGGCCTGCTGGGAGTGGCTGTTTTTATGCCCC	Perfect	NA	chr20:62331110:62331159:-	Transcriptomic	ARFRP1	ARFRP1	10139	-0.32	-0.65	-0.25	-0.41	-0.03	0.1798	0.001	0.1818	0.082	0.876	0.51238	0.0202	0.51519	0.34399	0.96297	3.9	0.0058	0.02988
ILMN_1788468	CCCAGGGTATTACTGGACCTATGTGGTGTATTGTTAAACCAGTGTCCTTG	Perfect	NA	chr13:107195861:107195910:-	Transcriptomic	ARGLU1	ARGLU1	55082	-0.05	0.28	0.35	-0.02	0.17	0.693	0.0146	0.0024	0.8848	0.1654	0.89439	0.12267	0.0368	0.96578	0.49273	3.9	0.0063	0.03199
ILMN_1736112	GCTGTTGGTGCAAGGGAGATGGTCTCAAGTCAGAGGGAAGCAGAGACGCG	Perfect	NA	chr4:148993701:148993750:+	Transcriptomic	ARHGAP10	ARHGAP10	79658	0.27	1.02	0.96	0.69	0.15	0.3605	0.0001	0.0002	0.0214	0.5594	0.69985	0.0031	0.00579	0.15665	0.82943	8.7	0	0.0002
ILMN_1791186	CCCAGGGATTTTAATGCACAAACCATATTGTGACAAGAGATGAGCCTCTG	Perfect	rs79250874	chr6:129898567:129898616:-	Transcriptomic	ARHGAP18	ARHGAP18	93663	0.24	0.85	0.63	0.75	0.16	0.3659	0.0002	0.0039	0.0053	0.4804	0.70392	0.00541	0.05192	0.06324	0.78428	7.4	0.0001	0.00071
ILMN_1676361	GCCCTTACCCAGGAAATATCCTTCATGGCCACAGAAATGGAGGGCGCCCA	Perfect	NA	chr10:49654137:49654186:-	Transcriptomic	ARHGAP22	ARHGAP22	58504	0.16	0.36	0.56	0.38	1.45	0.6591	0.224	0.0626	0.3032	0.0001	0.8789	0.56949	0.29664	0.65057	0.0022	5.4	0.0007	0.00544
ILMN_2103362	GAGGACACAACCTCAAGAAAGGAAGCGTGAACCCCAGGGAACAGCGGGTC	Perfect****	rs114373510	chr17:43471672:43471721:-	Transcriptomic	ARHGAP27	ARHGAP27	201176	-0.62	-0.42	-0.45	-0.59	-0.2	0.0026	0.0084	0.0049	0.0033	0.241	0.03844	0.08646	0.05991	0.04539	0.58869	7.7	0	0.00054
ILMN_2408851	CTTGTTCCCAGGGAGTGGGTCATTGGCCAAAGGGAACATAAGGTAGGCAG	Perfect	NA	chr1:161017223:161017272:-	Transcriptomic	ARHGAP30	ARHGAP30	257106	-0.53	-0.05	-0.32	-0.25	0	0.003	0.6819	0.0225	0.1375	0.9815	0.04304	0.88944	0.16208	0.45048	0.99477	3.6	0.0087	0.04117
ILMN_1772370	CATGAAGCAGCTGGAGGAGTTGGAGGAGGAATTTTGCCGCCTGAGACCCC	Perfect	NA	chr19:42410757:42410772:+,chr19:42410855:42410888:+	Transcriptomic	ARHGEF1	ARHGEF1	9138	-0.28	-0.38	-0.5	-0.84	-0.35	0.1553	0.0182	0.0025	0.0001	0.0487	0.4776	0.14149	0.03804	0.0034	0.25684	8.4	0	0.00027
ILMN_2405129	AGTGCTGTCCCTGAAGCAGCTTCTGTTTCCGGCGGAGGAAGACAATGGGG	Perfect	rs45580632	chr19:42410176:42410177:+,chr19:42410609:42410656:+	Transcriptomic	ARHGEF1	ARHGEF1	9138	-0.25	-0.38	-0.41	-0.89	-0.29	0.1629	0.011	0.0061	0	0.073	0.48909	0.10242	0.06959	0.00062	0.32241	9.4	0	0.0001
ILMN_1808999	GACTGGGGCCCTCTCCTTTCTATGTCCTCAATCCTGCCTGACTCTTGGTC	Perfect	NA	chr1:16524764:16524813:-	Transcriptomic	ARHGEF19	ARHGEF19	128272	0.03	-0.85	-0.58	-0.05	-0.08	0.9237	0.0002	0.0082	0.8513	0.725	0.97783	0.00652	0.08481	0.95503	0.90843	4.9	0.0014	0.00967
ILMN_1796912	CTGGGCGTCTGGGACCTTGAATGCCTGCCCTGGTTGTGTGGACTCCTTAA	Perfect	NA	chr13:111957870:111957919:+	Transcriptomic	ARHGEF7	ARHGEF7	8874	0.07	-0.05	0.04	0.18	0.48	0.5601	0.6512	0.6556	0.1528	0.0001	0.82984	0.87527	0.87741	0.47379	0.00299	4.5	0.0026	0.01567
ILMN_1779370	CAGACCAGTGGCCAACAGCCCCAAGGGGAGCCCAATTAAATACCTGGGTT	Perfect	NA	chrX:62855370:62855419:-	Transcriptomic	ARHGEF9	ARHGEF9	23229	-0.02	0.01	0.38	0.13	0.79	0.9245	0.9687	0.0451	0.573	0.0003	0.97806	0.99127	0.24535	0.83709	0.00919	4	0.005	0.02668
ILMN_1795247	GGGTATCCCTAGGATGGCCTTCAGAGCCCTCAAACTTACAAGCACCTGGT	Perfect	NA	chr12:46300952:46301001:+	Transcriptomic	ARID2	ARID2	196528	0.33	-0.49	-0.76	-0.87	-0.44	0.0928	0.0024	0	0	0.0126	0.36821	0.03655	0.00075	0.0018	0.11177	13.4	0	0
ILMN_2182335	CCCTCTCATTCATGAAAAGGTGCTCCTTGCTAGACAGAAACTTGCTGATT	Perfect	NA	chr12:46301431:46301480:+	Transcriptomic	ARID2	ARID2	196528	0.26	-0.45	-0.74	-0.91	-0.48	0.2616	0.0155	0.0002	0.0002	0.0184	0.60998	0.12787	0.00544	0.00611	0.14242	9.6	0	8e-05
ILMN_1810229	GCCAAAGTATATGTTCAGCAGTGTGCCCAGGATTGAAGGTGTAAATGGGA	Perfect	NA	chr14:58839204:58839253:+	Transcriptomic	ARID4A	ARID4A	5926	-0.13	0.04	-0.13	-0.07	-0.52	0.4337	0.7521	0.3127	0.6708	0.0006	0.7536	0.91835	0.65961	0.8843	0.01387	3.2	0.0169	0.06938
ILMN_1721626	GTCCAGTGTTGGCTGTTAGTGTATTTGATATTCTGCCTGTCTCCTCATGG	Perfect	rs75686046	chr10:63856257:63856306:+	Transcriptomic	ARID5B	ARID5B	84159	-0.05	0.1	-0.47	-0.38	-0.41	0.7715	0.4545	0.0009	0.0233	0.0069	0.92603	0.76797	0.01782	0.16539	0.07574	5.5	0.0007	0.00518
ILMN_1694219	GGTGCTCTCGGGCTACCTTGAACGAGATATTTCCCAAGATTCTCTGCAGG	Perfect	NA	chr15:72874448:72874497:+	Transcriptomic	ARIH1	ARIH1	25820	0.01	0.44	0.33	0.51	0.16	0.9435	0.0003	0.0046	0.0007	0.1944	0.98359	0.00876	0.05769	0.01512	0.5324	8	0	0.00038
ILMN_2202967	CCCTGAGCAGCACAAAACTTTTATTCCGATGACCAGTTACACAATTCCTG	Perfect	rs114808468 rs1056646	chr5:53180669:53180718:-	Transcriptomic	ARL15	ARL15	54622	-0.11	1.2	0.45	0.61	0.49	0.7238	0	0.0887	0.0622	0.0887	0.90804	0.00153	0.3592	0.29558	0.35929	6.4	0.0002	0.00189
ILMN_1679917	GGCTCTGTGCTGAGATGCAATGATGTGTAAACTGAGGCATGTGGAGATGG	Perfect	rs117352501 rs55947425	chr17:79648568:79648617:-	Transcriptomic	ARL16	ARL16	339231	-0.23	-0.33	-0.33	-0.78	-0.49	0.2059	0.0213	0.0216	0.0001	0.0026	0.54676	0.15646	0.15793	0.00229	0.03878	8.8	0	0.00018
ILMN_3231952	CAAGAAATTATGCGGGGTCACTGGCACAAATGATGAGGCATCTCCTGGAA	Perfect	rs2685567	chr17:44376951:44377000:-	Transcriptomic	ARL17B	ARL17B	100506084	-0.32	0.64	0.65	0.75	0.64	0.058	0	0	0	0.0001	0.2839	0.0011	0.00102	0.00191	0.00292	18.4	0	0
ILMN_3231502	ACTTCTTCCATCCTCTGGAAATCAGCTGTGGTAAAGTAGCCTGAAAGCCA	Bad	rs17854160	chr17_ctg5_hap1:413880:413929:+	Transcriptomic	ARL17B	ARL17B	100506084	0.05	0.39	0.79	0.33	-0.08	0.8491	0.0853	0.0009	0.2278	0.7509	0.95418	0.35167	0.01907	0.57382	0.91789	3.5	0.0103	0.04702
ILMN_1698680	TCTGATTTGGCCCCTTCACACCTCACTCCTAGATTTTGCTAGACCTTTCT	Perfect	rs2257595	chr17:44376628:44376677:-	Transcriptomic	ARL17P1	ARL17B	100506084	0.4	1.21	1.22	1.05	0.83	0.1783	0	0	0.0008	0.0023	0.51045	0.00044	0.00042	0.01682	0.03592	16.1	0	0
ILMN_1755391	TTCTTCCTGTCAAAATCTCTCCTACCAAGATGGTGTTCCACTGTCCAGCC	Perfect	NA	chr16:57287175:57287224:+	Transcriptomic	ARL2BP	ARL2BP	23568	-0.15	0.11	0.04	0.25	0.43	0.2134	0.2631	0.6889	0.044	0.0002	0.55636	0.61161	0.89289	0.24155	0.0072	4.7	0.0018	0.01178
ILMN_1780444	GACACCATGTCACCCTCACCAGGACTCGTCTCTCCATTCCCGTCAGAGTT	Perfect	NA	chr10:104433726:104433775:-	Transcriptomic	ARL3	ARL3	403	-0.72	-0.66	-0.76	-0.86	-0.17	0.0017	0.0004	0.0001	0.0002	0.372	0.02946	0.00965	0.00288	0.00625	0.70854	12.8	0	1e-05
ILMN_2120022	AGTGAAAAGCAAGGGACCCACCTACATTACCTTCAGGAGACTGTTCTACC	Perfect	rs1055115	chr10:18966787:18966836:+	Transcriptomic	ARL5B	ARL5B	221079	0.34	0.8	1.07	1.34	0.66	0.1962	0.0004	0	0	0.0061	0.53493	0.01084	0.00053	0.00047	0.07015	15.7	0	0
ILMN_1680465	GCCATGTGTTGAAGATGAAATTGGCATCAGTGTAGACGGTGCTGATTGGG	Perfect	NA	chr10:18966366:18966415:+	Transcriptomic	ARL5B	ARL5B	221079	0.18	1.02	1.07	0.96	0.36	0.542	0.0001	0.0001	0.0021	0.1692	0.82083	0.00335	0.00231	0.0338	0.4982	10.6	0	4e-05
ILMN_1689296	CTCAGACGGGAGGTACCTGGGAGTCACAGTGGTCCAAGACCTCGCAGCCT	Perfect	NA	chr7:102716278:102716327:+	Transcriptomic	ARMC10	ARMC10	83787	0.27	0.02	-0.53	-0.17	-0.37	0.1104	0.8731	0.0003	0.3161	0.0157	0.40228	0.96216	0.0075	0.66245	0.12889	5.3	0.0009	0.00663
ILMN_1743345	TTCTTCCAGAAGTCCCCTCCTCCATGACTCTAGCTCTCACTAGGCTCCAG	Bad	NA	chrX:100788246:100788295:+	Transcriptomic	ARMCX4	ARMCX4	100131755	0.16	0.4	0.53	0.1	1.11	0.5895	0.1027	0.0315	0.7309	0.0001	0.84582	0.38773	0.19867	0.91089	0.00429	5.3	0.0009	0.00648
ILMN_2414533	CCAGGCAGGGGCTCCCACAGAGCTTTGAGTAACTTCTTGGTTGTGCAGTC	Perfect****	NA	chrX:100870496:100870545:-	Transcriptomic	ARMCX6	ARMCX6	54470	0.07	-0.14	-0.44	-0.4	-0.43	0.6248	0.1881	0.0001	0.0038	0.0006	0.86298	0.52397	0.00484	0.05102	0.01412	8.6	0	0.00021
ILMN_1716026	GGCCTGTAGGTTTCGGCACAAGTTTCAGCGAGAGAAGGAGAAAACTGCCT	Perfect	NA	chrX:100872510:100872559:-	Transcriptomic	ARMCX6	ARMCX6	54470	-0.1	-0.14	-0.31	-0.64	-0.59	0.5941	0.3824	0.0519	0.0019	0.0013	0.84803	0.71661	0.26674	0.03094	0.024	5.7	0.0005	0.00425
ILMN_2405305	GCCTCTTGGAAGCAGATGCTGGACTGGGTGGCCCTGTTGACTTTAGTGAC	Perfect	NA	chr11:13408236:13408285:+	Transcriptomic	ARNTL	ARNTL	406	-0.28	-0.1	-0.32	-0.59	-0.57	0.0497	0.3498	0.0059	0.0001	0	0.26	0.69131	0.06866	0.00408	0.00173	10.7	0	3e-05
ILMN_1772798	CTCAGCACACACTGCCAGTCTTCCCCAATATCTGTCTCCTCTCAATTCCC	Perfect	NA	chr15:52839886:52839935:-	Transcriptomic	ARPP19	ARPP19	10776	-0.25	-0.47	-0.32	-0.3	-0.37	0.1656	0.002	0.0268	0.0957	0.0204	0.49299	0.03221	0.18014	0.37398	0.15192	5.4	0.0007	0.00554
ILMN_2325168	AAGTTCTGGCAGCTAAAAGATGACCGCGTTGAAGGCCACCTCCTTCTGGC	Perfect	rs11236380	chr11:74976736:74976785:-	Transcriptomic	ARRB1	ARRB1	408	0.13	0.45	0.35	0.69	0.8	0.5709	0.014	0.0525	0.003	0.0002	0.83607	0.11987	0.26839	0.0427	0.00597	7.6	0	0.00057
ILMN_1730620	TAAAAGATGACCGCGTTGAAGGCCACCTCCTTCTGGCTGGGAGGGGCAGA	Perfect	NA	chr11:74976723:74976772:-	Transcriptomic	ARRB1	ARRB1	408	0.33	0.36	0.17	0.6	0.62	0.1359	0.0435	0.3375	0.008	0.0022	0.44799	0.24017	0.68123	0.08353	0.03438	5.3	0.0009	0.00663
ILMN_2395711	GCTCCGGAGACAGATGTCCCTGTGGACACCAACCTCATTGAATTTGATAC	Perfect	NA	chr17:4623883:4623932:+	Transcriptomic	ARRB2	ARRB2	409	-0.56	-0.31	-0.34	-0.87	-0.63	0.003	0.0333	0.0214	0	0.0002	0.04264	0.20519	0.15676	0.00077	0.00613	12.5	0	1e-05
ILMN_1661492	TGCCTCACACCCGCTGCACCCTCCCTTGTGCATTTCAACAGGTGCCACTG	Perfect	NA	chr9:140509310:140509359:+	Transcriptomic	ARRDC1	ARRDC1	92714	-0.01	-1.15	-0.76	-0.63	-0.51	0.9575	0	0.0002	0.0086	0.0164	0.98751	3e-05	0.00589	0.08778	0.13252	14.1	0	0
ILMN_2153787	GGACGGAGTGTTACCCGTGAACCCAGATCACCAGAATTAAGTGCCCGAAC	Perfect	NA	chr19:4891048:4891097:-	Transcriptomic	ARRDC5	ARRDC5	645432	-0.29	-0.06	0.03	-1.13	-0.23	0.2436	0.7622	0.8934	0	0.287	0.59133	0.92231	0.96856	0.00143	0.63573	5	0.0012	0.00854
ILMN_1800935	GGATACCCACCCCCACAAATGCACCCAAGAGACAAGCCATTTACATACAG	Perfect	NA	chr1:231136033:231136082:+	Transcriptomic	ARV1	ARV1	64801	0.16	0.61	0.66	0.65	0.55	0.3641	0.0001	0	0.0006	0.0011	0.70263	0.00387	0.00171	0.01386	0.02072	13.5	0	0
ILMN_2233366	CCATCAGGAATTTGAGTTCTCTCTAACCCAGCTTACTGTGGGACATAGGA	Perfect	NA	chr8:131064794:131064843:-	Transcriptomic	ASAP1	ASAP1	50807	0.01	0.51	0.2	0.46	0.01	0.9494	0.0006	0.1598	0.0104	0.943	0.98533	0.01394	0.48436	0.09924	0.98335	4.7	0.002	0.01296
ILMN_3245057	GGATGGAAGTCTGCATCTGAGGTTGCTCAGTGTCCCGGTCATTCATTTAC	Perfect	NA	chr8:131065080:131065129:-	Transcriptomic	ASAP1	ASAP1	50807	0	0.32	0.43	0.53	0.25	0.9795	0.0075	0.0005	0.0005	0.05	0.99423	0.07989	0.01167	0.01249	0.26107	8.2	0	0.00032
ILMN_1690963	GCATGAGGAACCAGTTGACATGCTGGGTTGTGACTGGCAGCTTTAGCAGC	Perfect	NA	chr8:131065157:131065206:-	Transcriptomic	ASAP1	ASAP1	50807	-0.14	0.47	0.5	0.46	0.31	0.4275	0.0011	0.0006	0.0082	0.0436	0.74935	0.02086	0.01408	0.08479	0.24038	7.8	0	0.00045
ILMN_1654385	CTTCATGCTGGCCGCCGTGAGGTTTTACTCCAGCGTTCCCGCCATTGTCA	Perfect	rs117379108	chr10:5681083:5681132:-	Transcriptomic	ASB13	ASB13	79754	0.1	-0.57	-0.57	-0.78	-0.6	0.5759	0.0004	0.0003	0.0001	0.0005	0.83867	0.00971	0.00894	0.00367	0.01215	12.9	0	1e-05
ILMN_2358784	CGTCTACGGTCTGACAGTTATATTAGTCAGCTGCCACTTCCCAGAAGCCT	Perfect	rs6718660	chr2:53897716:53897765:-	Transcriptomic	ASB3	ASB3	51130	-0.25	-0.14	-0.07	-0.48	-0.27	0.0681	0.1978	0.5361	0.0008	0.0269	0.31071	0.53688	0.81763	0.01697	0.18062	4.8	0.0016	0.01057
ILMN_1745772	CCTCAACCATCCAGGAAATTGACAGTGGCTGCAGTATTGACTCCAGTGAC	Perfect	NA	chr6:100957105:100957154:-	Transcriptomic	ASCC3	ASCC3	10973	-0.14	0.3	0.13	0.31	0.95	0.5216	0.0837	0.4454	0.1522	0	0.80931	0.348	0.76164	0.47289	0.00066	6.4	0.0002	0.00198
ILMN_1723412	AAGAACCCTTGACCTGGGGCGTAATAAAGATGACCTGGACCCCTGCCCCC	Perfect	NA	chr11:2289924:2289973:-	Transcriptomic	ASCL2	ASCL2	430	0.2	0.48	0.37	1.14	0.5	0.4074	0.0152	0.0613	0	0.022	0.73541	0.12591	0.29312	0.00117	0.15953	8	0	0.0004
ILMN_1769013	GGGGAAGGATAGGGTGATGTTCCGAAGGTGAGGAGCTTGAAACCCGTGGC	Perfect	rs111354766	chr17:7076819:7076868:-	Transcriptomic	ASGR1	ASGR1	432	-0.07	-0.03	0.33	0.85	0.5	0.758	0.878	0.0833	0.0006	0.0175	0.92058	0.96362	0.34705	0.01367	0.13813	4.7	0.0019	0.01253
ILMN_1685037	CTAATAAAGTGGGCGCGAGAGGAGGCTGCTGTGTGTTTCCTGCCCCAGCC	Perfect	rs112956656	chr7:65557919:65557968:+	Transcriptomic	ASL	ASL	435	0.37	-0.52	-0.23	-0.16	-0.61	0.0567	0.0012	0.1427	0.4003	0.0007	0.28056	0.023	0.45841	0.73006	0.01578	6.5	0.0002	0.00175
ILMN_1804384	TATGCAGGTGACTGTGTTTGACCTCCCAGACATTATCGAGCTGGCCGCCC	Perfect	rs5989854	chrX:1536914:1536963:-	Transcriptomic	ASMTL	ASMTL	8623	-0.34	-0.66	-0.53	0.18	-0.18	0.0595	0	0.0005	0.2941	0.2392	0.2881	0.00145	0.01238	0.64242	0.58678	8.6	0	0.00022
ILMN_1732615	GAGTATCAGTGCTTGCTGGAGCTGCACGGCTTCCACCAGGTGCAGGTGGT	Perfect	NA	chrX:1522214:1522263:-	Transcriptomic	ASMTL	ASMTL	8623	-0.23	-0.38	-0.49	0.21	0	0.1902	0.0084	0.0008	0.2169	0.9956	0.52694	0.08643	0.01725	0.56075	0.99879	4.8	0.0016	0.01061
ILMN_2167426	TTGCTCCGGGACGATGAGAGTATTTCCCATGCTGGAGTCGGCGAGAAGGG	Perfect	NA	chr22:26839156:26839205:+	Transcriptomic	ASPHD2	ASPHD2	57168	0.48	0.34	0.52	0.65	0.13	0.0126	0.0232	0.001	0.0008	0.4052	0.11199	0.16533	0.01929	0.01682	0.73381	7.8	0	0.00045
ILMN_1762284	AACTGTGGGACCCCTTCAGATTCCCTGAGGTATGGCTTGGTCACTCTCAG	Perfect	rs116537275	chr2:70187423:70187472:-	Transcriptomic	ASPRV1	ASPRV1	151516	-0.48	-0.05	0.25	0.59	0.74	0.0781	0.8233	0.2405	0.028	0.0026	0.33476	0.94448	0.5883	0.18524	0.03858	4.1	0.0046	0.02507
ILMN_1660749	GGACCACCTCCTCTGCCAGCAGGAATAAAGACTTGTGCATCCCTCAAAAA	Bad	rs111891945 rs62078705	chr17:79975236:79975282:+	Transcriptomic	ASPSCR1	ASPSCR1	79058	-0.35	-0.58	-0.28	-0.3	0.04	0.0579	0.0002	0.0577	0.0993	0.8112	0.2837	0.00644	0.28301	0.3812	0.94014	5.5	0.0007	0.00535
ILMN_1744118	AGGAAGCTCTGAGGATGGTTGCAGTGAGGAAGCATGGGTCTTTAAGGACT	Perfect	NA	chr9:119187627:119187676:-	Transcriptomic	ASTN2	ASTN2	23245	-0.33	0.34	0.42	0.76	2.35	0.102	0.0353	0.0098	0.0003	0	0.38631	0.21258	0.09569	0.00842	0	44.9	0	0
ILMN_1797283	CGTAATCCAGTTTTCCGTCTCCTTGGTGCAGATGAAGAAACCGACGCCCA	Bad	NA	chr9:119449376:119449425:-	Transcriptomic	ASTN2	ASTN2	23245	-0.08	-0.02	0.45	0.4	1.53	0.787	0.9413	0.0634	0.1794	0	0.93145	0.98283	0.2986	0.51172	7e-05	8.1	0	0.00034
ILMN_1726025	GCTCCTGCCTCTCTCCCAACATGTTTCCAGCAAGTAGATGCCCCTGTGTG	Perfect	NA	chr20:31026642:31026691:+	Transcriptomic	ASXL1	ASXL1	171023	-0.23	-1.13	-1.13	-1.28	-0.7	0.1987	0	0	0	0	0.53803	0	0	0	0.00192	42.4	0	0
ILMN_1812479	CCTCTGCCGGGAAGTTCCTGTGTTGTGCTGATGATTTGTGCCAGGATACA	Perfect	NA	chr10:123503137:123503186:-	Transcriptomic	ATE1	ATE1	11101	0.17	0.64	0.14	0.5	-0.06	0.4689	0.0014	0.457	0.0378	0.7695	0.77703	0.02495	0.76954	0.22113	0.92531	3.6	0.0098	0.04524
ILMN_1756867	GTATCAAGTGGCCATACACCAGGATCCACCCGATGAATGTGGGAAGACTG	Perfect	NA	chr10:123658358:123658407:-	Transcriptomic	ATE1	ATE1	11101	0.7	0.91	0.15	0.29	0.45	0.038	0.0011	0.5568	0.3775	0.1189	0.22174	0.02101	0.8282	0.71272	0.41792	4.2	0.0041	0.02262
ILMN_1748271	CACAGATCGTTATGGCTCCTTCCTCCCAGTCACAGCCCTCAGGAAGTTGA	Perfect	NA	chr2:175939337:175939386:-	Transcriptomic	ATF2	ATF2	1386	0.08	0.59	0.47	0.54	-0.3	0.6761	0.0004	0.0037	0.0062	0.0824	0.88699	0.01021	0.04992	0.07018	0.34474	7.3	0.0001	0.00078
ILMN_2374865	CTCCCAGCGTTAACACAAAATCCATGGGCAGTATGATGGCAGGTCCTCTG	Perfect	rs10475	chr1:212793582:212793631:+	Transcriptomic	ATF3	ATF3	467	0.46	0.47	0.06	1.32	1.69	0.2854	0.1657	0.8708	0.0029	0	0.63442	0.49323	0.96142	0.04176	0.00201	6.9	0.0001	0.00117
ILMN_1783394	GCCGGTGGAAGAATCCCCTGGTCTCCGTGAGCGTCCATTTTGTGGAACCT	Perfect	NA	chr22:39917161:39917210:+	Transcriptomic	ATF4	ATF4	468	-0.6	-0.54	-0.53	-0.95	-0.36	0.0006	0.0002	0.0002	0	0.014	0.01388	0.00514	0.00627	6e-05	0.1196	18.2	0	0
ILMN_2358457	CTGGGCAGTGAAGTGGATATCACTGAAGGAGATAGGAAGCCAGACTACAC	Perfect	NA	chr22:39918095:39918144:+	Transcriptomic	ATF4	ATF4	468	-0.49	-0.66	-0.71	-0.44	-0.48	0.0138	0.0001	0	0.0216	0.0059	0.11846	0.00324	0.00158	0.15775	0.06798	12.4	0	1e-05
ILMN_1703471	TGTTTCTTCAGTGGCAAATGTAGCCCTGCATCCTCCAGTGTTACCTGGTG	Perfect	NA	chr1:161928657:161928706:+	Transcriptomic	ATF6	ATF6	22926	0.14	0.39	0.23	0.36	0.04	0.3307	0.0014	0.0544	0.0171	0.7651	0.67555	0.02589	0.27374	0.13616	0.92348	4.6	0.0022	0.01372
ILMN_3273641	CCCCGGGGGACTATGAGGAGATGATGCAGATCGAGTGTGAGGTCATGGAC	Perfect****	NA	chr6_mcf_hap5:3463503:3463552:-	Transcriptomic	ATF6B	ATF6B	1388	-0.21	-0.69	-0.16	-0.28	-0.04	0.4177	0.0014	0.4237	0.2632	0.8502	0.74274	0.0251	0.74669	0.61169	0.95453	2.9	0.0253	0.0938
ILMN_1804445	GGCCACCATCACAATACTAAGGGGCTCAGATGTGTCTTGTGCCCACCTCT	Perfect	NA	chr16:10577182:10577231:+	Transcriptomic	ATF7IP2	ATF7IP2	80063	-0.44	0.46	0.42	0.36	0.72	0.0235	0.004	0.0078	0.0602	0.0001	0.16662	0.05228	0.08181	0.29009	0.00314	9.2	0	0.00013
ILMN_2206098	GGAATTGCGGCACGAAGAATGCCAAGAGTTTACCTGGCCAGCCCTGGCTT	Perfect	NA	chr5:81549905:81549954:+	Transcriptomic	ATG10	ATG10	83734	-0.21	0.33	0.59	0.34	0.42	0.3314	0.0642	0.0017	0.1216	0.0318	0.6761	0.30057	0.02884	0.42297	0.1998	4.7	0.0019	0.01239
ILMN_1700923	GTCAGCATAAAGGATTTCCCTCTTGAGACATTCCACTGCCCTTCTCCCAA	Good	NA	chr1:63300497:63300523:+,chr1:63307099:63307121:+	Transcriptomic	ATG4C	ATG4C	84938	0.05	0.65	0.73	0.51	0.55	0.7934	0	0	0.0056	0.0009	0.9338	0.00169	0.00042	0.06605	0.01863	14.2	0	0
ILMN_1718265	CTAATCCCAGGTAAGTCAAGCCTACAATGCCCTAGAGGAAGAGTAAAACC	Perfect	NA	chr6:106632438:106632487:-	Transcriptomic	ATG5	ATG5	9474	-0.37	-0.61	-0.98	-0.51	-0.29	0.0348	0.0001	0	0.0042	0.0525	0.21071	0.00233	0	0.05459	0.26841	18.3	0	0
ILMN_1734655	AGTCAACACCTACTATGTACCAGGCACCAGGAAGCCAGAAGCTCAGGGCC	Perfect	rs3918207	chr7:150709729:150709778:-	Transcriptomic	ATG9B	SONE	285973	-0.97	-0.83	-0.75	-0.9	-0.29	0.0013	0.0006	0.0017	0.0021	0.2421	0.02346	0.01355	0.02913	0.03368	0.59	10	0	6e-05
ILMN_1751086	AGAACACAACAAGCCCCTACTGATTTCTGGGTTTCTGCCACGGCCACAGG	Perfect	NA	chr11:63396718:63396767:-	Transcriptomic	ATL3	ATL3	25923	0.61	0.69	0.71	0.79	0.15	0.0382	0.0039	0.0031	0.007	0.5356	0.22255	0.0518	0.04383	0.0765	0.81739	6.5	0.0002	0.00173
ILMN_2134224	GGCCAGCAGAACCAGCCCCAAGCCAGCACCTTTGGTAAATAAAGCAGCAT	Perfect	rs73537247	chr19:19756022:19756071:-	Transcriptomic	ATP13A1	ATP13A1	57130	0.05	-0.29	-0.4	-0.52	-0.17	0.774	0.0255	0.0025	0.0016	0.2131	0.92685	0.17511	0.03805	0.02798	0.55589	5.8	0.0004	0.0036
ILMN_1731783	CGAAGTCAGAAAACTCATCATCAGGCGACGCCCTGGCGGCTGGGTGGAGA	Perfect	NA	chr1:116946560:116946597:+,chr1:116947038:116947049:+	Transcriptomic	ATP1A1	ATP1A1	476	-0.3	-0.34	-0.39	-0.32	-0.27	0.0654	0.0097	0.003	0.0459	0.0565	0.30376	0.09435	0.04246	0.24782	0.27998	5.8	0.0004	0.00348
ILMN_1775566	CCCTGGCTTATGAGCAGGCTGAGAGTGACATCATGAAGAGACAGCCCAGA	Perfect	NA	chr1:116942055:116942104:+	Transcriptomic	ATP1A1	ATP1A1	476	-0.45	-0.33	-0.44	-0.53	-0.31	0.0021	0.0038	0.0002	0.0003	0.0129	0.03377	0.05025	0.00629	0.00882	0.1137	11.9	0	1e-05
ILMN_1654322	GAGTGGAAGCTCTTCATCTACAACCCGACCACCGGAGAATTCCTGGGGCG	Perfect	NA	chr3:141595686:141595735:+	Transcriptomic	ATP1B3	ATP1B3	483	0.87	0.26	0.42	0.5	0.28	0.0017	0.2134	0.0489	0.0566	0.2243	0.0286	0.5563	0.25745	0.28047	0.5698	4.5	0.0025	0.01514
ILMN_1759628	CCCGGCCAACATCAAGTGACTTTATAGCTGCAAGAAATGTGGTATGTGGA	Perfect	NA	chr3:141644938:141644987:+	Transcriptomic	ATP1B3	ATP1B3	483	0.73	0.74	0.48	0.44	0.38	0.0076	0.0009	0.0251	0.0919	0.1031	0.08085	0.01832	0.1734	0.36631	0.38846	6.4	0.0002	0.00189
ILMN_1687375	GCCTTCGGTTGTAAGTAGCCAGATCCCTCTCCAGTGACATTGGAACATGC	Bad	NA	chr12:110788490:110788539:+	Transcriptomic	ATP2A2	ATP2A2	488	-0.27	-0.37	-0.56	-0.68	-0.08	0.1234	0.0113	0.0002	0.0003	0.621	0.42616	0.10425	0.00722	0.00784	0.86119	8.4	0	0.00026
ILMN_1697827	AGATTCTCTGCTTCTTTCCTGGGGGGAGGTGGGGAGGTCTTAGCAGGAGC	Perfect	NA	chr17:3827232:3827281:-	Transcriptomic	ATP2A3	ATP2A3	489	0.17	0.1	0.22	0.38	0.9	0.5464	0.6539	0.3195	0.1637	0.0005	0.82287	0.87646	0.66557	0.49015	0.01252	3.6	0.0093	0.04353
ILMN_2310909	CCGAAAGGATGTCACTAAGGATGGCTGATTCCCCAAGGGCACCCGCTCTC	Perfect	NA	chr17:3827658:3827707:-	Transcriptomic	ATP2A3	ATP2A3	489	-0.18	0.09	0.08	0.28	0.6	0.3435	0.5408	0.5852	0.144	0.0008	0.6863	0.8203	0.84372	0.46043	0.01658	3.4	0.0118	0.05229
ILMN_1809027	CGCCTCCTTCGTGGTTCTTGTTGGTTGTGCTTCTGCCTCTGGACGCCGCA	Bad	rs79982894	chr19:41937478:41937527:-	Transcriptomic	ATP5SL	ATP5SL	55101	-0.04	-0.21	-0.56	-0.43	-0.53	0.7366	0.0397	0	0.0014	0	0.91294	0.22767	0.00022	0.0251	0.00138	13.9	0	0
ILMN_1755990	TTGCCATCAAGGGGGGACGATTTACCAAAGCCCAAGACTGCGCCTCCTCC	Perfect	rs75677180	chr5:81613827:81613876:+	Transcriptomic	ATP6AP1L	ATP6AP1L	92270	-0.4	0.07	0.82	0.83	1.32	0.0764	0.6949	0	0.0004	0	0.33101	0.89522	0.00148	0.01078	0	17.8	0	0
ILMN_1677440	GGACAGCTGTTTTTTAACCCTCTTCTGCAAGTTTGTTGACCTACATGGGC	Perfect	NA	chrX:40465557:40465606:+	Transcriptomic	ATP6AP2	ATP6AP2	10159	0	0.06	0.08	0.31	0.39	0.9958	0.482	0.3648	0.0047	0.0001	0.9988	0.78548	0.70314	0.05804	0.00442	5.7	0.0005	0.00411
ILMN_1752579	GCCCTGGTGTCCTGGGTTTTCGTGATGATCTTTGCTCTGTTTCCAGTGGG	Perfect	rs112069312	chr17:40674461:40674510:+	Transcriptomic	ATP6V0A1	ATP6V0A1	535	0.26	0.67	1.09	1.16	0.93	0.2301	0.0004	0	0	0	0.57636	0.01012	2e-05	0.00024	0.00094	22.1	0	0
ILMN_1700380	GCCCGCATCCTCCTCTATCCTGTTTCGAGGTAGAGAGCTTGGCACTTCTG	Perfect	rs58028686 rs74994957	chr12:124244175:124244224:+	Transcriptomic	ATP6V0A2	ATP6V0A2	23545	0.04	-0.24	-0.36	-0.21	0.03	0.7788	0.0323	0.0022	0.1165	0.7829	0.92889	0.20157	0.03441	0.41345	0.9299	3.7	0.0079	0.03829
ILMN_1785095	TCTGAGCCTCCGTCGCCCCTCCTGTTGGGTAAGGGTGTTGAGTGTGACTT	Perfect	NA	chr7:149577688:149577737:+	Transcriptomic	ATP6V0E2	ATP6V0E2	155066	0.09	0.03	0.17	0.26	0.44	0.5957	0.8085	0.1878	0.1041	0.0031	0.84874	0.9393	0.52356	0.39086	0.04358	3	0.0228	0.08682
ILMN_1711516	GATGATGCAGTTCTGTATTTATTGTGCTGTGTCTGGTCCTAAGTGGAGCC	Perfect	NA	chr3:113530656:113530705:+	Transcriptomic	ATP6V1A	ATP6V1A	523	0.32	0.52	0.29	0.38	0.47	0.0283	0	0.0137	0.0101	0.0005	0.1865	0.0019	0.11813	0.09737	0.01246	11	0	3e-05
ILMN_1810235	GCATACCTGGCTGTGAATGCAGCTGGAGGTGTGGAGGTCTACAGTGGCAA	Perfect	NA	chr2:46739291:46739340:-	Transcriptomic	ATP6V1E2	ATP6V1E2	90423	-0.16	0.09	-0.13	-0.61	0.01	0.435	0.5807	0.4287	0.0036	0.9493	0.75451	0.84146	0.75024	0.04823	0.98528	2.2	0.0691	0.19644
ILMN_1654541	CCTCACGTCCATCACTGGCTCTCTAATTCCACTTGTTCATTCTGTGACCC	Perfect	NA	chr6:31512575:31512624:-	Transcriptomic	ATP6V1G2	ATP6V1G2	534	-0.07	1.27	1.71	1.2	1.67	0.7599	0	0	0	0	0.92132	0	0	0.00037	0	46.7	0	0
ILMN_1722056	ACTCCAGCCCGCAGCACATTTCCGCTGTCCGTCAGTAATTGTGTCCTCTC	Perfect	NA	chr13:52507060:52507109:-	Transcriptomic	ATP7B	ATP7B	540	-0.24	0.72	0.79	1.04	1.28	0.3774	0.0016	0.0007	0.0003	0	0.71259	0.02721	0.01477	0.00826	0.0002	14.5	0	0
ILMN_1778358	AGGAGAGCTACCAGGTTGTCACCGCAGTCTGCTAACCAATTCCAGTCTGG	Perfect	NA	chr4:42414845:42414894:-	Transcriptomic	ATP8A1	ATP8A1	10396	-0.15	0.8	0.87	1.05	0.6	0.5611	0.0003	0.0001	0.0001	0.0095	0.83046	0.00794	0.00367	0.0047	0.0931	12.1	0	1e-05
ILMN_1814688	GGTGCTTCGGGCTGGTCATCTTTGCAGGTCCCGACACTAAGCTGATGCAA	Perfect	NA	chr1:154306715:154306741:+,chr1:154306979:154307001:+	Transcriptomic	ATP8B2	ATP8B2	57198	-0.81	-0.51	-0.7	-0.55	-0.46	0.006	0.025	0.0029	0.0497	0.0613	0.0689	0.17275	0.04216	0.25992	0.29322	6.4	0.0002	0.002
ILMN_1782057	GGAATGGGAGAGGGGAAGTCTTGGCAGGGAAATCCCTTTTGGCCACACAG	Perfect	rs76656295	chr1:154323423:154323472:+	Transcriptomic	ATP8B2	ATP8B2	57198	-0.6	-0.65	-0.49	-0.61	-0.16	0.0009	0	0.0006	0.0006	0.2835	0.0182	0.00079	0.01387	0.01366	0.63262	13.4	0	0
ILMN_1783956	CTGCCTATGGACGTTGTCTTTCCCTTACATGCCTGCCTACACTTAACCAG	Bad	rs75983211	chr15:50150546:50150595:-	Transcriptomic	ATP8B4	ATP8B4	79895	0.6	0.47	0.63	0.67	0.97	0.0254	0.0285	0.0043	0.0124	0.0001	0.17453	0.18719	0.0553	0.11095	0.00413	9	0	0.00015
ILMN_1790603	ATGCCCCCCAGAGATGCCTTTAGTGTAAGTAGCTGGCTTGGGGTATCAGC	Perfect	NA	chr1:47100870:47100919:-	Transcriptomic	ATPAF1	ATPAF1	64756	-0.08	0.31	0.35	0.54	-0.03	0.5961	0.0103	0.0044	0.0006	0.8444	0.84908	0.09865	0.05597	0.01316	0.95234	6.2	0.0003	0.00241
ILMN_2140207	TTGTCCATGCACCTATTGAAGAACATCTCAGTTGCTTCCATGTTTTGGCG	Bad	rs113833900 rs78782074	chr15:35663114:35663163:-	Transcriptomic?	ATPBD4	ATPBD4	89978	-0.06	-0.39	-0.44	-0.99	-0.34	0.8215	0.094	0.0583	0.0011	0.176	0.94381	0.37031	0.28487	0.0206	0.50749	4.3	0.0035	0.02028
ILMN_3237981	GGCCCTGAGACACGTGAACACCTCCCTCCTATGCATCACAAACCTTCTCC	Perfect	rs111229064	chr11:67192853:67192902:+	Transcriptomic	ATPGD1	CARNS1	57571	-0.45	-0.54	-0.59	-1.17	-0.23	0.1085	0.0162	0.0093	0.0001	0.3442	0.39883	0.13153	0.09204	0.00345	0.68688	7.3	0.0001	0.00077
ILMN_1685978	CACTAGTTGAGGAGTAGAAGAGGATGACCAGCTAGACTCCCATGGAATTG	Perfect	NA	chr1:28564201:28564250:+	Transcriptomic	ATPIF1	ATPIF1	93974	0.04	0.01	-0.34	-0.61	-0.24	0.8199	0.9413	0.0258	0.0018	0.135	0.94339	0.98282	0.17609	0.03008	0.44659	3.8	0.0067	0.03385
ILMN_1705900	AGGTGAATGCCTGTGTCCTCCCCAGCTTCATGCCTCTGTCATGGGGGAAG	Perfect	NA	chr22:46240232:46240281:+	Transcriptomic	ATXN10	ATXN10	25814	-0.09	-0.61	-0.69	-0.26	-0.22	0.6046	0.0001	0	0.125	0.1418	0.85338	0.00243	0.00068	0.42931	0.45692	10.1	0	5e-05
ILMN_1777260	TGGGATGAAAACCTGAATTCATGTCTAGACCCTGCCACCTGCTGGCTGTG	Bad	NA	chr7:105400850:105400899:-	Transcriptomic	ATXN7L1	ATXN7L1	222255	0.01	-0.03	0.73	0.2	-0.08	0.983	0.8989	0.003	0.4886	0.761	0.99519	0.96997	0.04328	0.78981	0.92182	2.1	0.0834	0.22527
ILMN_1664177	GTCAAAAGCCCATTAACGAGAAAGTGCCTGCCCACTGCAACGGAGCCGCC	Perfect	NA	chr1:110034339:110034339:+,chr1:110035208:110035256:+	Transcriptomic	ATXN7L2	ATXN7L2	127002	-0.31	-0.73	-0.94	-0.84	-0.66	0.1062	0	0	0.0001	0.0003	0.39467	0.00097	3e-05	0.00231	0.00764	20.7	0	0
ILMN_1862018	GTACTAATTTCCATGGCCGGTGGCTTTTCCTTCCATGCATCACTCCCCCC	Perfect	rs113028675	chr17:42269378:42269427:-	Transcriptomic	ATXN7L3	ATXN7L3	56970	-0.61	-0.51	-0.61	-0.21	0.04	0.0001	0	0	0.1206	0.7517	0.00266	0.00146	0.00014	0.42112	0.91822	15.4	0	0
ILMN_2053650	TCCAGAGTCTGGCTATGGGGAAAGTGACCACTTTGTGCTGACTCGATCGG	Perfect	NA	chr1:220439688:220439737:-	Transcriptomic	AURKAPS1	AURKAPS1	25782	0.77	1.33	1.28	1.55	0.5	0.0148	0	0	0	0.063	0.12396	0.00018	0.00034	0.00041	0.29735	19.4	0	0
ILMN_3237977	CTGCTCCCAGGCTGTTACTAGCCACAGATCCACAGCAGGGGACCATATGT	Perfect	NA	chr7:32623577:32623626:+	Transcriptomic	AVL9	AVL9	23080	0.26	0.67	0.27	0.69	0.25	0.2216	0.0002	0.1155	0.0018	0.1705	0.56637	0.00705	0.41162	0.03037	0.49995	6.8	0.0001	0.00134
ILMN_1722292	TGAGCAAGGCGTCAGAGGCTGCTATTGCTTTCTGAGGTTTAAGTGTCCCC	Perfect	NA	chr7:32623517:32623566:+	Transcriptomic	AVL9	AVL9	23080	0.41	0.67	0.6	0.82	0.08	0.0952	0.0011	0.0033	0.0014	0.6933	0.3729	0.02193	0.04625	0.02537	0.89446	7.4	0.0001	0.00068
ILMN_1811443	GATGCCTGACACCATGCTGCCCGCCTGCTTCCTCGGCCTACTGGCCTTCT	Perfect	NA	chr20:3065272:3065321:-	Transcriptomic	AVP	AVP	551	-0.56	-0.44	-0.21	-0.96	-0.31	0.0771	0.0747	0.3942	0.0027	0.2458	0.33256	0.32672	0.72556	0.04006	0.59344	3.8	0.0066	0.03328
ILMN_1671731	ACTGTAAACCATGGTTCCAGCAGCCTGTTCCACACCCCCACACCATCAGG	Perfect	rs76472742	chr10:99437232:99437281:-	Transcriptomic	AVPI1	AVPI1	60370	1.24	0.33	0.54	0.99	0.36	0	0.0709	0.0044	0.0001	0.0696	0.00017	0.31756	0.05584	0.00241	0.31448	13.6	0	0
ILMN_1724480	ACAGTACCTGTACCTGCACGGTCACCCGCTCCGTGTGTCGCCCTATATTG	Perfect	NA	chr17:63524904:63524953:-	Transcriptomic	AXIN2	AXIN2	8313	-0.95	-0.52	-0.77	-0.62	-0.21	0	0.0005	0	0.0008	0.1641	0.00023	0.01243	0.00019	0.017	0.49088	18.1	0	0
ILMN_1703123	GGCCTTGCCAGCCTGTGTGCTTGTGGGAACACCTTGTACCTGAGCTTACA	Perfect	rs114668300	chr3:39183373:39183422:-	Transcriptomic	AXUD1	CSRNP1	64651	0.39	0.29	-0.06	0.86	0.31	0.0393	0.0549	0.6845	0	0.055	0.22622	0.2752	0.89082	0.00129	0.27559	7.1	0.0001	0.00094
ILMN_1754400	ACCACTACCAGCTTCAGCCGCTTCACCCTGTGGGGCTTCCTTGGCCCGGA	Bad	NA	chr11:65487586:65487619:-	Transcriptomic	AYP1p1	RNASEH2C	84153	0.19	-0.13	0.04	0.87	0.36	0.4902	0.5604	0.8651	0.0025	0.139	0.79067	0.83011	0.95961	0.03759	0.45259	2.7	0.0335	0.11597
ILMN_1787595	CTGCTAATAGTAGGTCAAAGGGGAGCACTCCTTGCCCCCTGTTCCTGGGT	Perfect	rs35599916	chr3:160802315:160802364:-	Transcriptomic	B3GALNT1	B3GALNT1	8706	0.32	-0.2	0.7	0.32	-0.3	0.2199	0.3375	0.0014	0.2045	0.1788	0.5645	0.68126	0.02479	0.54493	0.51101	3.6	0.0091	0.04281
ILMN_1739749	GTTTGGAATTGCTTGAGGAACCCTGCGTGTGCTTGGAGAGGCCAGAGGGC	Bad	rs61353980	chr1:1170128:1170177:+	Transcriptomic	B3GALT6	B3GALT6	126792	0.17	-0.07	-0.54	-0.08	0.07	0.2167	0.4819	0	0.5543	0.5572	0.56049	0.78544	0.00052	0.8271	0.82843	5.9	0.0004	0.00334
ILMN_1685824	CCTCTTGTCAGAGATCCTCTACCACAGACATTAATAGCTGAGCAGGAGCC	Perfect	NA	chr20:48249748:48249797:-	Transcriptomic	B4GALT5	B4GALT5	9334	0.87	0.43	0.26	0.33	-0.12	0.0001	0.0101	0.1204	0.1095	0.5119	0.00425	0.09708	0.42076	0.40074	0.80381	6.2	0.0002	0.00227
ILMN_1806999	GGGGACAGTAAATGTATGGGGTCGCAGGGTGTTGAGTGACAGGAGGCTGC	Bad	NA	chr19:41860368:41860417:-	Transcriptomic	B9D2	B9D2	80776	-0.15	-0.45	-0.66	-0.11	-0.49	0.4208	0.0038	0.0001	0.5425	0.0045	0.74469	0.0503	0.00288	0.82125	0.05674	7.9	0	0.00044
ILMN_2058468	CCCTCTGTACCTCTCATAACTGGTCAACGACTGTAACAGGTTACATCAGG	Perfect	rs58265329 rs45610136	chr6:90636615:90636664:-	Transcriptomic	BACH2	BACH2	60468	-0.04	0.48	0.27	-0.12	-0.23	0.8435	0.0024	0.0829	0.5073	0.1639	0.95197	0.03639	0.34612	0.80118	0.49049	3.3	0.0152	0.06385
ILMN_1659766	TTCTGCAGCCCTGTCTACTTGGGCACCCCCACCACCTGTTAGCTGTGGTT	Perfect	rs115570834	chr10:121437038:121437087:+	Transcriptomic	BAG3	BAG3	9531	-0.59	-0.57	-0.62	-0.4	-0.63	0.0061	0.0012	0.0005	0.0512	0.001	0.07014	0.02235	0.01158	0.26442	0.02026	10.4	0	4e-05
ILMN_1728514	CAGCGTTGCTTTCAGATCACACTTTATCCACACAGGAAAGCCAGTCAGCC	Perfect	NA	chr14:104023351:104023400:-	Transcriptomic	BAG5	BAG5	9529	-0.2	-0.23	-0.34	-0.19	0.15	0.1117	0.0233	0.0012	0.124	0.1658	0.40484	0.16538	0.0224	0.42716	0.4934	5	0.0013	0.00883
ILMN_1729529	CAGGGGCAGGACTGAGTCCCCTCCAGGAAGAAGCAGGGGGGAATCTATTT	Perfect	NA	chr8:143626275:143626324:+	Transcriptomic	BAI1	BAI1	575	1.08	-0.09	-0.16	-0.11	0.06	0.0024	0.7255	0.5418	0.7451	0.8369	0.03624	0.90866	0.82074	0.91575	0.94959	2.3	0.0684	0.19524
ILMN_1771652	AGGAGCCCCTTGTACCTGCTCCGTGCCCAACACATGCCCTCTCTGTACAT	Perfect	NA	chr22:38480946:38480995:-	Transcriptomic	BAIAP2L2	BAIAP2L2	80115	-0.31	-0.88	-1.12	-1.12	0.01	0.2615	0.0003	0	0.0002	0.962	0.60997	0.00785	0.00065	0.00597	0.98875	12	0	1e-05
ILMN_1651826	CAGACAGAGCCCACTTAGCTTGTCCACATGGATCTCAATGCCAATCCTCC	Perfect	NA	chr5:17276556:17276605:+	Transcriptomic	BASP1	BASP1	10409	0.55	0.89	0.38	1.15	1.05	0.1409	0.004	0.2034	0.0026	0.0021	0.45554	0.05238	0.5438	0.03904	0.03385	6.9	0.0001	0.00114
ILMN_1760563	GACCTTTACCAGCAGGCCTCCCCACCAGATGCCCTGCGCTGGATACCTAA	Good****	NA	chr6_dbb_hap3:2890659:2890673:+,chr6_dbb_hap3:2890795:2890829:+	Transcriptomic	BAT2	PRRC2A	7916	-0.24	-0.62	-0.81	-0.48	-0.52	0.2547	0.0004	0	0.0216	0.0056	0.60309	0.01073	0.00075	0.15765	0.06556	11.1	0	2e-05
ILMN_2408179	CTACCCATGGTAGACTCACAGCTGCCTGTGGTGAACTTTGGCTCCCTGCC	Perfect****	NA	chr6_dbb_hap3:2890088:2890137:+	Transcriptomic	BAT2	PRRC2A	7916	-0.58	-0.65	-0.66	-0.65	-0.64	0.0173	0.0012	0.0011	0.0075	0.0033	0.1373	0.02212	0.02089	0.07994	0.04566	9.8	0	7e-05
ILMN_3247802	CCTCCAGGATGGTAGTGGCACCCTCAGAGCCCCATCTTCAGCATGTTCTG	Perfect	NA	chr9:134375077:134375126:+	Transcriptomic	BAT2L	PRRC2B	84726	-0.66	-0.49	-0.44	-0.3	0.34	0.0019	0.0033	0.0079	0.1381	0.0603	0.03168	0.04625	0.0826	0.45146	0.29031	7	0.0001	0.00109
ILMN_1763207	CTCAGCCCGACATCCAACAGGCGCCAAACTCACAGAGCCCTTGTGCAGAT	Perfect	NA	chr1:212859929:212859978:-	Transcriptomic	BATF3	BATF3	55509	0.85	0.54	0.11	1.05	-0.08	0.0036	0.0174	0.6191	0.0004	0.7334	0.04871	0.13782	0.86028	0.01004	0.91181	6.3	0.0002	0.00221
ILMN_2321064	TCAGAACCATCATGGGCTGGACATTGGACTTCCTCCGGGAGCGGCTGTTG	Perfect	NA	chr19:49464095:49464144:+	Transcriptomic	BAX	BAX	581	0.07	-0.2	0.19	0.61	1.18	0.7394	0.2319	0.2503	0.0043	0	0.91389	0.57837	0.59837	0.05481	1e-05	11.3	0	2e-05
ILMN_1683300	GCCTCCACTGCCTCTGGAATTGCTCAAGTTCATTGATGACCCTCTGACCC	Perfect	NA	chr19:49464447:49464496:+	Transcriptomic	BAX	BAX	581	0.11	-0.37	-0.41	-0.22	0.9	0.5859	0.0261	0.015	0.2821	0	0.844	0.17734	0.12521	0.63131	0.00055	7.9	0	0.00041
ILMN_1729645	AGGTTTAGAGAGAGCGACGTGTGACCACTGGCATTCATTTGGGGGGTGGG	Good	NA	chr19:47724332:47724380:-	Transcriptomic	BBC3	BBC3	27113	0.13	-0.26	-0.01	0.48	0.78	0.5083	0.0854	0.9252	0.0123	0	0.80168	0.35171	0.97833	0.10999	0.00132	6.6	0.0002	0.0015
ILMN_1800590	CTCCCATTCTCTAGTACTGCTCCCCTACCCAGCAGTCACTTCCAGTTCAT	Perfect	NA	chr11:66300791:66300840:+	Transcriptomic	BBS1	BBS1	582	-0.25	-0.33	-0.43	-0.7	-0.29	0.1656	0.0235	0.0041	0.0002	0.0614	0.49304	0.1664	0.05313	0.00715	0.29354	7.4	0.0001	0.0007
ILMN_1776656	GCTAATCCACCCAAAGCTGGAGTACCAGTTGCTTTTGGCTAAGAAAGTGC	Perfect	NA	chr4:122749577:122749626:-	Transcriptomic	BBS7	BBS7	55212	0.94	0.38	0.15	0.15	0.23	0.0009	0.0758	0.4838	0.5667	0.3223	0.01794	0.32946	0.78674	0.83376	0.6683	3.6	0.0086	0.04099
ILMN_1775012	CATGCTGTAACCAGTGGAGCTATTCAGCGTGCTTCAAGTGAAGAGTGCAG	Perfect	NA	chr4:122746224:122746273:-	Transcriptomic	BBS7	BBS7	55212	0.48	0.8	0.67	0.46	0.44	0.0428	0.0001	0.0007	0.0454	0.0335	0.23819	0.00306	0.01469	0.24642	0.20608	9.3	0	0.00011
ILMN_2257833	CTAGGTCACTAGAACGTCATTGTGTTTTTTGTTGGTTGCCACAGCTTGGG	Perfect	rs3217756	chr4:122745775:122745824:-	Transcriptomic	BBS7	BBS7	55212	0.63	0.85	0.82	0.66	0.56	0.0036	0	0	0.0023	0.0031	0.04888	0.00039	0.00072	0.03565	0.04371	16.7	0	0
ILMN_1745415	CTACCCTAGCCTTGTCTTTACCGAGGGATGCTAGTGAGTCCAAGTGGTGG	Perfect	NA	chr3:107524341:107524390:+	Transcriptomic	BBX	BBX	56987	-0.02	0.4	0.78	0.71	0.28	0.9484	0.0487	0.0003	0.0055	0.1923	0.98502	0.25675	0.00781	0.06485	0.52991	6.1	0.0003	0.00257
ILMN_1697642	CCATTGAGAAGAGCTCCACCAGCAGACCTGATGCCTATGAACACACACAG	Perfect	NA	chr7:107234439:107234488:+	Transcriptomic	BCAP29	BCAP29	55973	0.36	0.7	0.59	0.81	-0.01	0.1419	0.0008	0.0039	0.0015	0.9517	0.45698	0.01663	0.05122	0.02638	0.98576	7.4	0.0001	0.00073
ILMN_2342084	TACCATTGAGAAGAGCTCCACCAGCAGACCTGATGCCTATGAACACACAC	Perfect	NA	chr7:107234437:107234486:+	Transcriptomic	BCAP29	BCAP29	55973	0.45	0.55	0.52	0.74	0.04	0.0631	0.005	0.0082	0.0026	0.8606	0.29772	0.06103	0.08467	0.0393	0.95821	6.1	0.0003	0.00252
ILMN_1766169	GGAGCTGGGGCTCAACCCACTGTTTTTAAGGATTTGCGCTTACTTGTGGC	Perfect	NA	chr12:24964863:24964912:-	Transcriptomic	BCAT1	BCAT1	586	0.59	0.77	0.54	0.77	0.2	0.0619	0.0033	0.0336	0.0151	0.4493	0.29484	0.04547	0.20621	0.12549	0.76442	5.1	0.0011	0.00789
ILMN_1771966	GCAGGAGGAGAGCGACACTTGTCTGGGAGGCAAATGGTCTTTTGATGACG	Perfect	NA	chr10:127524702:127524751:+	Transcriptomic	BCCIP	BCCIP	56647	0.1	-0.01	-0.15	-0.09	-0.54	0.5689	0.9328	0.2678	0.5676	0.0006	0.8351	0.98063	0.61666	0.83431	0.01313	3.2	0.0161	0.06658
ILMN_1758090	ATGGGGCACTGGGTAGAAAACACAAGTGAGAAACCCTAGATGGGCACTGC	Bad	NA	chr10:127531054:127531103:+	Transcriptomic	BCCIP	BCCIP	56647	0.53	0.73	0.56	0.56	0.38	0.0342	0.0005	0.006	0.0237	0.0778	0.20867	0.0115	0.06906	0.16722	0.33416	7.4	0.0001	0.00073
ILMN_1796113	GGGCTCTCTGAATCCTACCTGGTTTCTTCAGGCTTCTGGACTTGCTAGGC	Perfect	NA	chr12:50231771:50231820:-	Transcriptomic	BCDIN3D	BCDIN3D	144233	0.37	0.36	0.16	0.22	0.51	0.0105	0.0022	0.1587	0.1149	0.0002	0.09965	0.03482	0.48258	0.41028	0.00508	8.1	0	0.00037
ILMN_2255133	GGCAGTTGTCTGCATTAACCTGTTCATACACCCATTTTGTCCCTTTATTG	Perfect	rs3198285 rs117363734	chr2:60684354:60684403:-	Transcriptomic	BCL11A	BCL11A	53335	0.47	0.65	0.9	0.58	1.09	0.2116	0.0315	0.004	0.1203	0.0017	0.55399	0.1987	0.05251	0.42052	0.02895	6	0.0003	0.00301
ILMN_1665761	GGAACACAGGCAAACCCGTGATTTTGGTGCTCCTTGTAACTCAGCCCTGC	Perfect	NA	chr14:99636042:99636091:-	Transcriptomic	BCL11B	BCL11B	64919	-0.37	-0.15	-0.36	-0.44	-0.18	0.0133	0.1921	0.0035	0.0036	0.1638	0.11554	0.52974	0.0475	0.04869	0.49038	6	0.0003	0.00302
ILMN_1801119	GAGCACAGAAGATGGGAACACTGGTGGAGGATGGAAAGGCTCGCTCAATC	Perfect	NA	chr18:60791159:60791208:-	Transcriptomic	BCL2	BCL2	596	-0.17	-0.15	-0.65	-0.72	-0.72	0.3136	0.2579	0	0.0001	0	0.66036	0.6062	0.00116	0.00329	0.0009	13.8	0	0
ILMN_2246956	CATGCACCTAAACCTTTTGGAAAATCTGCCGTGGGCCCTCCAGATAGCTC	Perfect	rs4987867	chr18:60791053:60791102:-	Transcriptomic	BCL2	BCL2	596	-0.2	0	-0.54	-0.78	-0.67	0.2758	0.987	0.0007	0.0001	0.0002	0.62509	0.9961	0.01529	0.0036	0.00531	10.2	0	5e-05
ILMN_2359627	AACCCCAAGTCCTCCTTGCCAGGCCTTCAACCACTATCTCAGTGCAATGG	Perfect	NA	chr2:111881667:111881716:+	Transcriptomic	BCL2L11	BCL2L11	10018	0.73	0.87	1.5	0.37	0.03	0.0092	0.0002	0	0.1632	0.9097	0.0912	0.00647	0	0.48947	0.97347	15.2	0	0
ILMN_2181445	TTCCTCTGGCTGATCCCAGCCCTAAAGGAAGGGTAGACCCGTGTCTTTCC	Perfect	rs35743584	chr22:18211643:18211692:+	Transcriptomic	BCL2L13	BCL2L13	23786	0.26	0.42	0.37	0.34	0.45	0.1081	0.0014	0.0045	0.0302	0.002	0.39818	0.02539	0.05684	0.19366	0.03229	8	0	0.00041
ILMN_1746561	AGGGACTTTGTTTAGGCCAAGGAAGGAGCGGAAGTAGGGCAACTCGGTCC	Perfect	rs45519738	chr14:23780663:23780712:+	Transcriptomic	BCL2L2	BCL2L2	599	-0.21	0.6	0.82	0.1	0.34	0.4155	0.0055	0.0003	0.7035	0.1337	0.74109	0.06491	0.00826	0.8995	0.44441	5.5	0.0006	0.00493
ILMN_1710514	CTGTCCGGAATGCCACCCACATCTTCCATTTCCATGTCCCCTCCCAGAGC	Perfect	rs116476053	chr19:45263104:45263153:+	Transcriptomic	BCL3	BCL3	602	1.27	1.36	1.06	1.38	0.82	0.0016	0	0.0009	0.0005	0.0152	0.02756	0.00192	0.01852	0.01276	0.12588	13.3	0	0
ILMN_1737314	ATGGGCGAGCGTGCACCATCCCTTTTTGAAGTGTAGGCAGACACAGGGAC	Perfect	NA	chr3:187439339:187439388:-	Transcriptomic	BCL6	BCL6	604	0.89	1.2	1	1.12	0.78	0.0004	0	0	0	0.0004	0.01013	1e-05	0.00024	0.00084	0.00996	25.7	0	0
ILMN_1754199	TCTGGACGGAGCTGCTGGCAGCTTCTGCGAGAAGAGAGAGATGTGGAAGG	Perfect	NA	chr7:72951275:72951324:-	Transcriptomic	BCL7B	BCL7B	9275	-0.27	-0.47	-0.36	-0.11	-0.46	0.0497	0.0001	0.0019	0.4268	0.0003	0.26007	0.00323	0.03136	0.7489	0.00895	10.1	0	5e-05
ILMN_1701165	GGCCTGCTGTGGCACTGCTCAACAGAAAGGGCCCAGTTATTCTCCATGAC	Bad	NA	chr16:30862900:30862949:-	Transcriptomic?	BCL7C	BC010017		0.17	0.77	0.28	0.35	0.06	0.499	0.0003	0.1573	0.1554	0.7719	0.79575	0.00896	0.48038	0.47764	0.92616	4.1	0.0047	0.02542
ILMN_1743966	CCCCCAAACTGTCTGACTCTGTGTTTCCTGCCCTGAGGAGAGAGGGGTCA	Perfect	NA	chr11:118767124:118767173:-	Transcriptomic	BCL9L	BCL9L	283149	-0.92	-0.42	-0.44	-0.54	-0.08	0.0002	0.0226	0.0198	0.0196	0.6806	0.00688	0.16231	0.14933	0.14817	0.88897	6.8	0.0001	0.00123
ILMN_1775192	AGAAGGCCATGACTCTTTAGGTGTGTATGTGTACCTTTCAGCATCCTAGG	Perfect	NA	chr6:136579954:136580003:-	Transcriptomic	BCLAF1	BCLAF1	9774	-0.18	-0.31	-0.37	-0.1	-0.06	0.2161	0.0119	0.0034	0.4937	0.6192	0.55972	0.10765	0.04646	0.79274	0.86034	3.8	0.0067	0.03365
ILMN_1678260	TCCCAGGGATGTGGCCTTGGAGAAGGACCACTGATGAGAAGTCAAATCCC	Perfect	NA	chrY:21618443:21618492:-	Transcriptomic	BCORL2	BCORP1	286554	0.11	0.79	0.52	0.22	-0.03	0.6657	0.0003	0.0117	0.3604	0.9019	0.88211	0.00735	0.10665	0.69974	0.97101	4.9	0.0015	0.01029
ILMN_1799280	GTGGCTGCGAATGCAGATCATGACCCACTTGCCTGGAGCCATCTCCGACA	Perfect	NA	chr3:197238783:197238832:-	Transcriptomic	BDH1	BDH1	622	-0.14	-0.03	0.09	-0.29	-0.67	0.4696	0.8328	0.5521	0.1386	0.0003	0.77749	0.94799	0.8259	0.45203	0.00811	3.8	0.0066	0.03319
ILMN_2375032	CGAGTGGAGGTCGTGAGCTTGCACCCCGCCTGGCTGTGTAGATCGACTGT	Perfect	rs56021331 rs1060369	chr6:107386745:107386794:-	Transcriptomic	BEND3	BEND3	57673	0.97	0.39	0.42	0.22	0.01	0.0031	0.1196	0.0974	0.4799	0.9687	0.0442	0.41921	0.37764	0.78404	0.99127	3.2	0.0171	0.0699
ILMN_1796685	CAGGTGCACGGTTAGCTTCACAGCAACAGGGAGCTAGGCCATTGGTTCTC	Bad	NA	chr1:45249567:45249616:-	Transcriptomic	BEST4	BEST4	266675	-0.51	-0.21	-0.06	0.2	0.83	0.0863	0.3761	0.8095	0.5	0.0022	0.35373	0.7118	0.93961	0.7963	0.03448	3	0.0208	0.08093
ILMN_1806473	CACCTGCCCCGGGTTTTGGAGAGGATGTGCCCAATAGGCTTGTCGATAAC	Perfect	NA	chrX:101409067:101409116:-	Transcriptomic	BEX5	BEX5	340542	0.94	0.72	0.36	0.6	0.4	0	0.0001	0.0309	0.0048	0.0282	0.00184	0.00279	0.19648	0.05901	0.18603	12.1	0	1e-05
ILMN_1755818	TTTGTGTCCAAGCAGGAGGGCAGCGAGGTAGTGAAGAGACCCAGGCGCTA	Perfect	NA	chr1:156212555:156212604:+	Transcriptomic	BGLAP	PMF1	11243	-0.27	-0.86	-0.74	0.04	-0.27	0.2662	0	0.0003	0.8647	0.2051	0.61495	0.00213	0.00896	0.95952	0.5457	7.9	0	0.00044
ILMN_1768534	GGTCCAGAGTACTTGTTTTCCCGATGTGTCCAGCCAGCTCCGCAGCAGCT	Perfect	NA	chr3:5026448:5026497:+	Transcriptomic	BHLHB2	BHLHE40	8553	1.13	0.96	0.75	1	0.58	0.0002	0.0001	0.0018	0.0008	0.0229	0.00681	0.00355	0.0302	0.01635	0.16402	13.1	0	0
ILMN_2362034	GAAAACGTGTCTCAGATGGCTGGCTTTACCTCGATAGCATAAGAGAGACC	Perfect	rs117569102 rs117851528	chr12:32530833:32530882:+	Transcriptomic	BICD1	BICD1	636	-0.2	0.82	0.67	0.06	-0.11	0.4361	0.0002	0.0019	0.8057	0.605	0.75521	0.00565	0.03096	0.93833	0.85351	5.9	0.0004	0.0034
ILMN_1726342	GGTTGCTTCAGAGCCTGGAGAGGCAAAGAAGATGGAAGACAAGGAAAAGG	Perfect****	NA	chr12:51685375:51685375:-,chr12:51681924:51681972:-	Transcriptomic	BIN2	BIN2	51411	-0.6	-0.84	-0.47	-0.66	-0.67	0.0638	0.0017	0.0648	0.0368	0.0192	0.29959	0.02889	0.30225	0.21765	0.14657	5.9	0.0004	0.0034
ILMN_2405684	GTGGTGGTATGTGCCTGTAGTCCCAGGCTGAGGCAAGAGAATTACTTGAG	Bad	NA	chr11:102208196:102208245:+	Transcriptomic	BIRC3	BIRC3	330	0.48	0.41	0.45	0.38	0.33	0.0063	0.0034	0.0015	0.0244	0.0263	0.07124	0.04678	0.02623	0.1705	0.1781	8.1	0	0.00034
ILMN_1776181	CCAGGAGTTTGAATCCATCCTGGGCAGCATACTGAGACCCTGCCTTTAAA	Bad	NA	chr11:102208247:102208296:+	Transcriptomic	BIRC3	BIRC3	330	0.9	0.45	0.64	0.66	0.37	0	0.0014	0	0.0002	0.0147	0.00022	0.02528	0.00093	0.00643	0.12353	17.9	0	0
ILMN_1801605	GAGGCTCTGTAGAGGAGAGAGGATGTACCTCTCTGGTGCTGTTACAGTAC	Perfect	NA	chr2:32843822:32843871:+	Transcriptomic	BIRC6	BIRC6	57448	-0.47	-0.72	-0.73	-0.68	-0.27	0.0025	0	0	0	0.0422	0.0379	3e-05	3e-05	0.00149	0.23614	22.9	0	0
ILMN_1691436	CTGAGAAGGAACTGGCTGCTGAAAAGAAACGCATCCTGCACTGCCTGGGG	Perfect	NA	chr7:43846743:43846792:+	Transcriptomic	BLVRA	BLVRA	644	0.56	0.2	0.22	0.32	0.03	0.0013	0.1248	0.1023	0.0483	0.8149	0.02457	0.42885	0.38711	0.25568	0.94142	4.3	0.0034	0.01954
ILMN_1695354	TCCCTGCTCTGGGAGCATTGCTAGCCTTCTACCCCATCCCTGGATCCACA	Perfect	NA	chr15:40380331:40380380:-	Transcriptomic	BMF	BMF	90427	0.08	-0.33	0.13	0.93	0.92	0.7816	0.1461	0.5559	0.0017	0.0005	0.92968	0.46406	0.82785	0.02883	0.01245	5.7	0.0005	0.00423
ILMN_2308338	AACAGCTCTGTGTGTGAAGGTGAGGACTCTTGGAAGCAGGCCATCCTGGC	Perfect	NA	chr15:40380562:40380611:-	Transcriptomic	BMF	BMF	90427	-0.37	-0.34	-0.1	0.44	1.09	0.187	0.1253	0.645	0.1162	0.0001	0.52236	0.42975	0.87246	0.41299	0.00216	5.6	0.0006	0.00475
ILMN_1740900	AGTAGAGGGATGTGGGTGCCGCTGAGATCAGGCAGTCCTTGAGGATAGAC	Perfect	NA	chr14:54416725:54416774:-	Transcriptomic	BMP4	BMP4	652	0.2	0.38	0.81	0.8	0.34	0.3617	0.0356	0	0.0007	0.0832	0.70095	0.21357	0.00199	0.01552	0.34681	8.7	0	0.0002
ILMN_2318733	CTCCTGTTTCAGGATCTGTCCTGGTTCCTGAGCTCTAGGCTGCTAAGCTG	Perfect	NA	chr5:172590957:172591006:+	Transcriptomic	BNIP1	BNIP1	662	-0.17	-0.63	-0.32	-0.41	-0.54	0.4937	0.0021	0.105	0.0874	0.0137	0.79273	0.03414	0.39237	0.35648	0.11785	4.8	0.0017	0.01145
ILMN_1770803	GCTATGTGTCCAGGGTATTGCTCCCCTGAGTGTATATGAGTGCTGAGTAG	Perfect	rs114765459	chr15:59955387:59955436:-	Transcriptomic	BNIP2	BNIP2	663	-0.16	0.32	0.36	0.29	0.29	0.2218	0.0029	0.0012	0.0274	0.0147	0.56654	0.04215	0.02275	0.18276	0.12352	7.1	0.0001	0.00091
ILMN_1699989	GCCCTTTTTCCTTCTAAGTCATGTCTGCTGCCTGTGAGCCTGGGAAGGAG	Perfect	rs116330355	chr1:151019934:151019983:+	Transcriptomic	BNIPL	BNIPL	149428	-0.43	-0.39	-0.76	-1.51	-0.8	0.1136	0.0718	0.001	0	0.0014	0.40806	0.3199	0.01974	0.00012	0.02586	12.7	0	1e-05
ILMN_1703894	CCTCCGGATAGTCCCCGAGAGCTTGTTCCGAAGCAAGCACCCTGCAGCCC	Perfect	rs111247284	chr16:29465938:29465987:+	Transcriptomic	BOLA2	SLX1A	548593	0.13	-0.28	-0.56	-0.45	-0.47	0.5111	0.0767	0.0008	0.0226	0.0078	0.8034	0.33149	0.01742	0.16267	0.08183	6.1	0.0003	0.00268
ILMN_1657746	GTCTTGGTGGTTCCTTCGTGTGGGGCTTGATCGTGTTGCTGCCTGTTAAC	Perfect	NA	chr6:3152824:3152873:+	Transcriptomic	BPHL	BPHL	670	0.43	0.35	0.45	0.35	0.27	0.0168	0.0126	0.0019	0.0419	0.0724	0.13447	0.11192	0.03193	0.23521	0.32112	6.4	0.0002	0.00192
ILMN_1730019	GCCCACCTCAAACCCCGCAGGTGTGCCTCCCAGCGGATTATTTATTGTAG	Perfect	NA	chr22:50167309:50167358:-	Transcriptomic	BRD1	BRD1	23774	-0.91	-0.93	-0.67	-0.83	-0.47	0	0	0.0001	0	0.0057	0.00095	3e-05	0.00225	0.00213	0.06692	22.8	0	0
ILMN_1758918	GCCCTGGGGGTTTCAGTCATCTCCCCATTTGGTCCCCTGGACTGTCTTTG	Perfect****	rs34128205	chr6_qbl_hap6:4181138:4181187:+	Transcriptomic	BRD2	BRD2	6046	-0.15	-0.43	-0.55	-0.34	-0.45	0.2972	0.0005	0	0.0212	0.0009	0.64528	0.01275	0.00114	0.15607	0.01882	11.5	0	2e-05
ILMN_1781085	TACCTAGCTGGAAGTTAGAGACATGAAATGTACTAGAGGAGCCCTTTTCC	Perfect	NA	chr4:68472506:68472555:+	Transcriptomic	BRDG1	STAP1	26228	0.56	1.97	2.02	1.47	1.25	0.1087	0	0	0.0001	0.0002	0.39917	0	0	0.00325	0.00505	29.5	0	0
ILMN_1800619	CCACCCGGCAGCTCTTAGGACACATTCCCAGAAGAGCGGAAAGATCATTG	Perfect	rs73419937	chr12:125510117:125510166:+	Transcriptomic	BRI3BP	BRI3BP	140707	0.82	0.84	0.26	0.87	-0.02	0.0077	0.0007	0.2687	0.004	0.9478	0.08136	0.01604	0.61756	0.05203	0.98484	6.4	0.0002	0.0019
ILMN_2155172	CCACATGATCCCACTGCAGATGTTTTTGTAACACCAGCTGAGGAGAAACC	Perfect	NA	chr5:34925433:34925482:+	Transcriptomic	BRIX1	BRIX1	55299	-0.15	-0.14	-0.08	-0.32	-0.66	0.3771	0.2916	0.5448	0.0619	0.0001	0.71241	0.64023	0.82227	0.29464	0.00232	5.3	0.0008	0.00628
ILMN_1679800	CCAGTCACCAAACATGCATCGGCGTGTCATAAGATCCATCACAGCTGCAA	Perfect	rs74914737	chr5:34925065:34925080:+,chr5:34925331:34925364:+	Transcriptomic	BRIX1	BRIX1	55299	-0.05	-0.08	-0.12	-0.17	-0.39	0.6903	0.4744	0.2719	0.1906	0.0016	0.8934	0.78064	0.6211	0.52762	0.02812	3	0.0208	0.08115
ILMN_1775943	GGCCATTTGGTGCAATTTAGAAAGTGTTGGCCTCCCTTCCGCTAGCCACA	Perfect	NA	chr14:36340639:36340688:+	Transcriptomic	BRMS1L	BRMS1L	84312	-0.37	-0.38	-0.54	-0.25	0.21	0.0796	0.0242	0.0023	0.2223	0.2593	0.3383	0.16944	0.03548	0.56729	0.60751	4.5	0.0027	0.01613
ILMN_1727813	GAGTCTGTTTGCTGTTAATTTCTTTGTGGGGGCAGCAGGAGCCTCTCAGC	Perfect	rs113323575	chr1:167889233:167889282:-	Transcriptomic	BRP44	BRP44	25874	0.55	0.35	0.53	0.52	0.23	0.0006	0.0053	0.0001	0.0011	0.0831	0.01388	0.06357	0.00256	0.02052	0.34647	11.7	0	1e-05
ILMN_1673518	TGCTGTGGATCTCTTTAAAGGTCCTGGAACCTTTGAGCCTCAGTTACCTC	Bad	rs68116979	chr21:40668603:40668652:-	Transcriptomic	BRWD1	BRWD1	54014	0.1	-0.46	-0.59	-0.43	-0.01	0.5716	0.0014	0.0001	0.0123	0.9424	0.83644	0.02589	0.00308	0.11	0.9832	7.7	0	0.00052
ILMN_1757794	GGCAGAGTGCGTAAAATGACAGAAAAAGCCAGGGTTAGCCATCTCATGGG	Perfect	NA	chrX:79932121:79932170:-	Transcriptomic	BRWD3	BRWD3	254065	-0.01	1.24	1.15	1.04	0.53	0.9828	0	0.0001	0.0031	0.0739	0.99513	0.00164	0.00369	0.04356	0.32483	10.8	0	3e-05
ILMN_3247560	AGGGGATCATGTCTCCAGGTAACCCGACTGTAGCCCCTGCTGGCTGAGCT	Bad	NA	chr9:116133264:116133313:+	Transcriptomic	BSPRY	BSPRY	54836	0.11	-0.07	0.39	0.9	0.04	0.668	0.7473	0.0648	0.001	0.8543	0.88308	0.91662	0.3023	0.01923	0.95595	3.3	0.0132	0.05725
ILMN_2411264	CCCCATTAGTCAGTGTTACAGCTGTGTTGGGGATAGGAAGTATATCTGGC	Perfect	NA	chr15:83685781:83685830:-	Transcriptomic	BTBD1	BTBD1	53339	-0.22	-0.23	-0.37	-0.44	-0.44	0.1222	0.0507	0.0022	0.0031	0.001	0.42405	0.26302	0.03483	0.0443	0.02004	8	0	0.00039
ILMN_1662026	TTAGGAGGGAGGATGTAAATAGCCGCACAAAGGGGTCCAACAGCTCTTTG	Perfect	NA	chrX:100604566:100604615:-	Transcriptomic	BTK	BTK	695	0.33	0.27	0.56	0.85	1.42	0.2784	0.2734	0.0264	0.0068	0	0.62761	0.62272	0.1787	0.0752	0.0003	9	0	0.00016
ILMN_1778536	GGGGGGATTGCCTCTACTCATCACTACCTGTTTCTGCCTGTTCTGCTGCC	Perfect	NA	chr3:112190074:112190123:-	Transcriptomic	BTLA	BTLA	151888	0.96	0.97	0.93	0.66	-0.02	0.0002	0	0	0.0074	0.9322	0.00686	0.00053	0.0009	0.07961	0.98053	15.1	0	0
ILMN_2099528	GCATCCATATGTGTGAGGAGTTAAGTCTGTTTCTGACTCCAACAGGGACC	Perfect	rs116209341	chr3:112184929:112184978:-	Transcriptomic	BTLA	BTLA	151888	0.88	1.13	1.11	0.71	0.02	0.0014	0	0	0.0073	0.9394	0.02537	0.00017	0.00023	0.07897	0.98236	16.2	0	0
ILMN_1783392	TTCTCAGTGTGTGAGCTGCCTAGGATCAGAGAGCCTTCATGGAAGTGGCC	Perfect	NA	chr6:26468016:26468065:+	Transcriptomic	BTN2A1	BTN2A1	11120	-0.94	-0.15	-0.34	-0.84	0.2	0.001	0.4886	0.1151	0.0027	0.3895	0.01947	0.78982	0.41071	0.03959	0.72203	5.4	0.0007	0.00573
ILMN_2373831	CCCAGGACAGCTGCAGGGTAGAGATCATTTTAAGTGCTTGTGGAGTTGAC	Perfect	NA	chr6:26453070:26453119:+	Transcriptomic	BTN3A3	BTN3A3	10384	-0.28	-0.11	0.02	0.1	0.55	0.082	0.3853	0.897	0.5037	0.0003	0.34387	0.71913	0.9694	0.79871	0.0079	4.1	0.0045	0.02468
ILMN_1815718	GGACACTGAAGGAAAAGGCCAACTAGGGTGTTAGCCCTCTGGGCACCAAG	Perfect	NA	chr10:103316708:103316757:+	Transcriptomic	BTRC	BTRC	8945	-0.24	-0.11	-0.45	-0.35	-0.63	0.1823	0.4423	0.0025	0.0485	0.0002	0.51579	0.7594	0.03822	0.25637	0.00632	6.8	0.0001	0.00133
ILMN_2111229	TACATTCCCTGTTCAGAGTGGGGTAGGGGTTTTCCGCCGTTACCCGATCC	Good	rs1053809	chr17:56378763:56378812:-	Transcriptomic	BZRAP1	BZRAP1	9256	-0.37	-0.03	-0.06	0.41	1.1	0.2761	0.925	0.8153	0.2235	0.0005	0.62531	0.97823	0.9416	0.56876	0.01243	3.4	0.0117	0.05211
ILMN_1761411	CAGCGTTAATCCTGTATGGCCAGGAAACTGAGTAGACTCCTGTGTAACCC	Perfect	NA	chr10:121589006:121589055:-	Transcriptomic	C10orf119	MCMBP	79892	0.11	-0.82	-0.51	-0.27	-0.37	0.5797	0	0.0019	0.1526	0.0333	0.84097	0.00025	0.03159	0.47351	0.20531	9.6	0	8e-05
ILMN_1704785	AAGGCTTTTGCTGTTGTGGCAACGGGATGCTGAAGCAGGGTCTCGGCACC	Good****	rs77880897	chr10:135169242:135169267:-,chr10:135168986:135169009:-	Transcriptomic	C10orf125	C10orf125	282969	-0.37	-0.98	-0.84	-0.84	-1.16	0.1155	0	0	0.0006	0	0.41162	0.00025	0.00175	0.01295	8e-05	20.5	0	0
ILMN_1658830	GCAGTCCCCTGTGTTTGCCAGAGATACTGTGCTCGAAGTAGAGGTTTTAC	Perfect	NA	chr10:104574973:104575022:+	Transcriptomic	C10orf26	C10orf26	54838	-0.68	-0.38	-0.32	0.06	0.12	0.0002	0.0066	0.0201	0.7023	0.4329	0.00669	0.07342	0.15092	0.89884	0.75289	6.3	0.0002	0.00218
ILMN_2151056	GTGGTATCATTATCAGGCCAGCTGCAGCCTCTTGCCTTGACCTGCATTCC	Perfect	rs9527	chr10:104623548:104623597:+	Transcriptomic	C10orf32	C10orf32	119032	-0.35	-0.37	-0.62	-0.21	-0.03	0.0162	0.0019	0	0.1308	0.8135	0.13179	0.0313	0.00022	0.43974	0.94093	10	0	6e-05
ILMN_1684497	AGAGCATGTGACCCTGAACCAGCTCTGACCCAGGAAGAAGACTCCACCCC	Perfect	NA	chr10:100143516:100143565:-	Transcriptomic	C10orf33	PYROXD2	84795	-0.55	-0.22	0.21	-0.14	0.81	0.0459	0.3078	0.3223	0.5915	0.0012	0.24808	0.65474	0.66831	0.84673	0.0222	3.8	0.0069	0.03471
ILMN_1662470	ACATGTTCCGATGCCTGTGGAAGACATGCCGACGTCTCCTCTGCCTAGGG	Bad	NA	chr10:71393143:71393192:+	Transcriptomic	C10orf35	C10orf35	219738	-0.24	0.03	0.36	0.54	0.72	0.247	0.8418	0.0347	0.0107	0.0002	0.59487	0.95124	0.21044	0.10063	0.00713	5.9	0.0004	0.0031
ILMN_1765480	CACAGGGAGCCAGTGAGGTCCCAGTAGTCTAAAACAGTTCATGTGTTCAC	Perfect	NA	chr10:95428747:95428796:-	Transcriptomic	C10orf4	FRA10AC1	118924	-0.48	-0.1	-0.38	-0.9	-0.57	0.094	0.6572	0.0914	0.0021	0.0239	0.37048	0.8781	0.36531	0.0338	0.16822	4.5	0.0025	0.01518
ILMN_1750338	GCAGTGACACCTTTGTGTTTTTATGTCTCCGCCAGCGCCGTAACAGAGCC	Perfect	NA	chr10:11913733:11913782:+	Transcriptomic	C10orf47	C10orf47	254427	0.37	0.69	0.86	0.74	0.74	0.0783	0.0001	0	0.0007	0.0002	0.33534	0.00438	0.00037	0.01545	0.00554	16	0	0
ILMN_2128639	GAGGACTGCGTCTTTTTCACTGACCCTATGATTTCACTGTGAGTAGGGTG	Good	rs4750127	chr10:11914153:11914202:+	Transcriptomic	C10orf47	C10orf47	254427	0.43	0.71	0.91	1.01	0.96	0.0347	0.0001	0	0	0	0.21039	0.00227	0.0001	0.0005	0.00019	23.3	0	0
ILMN_2205963	TGTTTGATCCACCCCCTTCCCTGAAAATCCTGGGAGGTTTTATTGCTGCC	Bad	NA	chr10:73507391:73507440:-	Transcriptomic	C10orf54	C10orf54	64115	-1.09	-1.23	-1.67	-1.11	-0.73	0.0002	0	0	0.0001	0.0025	0.00522	7e-05	0	0.00359	0.03821	29.3	0	0
ILMN_1710207	CAGTGTCGGCGCACCTCATTATCTGTGCATTTGTTTTTCCTGGGCAGTCC	Perfect	NA	chr10:102724690:102724739:+	Transcriptomic	C10orf6	FAM178A	55719	-0.66	-0.49	-0.62	-0.56	-0.16	0.0007	0.0014	0.0001	0.0028	0.3212	0.01503	0.0251	0.0035	0.04126	0.66718	11.1	0	2e-05
ILMN_1738047	GAAGGAACCCCCTTCCTGCCCTAGGCACAGCATCTCCACCAGAGTCCATT	Perfect	NA	chr10:50339452:50339501:-	Transcriptomic	C10orf73	FAM170B	170370	-0.45	-0.82	-0.32	-0.33	-0.51	0.1007	0.0004	0.1394	0.2164	0.0342	0.38389	0.0099	0.4531	0.5601	0.20838	5.3	0.0008	0.00607
ILMN_2101719	AAGCAGGTGAACAAGACCAGGTGTGTCGGCACCTCCCTGCTCAGTGCCCA	Perfect	NA	chr10:120069053:120069102:-	Transcriptomic	C10orf84	C10orf84	63877	-0.81	-0.74	-0.54	-0.66	-0.57	0.0002	0	0.0011	0.0013	0.0015	0.00504	0.00105	0.0206	0.02353	0.02633	15.5	0	0
ILMN_2128967	AGCGAGAGCCTCACTGGTTCCCAGGACATCAACCTGAACTGGATCCTCCC	Perfect	NA	chr11:111754501:111754550:+	Transcriptomic	C11orf1	C11orf1	64776	0.02	0.25	0.27	0.71	0.95	0.8855	0.0554	0.0356	0	0	0.96606	0.2766	0.21347	0.00194	1e-05	15.6	0	0
ILMN_3235922	CCTCGGTGGGTGCAGAGGTCACTTCCCTAGCCTCAGATGGGTGAGTAAAC	Bad	rs34325582	chr11:2317552:2317601:-	Transcriptomic	C11orf21	C11orf21	29125	-0.72	-0.36	-0.23	-1.01	-0.19	0.0092	0.0926	0.2784	0.0004	0.4104	0.09119	0.36774	0.62761	0.00968	0.73752	5.5	0.0006	0.00484
ILMN_2341487	CCCTCAGCAATGTTCAGAGACTGACCTTCTATGGATTCCTCATGGCTCTC	Perfect	NA	chr11:47179393:47179442:+	Transcriptomic	C11orf49	C11orf49	79096	0.17	-0.48	-0.08	-0.1	-0.17	0.3581	0.0023	0.5946	0.5788	0.3064	0.69794	0.03598	0.84818	0.84047	0.65344	2.6	0.0382	0.1275
ILMN_2213297	CTAGTTGGCTAGCCATAATTCCTCCCTTGTTTCGATTGCCAGTTAGAAGC	Perfect	rs76087694	chr11:93495818:93495867:+	Transcriptomic	C11orf54	C11orf54	28970	-0.09	0.51	0.43	0.23	0.33	0.6303	0.0009	0.0046	0.2011	0.0427	0.86535	0.01842	0.05728	0.54135	0.23784	5.7	0.0005	0.00424
ILMN_1664738	GAACAAGGTGGCAGGTGGGGAGCCCTTTACCCTTCTGGTGAAGTTAAACC	Perfect	NA	chr11:93495570:93495619:+	Transcriptomic	C11orf54	C11orf54	28970	-0.19	0.5	0.42	0.08	0.51	0.3094	0.0014	0.0058	0.6417	0.0027	0.65608	0.02513	0.06768	0.87092	0.04028	6.4	0.0002	0.00195
ILMN_1728965	GCCTTAGGCTTCGATGGTTCTTCCAACCCCCTTAATATGGCTTAGGGTGG	Perfect	NA	chr11:111955626:111955675:+	Transcriptomic	C11orf57	C11orf57	55216	-0.11	-0.31	-0.4	-0.29	-0.39	0.3896	0.0045	0.0005	0.0298	0.0015	0.72215	0.05669	0.01235	0.19218	0.0263	8.2	0	0.00032
ILMN_3249949	GGTCTGTTGGTCCATGTGGCCTGGTTTCCTAGCACCCATTAAACATAATG	Perfect	NA	chr11:16779022:16779071:+	Transcriptomic	C11orf58	C11orf58	10944	-0.27	-0.44	-0.63	-0.4	-0.01	0.1121	0.0019	0	0.0184	0.9371	0.40531	0.03094	0.00111	0.14268	0.98173	8.7	0	0.0002
ILMN_1680659	CCTCGGCAGAAGGCTTTGGAATACGCTAAGACCATCCCCAAACCCAAACC	Perfect****	NA	chr11:122828188:122828199:+,chr11:122829956:122829993:+	Transcriptomic	C11orf63	C11orf63	79864	0.43	0.78	0.84	0.46	0.76	0.0805	0.0002	0.0001	0.0561	0.0007	0.34041	0.0061	0.00296	0.27865	0.01594	11.4	0	2e-05
ILMN_2049693	GCTGATGGGAGCACCCTCCCCAGAGGTCAACAATCCATTCGTTAACTCAG	Perfect	NA	chr11:114270381:114270430:-	Transcriptomic	C11orf71	C11orf71	54494	0.88	1.31	1.35	1.17	1.41	0.0008	0	0	0	0	0.01685	1e-05	0	0.00093	1e-05	35.5	0	0
ILMN_1798270	AGTAGCTCCACCTGAAGAGGGATGGAACCTCTGGGTCAGGAAACAGCTGG	Perfect	NA	chr11:93211803:93211852:-	Transcriptomic	C11orf75	C11orf75	56935	0.86	0.19	0.3	-0.04	-0.46	0.0015	0.3463	0.1382	0.8662	0.0441	0.0265	0.68825	0.45156	0.95998	0.2419	3.8	0.0063	0.03225
ILMN_3240370	AGGCAGCGACCACGCAGGAGAACGTGGCCTGGAGGAAGAACTGGATGGTT	Perfect	NA	chr11:62439501:62439550:+	Transcriptomic	C11orf83	C11orf83	790955	0.38	0.24	0.59	0.82	0.41	0.0686	0.1393	0.0008	0.0002	0.0255	0.31184	0.45291	0.01726	0.00663	0.17511	8.2	0	0.00032
ILMN_1804611	GGGTATTTGGCACAATGAGGATAAACTTATGTGACCCACTTGAATGGCTG	Perfect	NA	chr12:107367578:107367627:+	Transcriptomic	C12orf23	C12orf23	90488	-0.48	-0.84	-0.97	-0.73	-0.72	0.1429	0.002	0.0005	0.027	0.0143	0.45861	0.03262	0.0123	0.18112	0.1213	7.9	0	0.00043
ILMN_2105923	CTCTGTGACTCTATGGTTGACTGCCACCTCTGCAACCTTGACTCATCTGC	Perfect	NA	chr12:2998320:2998369:+	Transcriptomic	C12orf32	HKMT1188	83695	0.08	0.03	-0.2	-0.36	-0.5	0.6282	0.7963	0.1277	0.0318	0.001	0.86445	0.93481	0.43429	0.1997	0.01999	4.1	0.0046	0.02506
ILMN_2229922	TGAGAACTTTGGGTAGCCATGTGTAAGAAATGGATGGTATTCACCGGGGA	Perfect	rs79108287 rs116932121	chr12:32145628:32145677:+	Transcriptomic	C12orf35	C12orf35	55196	-0.18	0.59	0.6	0.38	0.58	0.4422	0.0027	0.0025	0.1065	0.0068	0.75934	0.04023	0.03821	0.3954	0.07497	6.4	0.0002	0.00185
ILMN_1726289	ACGGAAGGATGTAAAGCCTCATCCTAGGAAGGAGCAAGCCCCTCTGCAAG	Perfect	NA	chr12:32138842:32138891:+	Transcriptomic	C12orf35	C12orf35	55196	-0.32	0.66	0.87	0.69	0.7	0.0761	0	0	0.0002	0	0.33001	0.00125	3e-05	0.00674	0.00189	20.8	0	0
ILMN_1737818	GGTGTCTCTGAGCCGACCAGATTATGGAAACTCAATTGTCAGAGGACCCA	Perfect	rs56383076	chr12:121441324:121441373:-	Transcriptomic	C12orf43	C12orf43	64897	-0.24	-0.24	-0.33	-0.4	-0.55	0.2465	0.1468	0.0458	0.0542	0.0035	0.59431	0.46502	0.24766	0.27326	0.04818	4.3	0.0034	0.01963
ILMN_2169856	CTTCAGGAAGTGTCATAGCACTCGTGGACTAGGTTTCATGGGACAAAGGC	Perfect	NA	chr12:121441153:121441202:-	Transcriptomic	C12orf43	C12orf43	64897	-0.13	-0.38	-0.54	-0.65	-0.72	0.3997	0.0043	0.0001	0.0001	0	0.7298	0.05477	0.00347	0.00473	0.00036	15	0	0
ILMN_2234710	GTCACCACATCTGAGAGAACCAGAAGTCCTCCAGGTTCTTCCAAAACCAC	Perfect	NA	chr12:14976368:14976417:+	Transcriptomic	C12orf60	C12orf60	144608	0.24	0.74	0.61	0.57	-0.07	0.3974	0.002	0.0091	0.0429	0.7597	0.72784	0.03218	0.09041	0.23854	0.92126	4.8	0.0017	0.01146
ILMN_1660754	GCCTCTCAACTGAGCAGTAAAGGTAAGGAGAGCTCAATCTGCACAGAGCC	Perfect	NA	chr13:92006378:92006427:+	Transcriptomic	C13orf25	C13orf25 v_1	407975	-0.19	-0.15	-0.51	-1.05	-0.73	0.3671	0.3587	0.0034	0	0.0002	0.7048	0.69836	0.04689	0.00044	0.00646	11.1	0	2e-05
ILMN_1682774	CACTGGATTGAGAAGGCAAATCATTCCATGGCAGTGAAAGGACGGTCGAC	Perfect	NA	chr13:103418833:103418882:-	Transcriptomic	C13orf27	C13orf27	93081	0.74	0.61	0.3	0.2	0.06	0.0031	0.0021	0.1118	0.3988	0.7683	0.04377	0.03368	0.40517	0.72889	0.92484	4.9	0.0015	0.01029
ILMN_1666208	CTTGACATAGGATATTTTCCCTCTGGCTACACATTCACCTACCCTTGTTC	Perfect	NA	chr14:45672436:45672485:-	Transcriptomic	C14orf106	MIS18BP1	55320	-0.11	-0.45	-0.69	-0.6	-0.35	0.5571	0.006	0.0001	0.003	0.0474	0.82841	0.06898	0.00279	0.043	0.25262	8.6	0	0.00022
ILMN_3269775	GGGCTACTGTATCATCCCTATATGCTTGGCAGTTATTTGCAATCGCCACC	Perfect	rs115343271	chr14:93652911:93652960:+	Transcriptomic	C14orf109	C14orf109	26175	-0.02	0.56	0.56	0.46	0.38	0.9071	0.0001	0.0001	0.0074	0.0105	0.97261	0.00374	0.00378	0.07956	0.09942	10.5	0	4e-05
ILMN_3193306	CTGCAGTTTCTTCACAGATCTCAGGAAGTTGTCGTGGGGCAGAGGCTTTT	Perfect	NA	chr14:93653083:93653132:+	Transcriptomic	C14orf109	C14orf109	26175	0.08	0.52	0.54	0.54	0.36	0.4992	0	0	0.0001	0.0014	0.79589	0.00025	0.00016	0.00226	0.02517	18.9	0	0
ILMN_2186858	AGAAGGAGTTCCTCTAGAAGCTGTGGAGTCGGTCGTCACCGTGGAGCCAG	Perfect	rs115640468 rs66910365 rs56144634	chr14:102808515:102808564:+	Transcriptomic	C14orf131	ZNF839	55778	-0.05	-0.27	-0.33	-0.79	-0.55	0.7383	0.0347	0.0107	0	0.0002	0.91353	0.21022	0.10053	0.00043	0.0066	11.2	0	2e-05
ILMN_1680781	ACTTGAGGACTTCTCCACACCCCCATTCAGATGCCTGAGAACAGCTAAGC	Perfect	NA	chr14:60601017:60601066:+	Transcriptomic	C14orf135	C14orf135	64430	-0.59	-0.02	0.11	-0.29	0.13	0.0008	0.8806	0.387	0.08	0.3492	0.01727	0.9646	0.72039	0.3392	0.69071	3.6	0.0088	0.04172
ILMN_1685781	GGAGAGTCCTTGAAAGAGACCCAAGGAAACCCTGAATTCATACCCACGTC	Perfect	NA	chr14:93669493:93669542:-	Transcriptomic	C14orf142	C14orf142	84520	-0.02	0.53	0.36	0.51	0.19	0.935	0.0008	0.0175	0.0076	0.2333	0.98113	0.01668	0.13812	0.08073	0.57998	5.8	0.0004	0.00373
ILMN_1699676	GGTGACCTATCCTGGCCCTCTACTCAGAAACCGGCAATTTGTCTTCACTC	Perfect	NA	chr14:34902458:34902507:-	Transcriptomic	C14orf147	C14orf147	171546	0.11	-0.3	-0.59	-0.06	0.15	0.6089	0.0772	0.001	0.7701	0.407	0.85539	0.33279	0.01971	0.92563	0.73511	3.4	0.012	0.05306
ILMN_1721106	GGCGTTGATTTCAACCCTCCTTCACTCTGGCTTCTTCAGGCAACCACGTG	Bad	rs71795196	chr14:91691413:91691457:+	Transcriptomic	C14orf159	C14orf159	80017	-0.19	-0.1	-0.01	0.03	0.42	0.2269	0.4056	0.9524	0.8234	0.0036	0.57267	0.73412	0.98601	0.9445	0.04888	2.4	0.0569	0.17097
ILMN_3261811	TGCAGTAGCATCCTTGTACATGTAGCTAGGAGAACTTGTACTAAGCCCAG	Bad	NA	chr14:24408423:24408472:-	Transcriptomic	C14orf167	C14orf167	55449	-0.02	0.08	-0.41	-0.43	-0.67	0.9285	0.6871	0.0384	0.0771	0.0029	0.97918	0.89201	0.22299	0.33253	0.04201	3.6	0.0087	0.04114
ILMN_3187771	GCTGTACCCTTTTCCAGTGGCAGAGAACCTTCCTGAAAGGCAGTCCTGTG	Bad	NA	chr14:24408297:24408346:-	Transcriptomic	C14orf167	C14orf167	55449	-0.2	-0.04	-0.36	-0.42	-0.43	0.1931	0.7637	0.0048	0.0072	0.0022	0.53091	0.92287	0.05924	0.07759	0.03522	5.9	0.0004	0.0032
ILMN_2393450	TGTGCCCTGAGGCTGGCGGCTGGATGCGTGGCCAATAAAAAGCAGACCTA	Perfect	NA	chr14:105185892:105185941:+	Transcriptomic	C14orf173	INF2	64423	-0.03	-0.65	-0.39	-0.44	0.35	0.872	0.0004	0.0269	0.0414	0.0663	0.9618	0.01003	0.18062	0.2335	0.30601	5.7	0.0005	0.00408
ILMN_1689560	AGTGGGGGCCATCCATTTCGGGCAGAGGAGACAAATGAAAGCCGACCCCG	Perfect	rs74761567	chr14:69261605:69261654:-	Transcriptomic	C14orf181	C14orf181	400223	1.73	2.28	2.45	2.51	1.4	0	0	0	0	0	1e-05	0	0	0	4e-05	87.9	0	0
ILMN_1804396	GCCTAGGTACAGAATTAATAGCCCTTAGCAACGACTGCTGCTGGTGTGTA	Perfect	NA	chr14:77491396:77491445:-	Transcriptomic	C14orf4	IRF2BPL	64207	0.53	0.5	0.42	0.85	0.76	0.0017	0.0003	0.0017	0	0	0.02954	0.00749	0.02918	0.0002	0.00016	20.2	0	0
ILMN_1806456	CTTCCTTTAAGGGACTGTATCTTTAGTTCATGACCCATCATCAGCTGCCT	Perfect	NA	chr14:74532296:74532345:+	Transcriptomic	C14orf45	C14orf45	80127	-0.12	-0.23	-0.98	-0.73	-0.11	0.5866	0.1947	0	0.0016	0.5676	0.84438	0.53285	0.00017	0.02781	0.83438	9	0	0.00014
ILMN_1724897	CACCTGGCTCCCCATCTTTTGACCAACCCCACAAAACCTGCTGTCCTGAC	Perfect	rs35237907	chr14:23456466:23456515:-	Transcriptomic	C14orf93	C14orf93	60686	-0.1	0.02	0.44	0.74	0.72	0.5636	0.8942	0.0021	0.0001	0	0.83181	0.96876	0.03372	0.00232	0.00085	11.2	0	2e-05
ILMN_1696031	CAGTGTGTCAGGCAATCTGGACTTTGCCCTCAAAAGAGCAGTGGTTCCTG	Perfect	NA	chr15:45848562:45848611:+	Transcriptomic	C15orf21	C15orf21	283651	0.13	-0.34	-0.22	-0.38	-0.84	0.5596	0.0675	0.2365	0.096	0.0001	0.82954	0.30894	0.58376	0.37456	0.00405	5.3	0.0008	0.00608
ILMN_1686662	CAGGTCATCCAACCTGGAATCTTAGCTTTGACCCCCAACCTTCTCCCGGC	Bad	rs11639228	chr15:69096585:69096634:-	Transcriptomic	C15orf28	C15orf28	80035	-0.31	-0.51	-0.53	-0.92	-0.52	0.1799	0.0068	0.0054	0.0002	0.0111	0.51244	0.07473	0.06446	0.00541	0.1029	8.7	0	0.00021
ILMN_3268535	GCTGGGGCTTTGGGTGCAAGATGGAGAGTGCTCAGAGATAATGACAGGGG	Perfect	NA	chr15:72669079:72669128:+	Transcriptomic	C15orf34	C15orf34	80072	1.19	0.2	0.19	0.4	-0.04	0.0018	0.4896	0.51	0.2585	0.8923	0.02966	0.79028	0.80276	0.6067	0.96834	2.7	0.0338	0.11687
ILMN_1805410	GAAGAGTTGCAAAATGTCCAAAGGGTGACCAAATGACGAGCCCTCGCCTC	Perfect	rs77369730	chr15:45725179:45725228:+	Transcriptomic	C15orf48	C15orf48	84419	0.6	1.09	0.37	2.35	0.63	0.0251	0	0.0829	0	0.0083	0.17319	0.00034	0.34599	0	0.08564	26	0	0
ILMN_1811264	GCATGGCTTCTCCTCCAACTTCCTCCTGCACTTAAAAAGGGCCAGGTTCC	Perfect	rs78548553	chr15:40845458:40845507:-	Transcriptomic	C15orf57	C15orf57	90416	0.49	0.26	0.07	0.11	0.16	0.0002	0.0097	0.4596	0.3653	0.1412	0.00565	0.09438	0.7715	0.70343	0.45583	5.7	0.0005	0.00429
ILMN_1751559	TCCAGCTTTCCTGGTTAGCGCAACGCGGCTCCACGACCACACGCACTTCA	Perfect***	rs79270517	chr16:1605238:1605287:+	Transcriptomic?	C16orf30	TMEM204	79652	-0.64	-0.64	-0.91	-1.07	-0.67	0.0026	0.0003	0	0	0.0004	0.0385	0.00769	0.00013	0.00024	0.01063	20.7	0	0
ILMN_1815812	TGCAAGCTGGAGCCCTCCTACCCGCAGGCTTGAGCACAGCATCATCCAGC	Perfect	NA	chr16:4560955:4561004:-	Transcriptomic	C16orf5	C16orf5	29965	-0.2	-0.21	0.02	0.18	0.65	0.3085	0.1737	0.9111	0.3438	0.0004	0.65526	0.50457	0.9738	0.68651	0.01025	3.8	0.0069	0.03451
ILMN_1727444	AGCAGATCCTTCGTACCGGGAGGGACCTCTTCAGCCTGGACTCGGAGGAC	Perfect	NA	chr16:29830957:29831006:+	Transcriptomic	C16orf53	C16orf53	79447	-0.45	-0.56	-0.23	-0.24	-0.45	0.0431	0.0023	0.1918	0.2574	0.0234	0.23886	0.03566	0.52926	0.60587	0.16588	4.7	0.0018	0.01176
ILMN_1729450	GTTAGAGCACACCCAAAGTCTGGAACTGTGTTACCTGAACCCCTATGGAG	Perfect	NA	chr16:19712229:19712278:+	Transcriptomic	C16orf62	C16orf62	57020	-0.43	-0.42	-1.05	-1.31	-0.7	0.0962	0.0443	0	0	0.0029	0.37498	0.24275	0.00047	0.00038	0.04159	14.5	0	0
ILMN_1693630	CTCACCTTGGCTGTGGGCTGTGAACATTCCGGGACCCTGGGCATCTTATC	Perfect	NA	chr16:89773626:89773675:-	Transcriptomic	C16orf7	C16orf7	9605	-0.1	0.11	0.26	-0.89	-0.27	0.732	0.6321	0.2517	0.0021	0.2634	0.9112	0.86608	0.59986	0.03376	0.6121	2.8	0.0311	0.10995
ILMN_1773407	ACGTCATAGCTCCTTAGTTCTGCTCCTGTCGCCCTAACTTGGCATGGGCA	Perfect	NA	chr16:9213310:9213359:+	Transcriptomic	C16orf72	C16orf72	29035	-0.27	-0.48	-0.73	-0.6	-0.59	0.1549	0.0024	0	0.0019	0.0007	0.47709	0.03623	0.00075	0.03121	0.01517	12.5	0	1e-05
ILMN_1806149	GGTCGTGCCCAGATGATGGAGAAATCGACCCAGAAGCCTGAGGAGGTGTC	Perfect	NA	chr16:85741605:85741654:-	Transcriptomic	C16orf74	C16orf74	404550	-0.11	-1.05	-1.28	-1.97	-1.3	0.7744	0.0014	0.0002	0	0.0004	0.92693	0.02513	0.00522	0.00044	0.0105	14.3	0	0
ILMN_1759411	AGCAGAGGGGCCCCGGAGACAGCGGCTGATTTATCTCTGCATCGACATCT	Perfect****	NA	chr16:2259554:2259561:-,chr16:2259416:2259457:-	Transcriptomic	C16orf79	C16orf79	283870	-0.19	-0.23	-0.22	-0.87	-0.2	0.4833	0.2916	0.3062	0.0022	0.3988	0.78646	0.64023	0.65322	0.03453	0.72887	2.9	0.0276	0.10011
ILMN_1681252	TGCTCAACAGACCCATCAAGTCACGCTGTTGGACAGGCCTCGTGGCGCAA	Bad	rs114287268 rs77224069 rs59939833	chr17:8124244:8124293:-	Transcriptomic	C17orf44	C17orf44	284029	-0.52	-1.36	-1.74	-1.49	-1.17	0.0205	0	0	0	0	0.15236	0	0	0	3e-05	52.7	0	0
ILMN_1763688	TCCTGCTGAGCCTTCCACCTCTGACCTCTCACTGTTCATGCCGGACCTGT	Perfect	NA	chr17:6920632:6920681:+	Transcriptomic	C17orf49	RNASEK-C17ORF49	124944	0.48	0.7	0.53	0.38	0.56	0.0469	0.0006	0.0075	0.1072	0.0099	0.251	0.01317	0.08035	0.39677	0.09589	7.3	0.0001	0.00078
ILMN_2398926	GCCTCCCTGCTCCTAGTAATGTATGTTTTGTGCTGAACTGGCAGCTATCC	Perfect	NA	chr17:65987314:65987363:-	Transcriptomic	C17orf58	C17orf58	284018	1.19	1.58	1.27	1.17	0.88	0.0036	0	0.0002	0.0036	0.0121	0.04892	0.00046	0.00563	0.04869	0.10907	14.1	0	0
ILMN_1700515	GGGCTGCTCCTGAGCTCAGTGTCAAGGTGATTCAACTGTAGTGCCAGACA	Perfect	rs77418330	chr17:65987793:65987842:-	Transcriptomic	C17orf58	C17orf58	284018	0.92	0.97	0.99	1.25	0.46	0.0029	0.0002	0.0001	0.0001	0.0785	0.04223	0.00504	0.00402	0.00322	0.33573	13.8	0	0
ILMN_1712985	TGGGCTGCTCCTGAGCTCAGTGTCAAGGTGATTCAACTGTAGTGCCAGAC	Perfect	rs77418330	chr17:65987794:65987843:-	Transcriptomic	C17orf58	C17orf58	284018	0.79	1.06	0.71	1.2	0.56	0.0058	0	0.0022	0.0001	0.0232	0.06744	0.00089	0.03482	0.00247	0.16495	13.9	0	0
ILMN_2225746	AAACACCCCGCAGGCAAAGATGCACCCCTGCTGATGGAGAGCCTTCTGCT	Perfect	NA	chr17:8091881:8091930:-	Transcriptomic	C17orf59	C17orf59	54785	-0.62	-0.54	-0.6	-0.45	-0.13	0.0011	0.0003	0.0001	0.0127	0.4075	0.0205	0.00854	0.00375	0.11237	0.73542	10.9	0	3e-05
ILMN_1772296	CTGACCCTCTGCTGTTATCCGGAAGTTTCTACCCGGAGCCAGTTGCCTTC	Perfect	rs62063111	chr17:8130226:8130275:-	Transcriptomic	C17orf68	CTC1	80169	-0.2	-0.57	-0.51	-0.47	0.12	0.244	0.0001	0.0004	0.0065	0.4085	0.5916	0.00363	0.01102	0.07286	0.73623	8.8	0	0.00018
ILMN_1805131	GGTCCGTGGCTCGGGGGCTCGCCGGTTCTCCAGCCCGGACTGCTGCCAGA	Perfect****	rs111959393	chr17:79633548:79633560:-,chr17:79632578:79632614:-	Transcriptomic	C17orf90	C17orf90	339229	-0.44	-0.41	-0.18	-0.42	-0.06	0.0099	0.0027	0.1688	0.0129	0.6739	0.09582	0.04023	0.49779	0.11335	0.88595	5.3	0.0008	0.00614
ILMN_2390310	CTCCATCCAGATGGTGGAGTACCGCGCAGACATTAAAAGTCATGTAAAAG	Bad	NA	chr17:1615064:1615113:-	Transcriptomic	C17orf91	MIR22HG	84981	-0.05	-0.33	-0.78	-0.21	-0.72	0.8284	0.086	0.0002	0.3844	0.0015	0.94652	0.35315	0.00634	0.7182	0.02597	6.5	0.0002	0.00177
ILMN_2280731	CCTGGCCCAGTACCTTTGGTTTCACAGAAGATCTCTGCCAGGCAAGGCCA	Perfect	NA	chr17:74725819:74725868:+	Transcriptomic	C17orf95	METTL23	124512	-0.18	-0.16	-0.24	-0.63	-0.18	0.2554	0.2086	0.0582	0.0002	0.1873	0.60385	0.55033	0.28455	0.0061	0.5228	5.1	0.0011	0.00784
ILMN_1688727	TGGCCCAGTACCTTTGGTTTCACAGAAGATCTCTGCCAGGCAAGGCCATC	Perfect	NA	chr17:74725821:74725870:+	Transcriptomic	C17orf95	METTL23	124512	-0.24	-0.13	-0.29	-0.68	-0.38	0.1508	0.303	0.0314	0.0001	0.0094	0.47084	0.65034	0.19828	0.00429	0.09253	6.8	0.0001	0.00129
ILMN_1658110	TTCATTCAGGAGGGTTTTTTCATCCAGTGCCACAGCTCAGGGAACTCCGG	Perfect	NA	chr18:13681758:13681807:-	Transcriptomic	C18orf19	C18orf19	125228	0.38	0.71	0.35	0.72	0.16	0.1398	0.001	0.0913	0.0059	0.4738	0.45366	0.01921	0.36505	0.06856	0.7801	5.4	0.0007	0.00554
ILMN_1801822	ATGCACTTGGCAGTTAATGGATCTGCTGTTGCTGGAGTGTGAGCGTGGAC	Perfect	rs78319436	chr18:43846636:43846685:+	Transcriptomic	C18orf25	C18orf25	147339	0.14	0.39	0.32	0.21	0.33	0.3178	0.0012	0.0081	0.1338	0.0114	0.66393	0.02246	0.08379	0.44441	0.10511	6.1	0.0003	0.00263
ILMN_1716006	CCTCCCAGTGTATTCTGCATTGTCCTTACCCTAGATCAGCCCCTTCTGTG	Perfect	NA	chr18:51907657:51907706:+	Transcriptomic	C18orf54	C18orf54	162681	0.39	-0.13	-0.29	-0.79	-0.32	0.1083	0.5114	0.1365	0.0018	0.137	0.3986	0.80351	0.44884	0.02984	0.44971	3.8	0.0067	0.03376
ILMN_1796074	CGTCACAGCTTTCCTGGGTTGTTGAGCCTCTAAGATGGTCTTTTCCTCTG	Perfect	rs3198762	chr18:649652:649701:-	Transcriptomic	C18orf56	C18orf56	494514	0.58	0.91	1.1	0.73	-0.07	0.0546	0.0004	0	0.0155	0.7928	0.27455	0.00953	0.00153	0.12809	0.93358	9.6	0	9e-05
ILMN_1787844	AAGTTTTCTACCTGGGCTGACGTTGCCTTGTCCGGAGGGGCTTGCAGGGT	Perfect	rs73535685	chr19:4657862:4657911:-	Transcriptomic	C19orf10	C19orf10	56005	0.02	-0.4	-0.4	-0.12	-0.61	0.9254	0.0247	0.0257	0.5627	0.0024	0.97835	0.17167	0.17577	0.83145	0.03699	4.3	0.0031	0.01836
ILMN_1718365	AGAGGAAGATGAAGGCGGCTGTCAAGCACTCTGGGAAGGGTGCCCTGGTC	Perfect	NA	chr19:30199219:30199268:-	Transcriptomic	C19orf12	C19orf12	83636	-0.85	-0.82	-0.52	-0.32	-0.37	0.0016	0.0002	0.0122	0.2065	0.0995	0.02782	0.00548	0.1093	0.54781	0.38153	8.1	0	0.00037
ILMN_2199298	ATGACCCGCGAGGAGTTTCTGGAGAGGGCCGCCGCGCTCTTCATCGCGAA	Perfect	NA	chr19:519355:519404:+	Transcriptomic	C19orf20	C19orf20	91978	-0.31	-0.51	-0.44	-0.39	-0.57	0.1221	0.0024	0.0084	0.0525	0.0021	0.42374	0.03646	0.08588	0.2684	0.03396	7.1	0.0001	0.00091
ILMN_1808202	CAGCCTGACTCCTGCCTGATAGCTCCTGTGTCCCCATGCTGGTCCTCCTG	Perfect	rs76687813 rs75622420 rs112029787	chr19:896612:896661:-	Transcriptomic	C19orf22	C19orf22	91300	-0.18	-0.11	-0.39	-0.24	-0.04	0.2494	0.378	0.0031	0.1274	0.7962	0.59742	0.71303	0.04413	0.43368	0.93473	2.9	0.0249	0.09258
ILMN_2408796	GTGAGCTTTTACCACTGGGCGATGGTGGCTGTGACGGGCGGCGTGGGCGT	Perfect	rs113595544 rs7252773 rs56203814	chr19:3544863:3544912:-	Transcriptomic	C19orf28	C19orf28	126321	-0.29	-0.6	-0.11	0.27	0.24	0.2153	0.0024	0.5715	0.2483	0.2384	0.55875	0.03713	0.83643	0.59637	0.58573	3	0.0208	0.0809
ILMN_2262462	CCCCGAGTTTTGCCCATATCAGGACAGTGGCTCCTTCTCACTCCCCTTTC	Perfect	NA	chr19:3610974:3611023:-	Transcriptomic	C19orf29	C19orf29	58509	-0.73	-0.48	-0.37	-0.51	-0.09	0.0007	0.004	0.0244	0.0117	0.5866	0.01457	0.05221	0.17046	0.1067	0.84438	7.2	0.0001	0.00085
ILMN_1730818	GCTCCCCACAACTGACCCTGCCTTCTTCTGCAAGCTCCATTTCATCAAGG	Bad	NA	chr19:4772208:4772257:+	Transcriptomic	C19orf30	PGSF1	284424	0.03	-0.5	-0.18	0.15	-0.1	0.8726	0.0031	0.2659	0.4608	0.5863	0.96203	0.0443	0.6147	0.77217	0.84424	2.4	0.0535	0.16366
ILMN_1707943	GATTGCCTTATTTACTGCTGCGAACATTCTTGCACACATGCCCTGGTACG	Perfect	NA	chr19:11487323:11487372:+	Transcriptomic	C19orf39	C19orf39	126074	-1.12	-0.19	0.05	-0.29	0.11	0.0001	0.3729	0.8119	0.2581	0.6373	0.00397	0.7093	0.9404	0.60631	0.86877	4.2	0.0039	0.02196
ILMN_1801697	TGCTGCTCTCATGCCCGAATACCCAGGACACCCTACCTGGTGCTCAGCTA	Perfect	NA	chr19:36494264:36494313:-	Transcriptomic	C19orf46	C19orf46	163183	0.12	-0.39	-0.1	-0.84	-0.31	0.6362	0.0542	0.6177	0.0016	0.158	0.86817	0.27314	0.85965	0.02726	0.48145	3.6	0.0088	0.04164
ILMN_2383484	CCACACACCCAGGAGAAGGTGGATAAGTGGGCTACCAAGGGCTTCCTGCA	Perfect	rs3745529	chr19:51301522:51301571:-	Transcriptomic	C19orf48	C19orf48	84798	0.02	-0.65	-0.46	-0.38	-0.72	0.9398	0.0005	0.0096	0.0794	0.0004	0.98247	0.01136	0.0942	0.33783	0.01005	8.1	0	0.00036
ILMN_1759184	GCAGGCCAAGCAGGGCAACCCCACACCCTTGACATAAAAGCATCTTGAAG	Perfect	NA	chr19:51300967:51301016:-	Transcriptomic	C19orf48	C19orf48	84798	0.1	-0.25	-0.55	-0.35	-0.47	0.5437	0.0715	0.0002	0.044	0.0031	0.82185	0.31902	0.00695	0.24159	0.0434	6.9	0.0001	0.00113
ILMN_1671374	GATACAGTCACTAACTTCATCTGTCCCCGTGCCCCTTCCCAGGTCCTGCC	Perfect	NA	chr19:13889184:13889233:+	Transcriptomic	C19orf53	C19orf53	28974	-1.12	-1.18	-0.74	-0.87	-0.73	0	0	0	0	0	1e-05	0	0.00017	0.00034	0.00069	42.3	0	0
ILMN_1729546	GGAGCCTGCCTCTTTCCCAAACTGCTCATTATCCTGTTACCCCACCCAGC	Perfect	rs76801307	chr19:41246814:41246863:-	Transcriptomic	C19orf54	C19orf54	284325	0.13	-0.03	0.28	0.43	0.72	0.4876	0.8557	0.0754	0.0267	0.0001	0.78921	0.95646	0.32848	0.17987	0.00376	5.6	0.0006	0.0047
ILMN_2396813	GAAAACTGAGCTTCCGGTCACAGAGAACGTGCAGACGATTCCCCCGCCAT	Perfect	NA	chr19:17387310:17387359:+	Transcriptomic	C19orf62	BABAM1	29086	-0.12	-0.4	-0.46	-0.62	-0.39	0.5161	0.0074	0.0024	0.0009	0.0163	0.80635	0.07946	0.03694	0.01896	0.13201	7.6	0	0.00056
ILMN_1806937	CCTTGGCCTAAAGCCTTGGTTCTCAAACTGGGTTCCTTGGGACCTCCGGG	Perfect	NA	chr19:17389897:17389946:+	Transcriptomic	C19orf62	BABAM1	29086	-0.09	-0.11	-0.27	-0.41	-0.17	0.4725	0.2915	0.0085	0.0019	0.1246	0.77938	0.6401	0.08672	0.03127	0.42842	4.6	0.0022	0.01379
ILMN_1786707	TGGAGTCAAAGCCCAGACACTGTAAATAGAACCCCCTCCACCACCCCCCG	Perfect	NA	chr19:50986237:50986286:+	Transcriptomic	C19orf63	C19orf63	284361	2.13	2.03	1.12	2.01	1.58	0	0	0.0001	0	0	1e-05	0	0.0034	2e-05	0.00016	39.9	0	0
ILMN_3253728	CAGGTCCTTGGAGGGAAAAGGAGGGCAGGAGACGGGTTGCACCGCATGTA	Perfect	NA	chr19:3593447:3593496:+	Transcriptomic	C19orf64	GIPC3	126326	0.13	0.21	0.64	1.05	0.39	0.6067	0.3235	0.0036	0.0002	0.0916	0.8543	0.66944	0.0491	0.00593	0.36565	6.2	0.0003	0.00243
ILMN_1721628	CTCCGCCTTCAGACCTAGGGAGAGGTCTTAACCTCTGTTCTCAGACTCTG	Perfect	rs116376006 rs111897771	chr19:49621820:49621869:-	Transcriptomic	C19orf73	C19orf73	55150	0.05	0.17	1.11	0.89	0.67	0.8002	0.2737	0	0	0.0004	0.93607	0.62307	0	0.00208	0.01022	17.3	0	0
ILMN_1792088	GTCCAAGTGTCTACCTGGTAGCTTCTTTCCTCTTCGTCCTGATGCTGCTC	Perfect****	NA	chr1:244798844:244798844:+,chr1:244803230:244803278:+	Transcriptomic	C1orf101	C1orf101	257044	-0.74	0.02	-0.34	-0.44	0.34	0.0003	0.8844	0.027	0.0195	0.0435	0.00751	0.96572	0.18101	0.14817	0.24023	6.4	0.0002	0.002
ILMN_2089656	GCCTCCAGCTTCTGCTTGAATTCCTTCAAGGATGGGGTGCTCATTGTGGC	Bad	rs75908503	chr1:210030453:210030502:+	Transcriptomic	C1orf107	DIEXF	27042	-0.35	-0.13	-0.66	-0.82	-0.3	0.0502	0.3417	0	0	0.0537	0.26156	0.68458	0.00113	0.00096	0.27152	11.3	0	2e-05
ILMN_1674817	GGGCTGCCCTGGGTTTCTCTTACTCAATCCCTGGAGTGTAAGCATTTGGA	Perfect	rs111282191	chr1:220872268:220872317:+	Transcriptomic	C1orf115	C1orf115	79762	0.79	0.63	0.32	0.36	0.18	0.0024	0.0023	0.1024	0.1389	0.4081	0.03627	0.03575	0.38727	0.45242	0.73588	5.4	0.0007	0.0056
ILMN_1707503	TGGCTTGAACTCTTAGGGGTCTGCAGTGCTCCATCTCCATTGGTGGCCCC	Perfect	NA	chr1:16722730:16722779:+	Transcriptomic	C1orf144	C1orf144	26099	0.16	0.14	-0.06	0.48	0.06	0.3156	0.2676	0.6588	0.0031	0.6396	0.66211	0.61645	0.87875	0.04389	0.86994	2.5	0.0441	0.14218
ILMN_2076940	TGCCTCTAGTGCTGTGGTGAACTTGCGACAGGGTCTGGCTGCACATTGGA	Bad	rs7534044	chr1:37958568:37958617:-	Transcriptomic	C1orf149	MEAF6	64769	0.11	-0.2	-0.43	-0.29	-0.02	0.4667	0.1078	0.0012	0.0643	0.8907	0.77586	0.39784	0.0224	0.30059	0.96796	3.8	0.0064	0.03265
ILMN_1754894	CCCTTGGGGGCATAGACTGCCTTCCTTGGACCCTTCCAAAGTGTGTGGTA	Perfect	NA	chr1:112020978:112021027:+	Transcriptomic	C1orf162	C1orf162	128346	0.04	0.57	0.83	0.54	0.79	0.846	0.0008	0	0.0094	0.0001	0.95293	0.01749	0.00043	0.09248	0.00227	13.7	0	0
ILMN_1690209	AGGCTTGGCTGGGAAAACAGGCCAATGCCCCGGCAAGAAAGGTTGAGATC	Bad	NA	chr1:206239104:206239153:-	Transcriptomic	C1orf186	C1orf186	440712	0.33	0.25	0.52	0.02	0.84	0.2138	0.2273	0.0161	0.9387	0.0007	0.55681	0.57326	0.13129	0.98218	0.01458	4.6	0.0021	0.01323
ILMN_1657683	GATTTTGGATTCTCCACCTCCCCCCAGTCTCTGCACCTGGGATTCAGCTC	Perfect	NA	chr1:230973168:230973217:-	Transcriptomic	C1orf198	C1orf198	84886	0.8	0.3	0.12	0.38	0.48	0.0018	0.1158	0.5374	0.112	0.0277	0.03077	0.41226	0.81844	0.40528	0.18405	4.4	0.0028	0.017
ILMN_1705419	AAGAGGGAGTGGAAGGACAGTGGCTGAGGGGCTTCCTGTTGCAGCCTTCA	Perfect	NA	chr1:23697814:23697863:+	Transcriptomic	C1orf213	C1orf213	148898	0.16	0.92	1.09	0.95	0.62	0.5743	0.0001	0	0.0011	0.0137	0.83783	0.00479	0.00078	0.02078	0.11804	12.5	0	1e-05
ILMN_1659975	AAGTCACTGATGCAGCCTCTGGCCCTCAGTCTCCCTATCGGCAAAGTGGG	Bad	NA	chr1:36179652:36179701:-	Transcriptomic	C1orf216	C1orf216	127703	0.96	0.65	0.75	0.71	0.34	0.0001	0.0008	0.0002	0.0027	0.09	0.00432	0.01638	0.00537	0.04011	0.3621	12.4	0	1e-05
ILMN_1801941	GGACCTGGCTGTCAACCTCCTTGTTGCCCCCACTGTTGCCTTGAGAATTG	Perfect	rs115640157	chr1:43241094:43241143:+	Transcriptomic	C1orf50	C1orf50	79078	-0.36	-0.48	-0.21	-0.25	-0.28	0.0458	0.0013	0.1373	0.1572	0.0688	0.24766	0.02383	0.45007	0.48033	0.31252	4.8	0.0016	0.0105
ILMN_1702231	GAACGATGCCGTGTCCAGTTTGCGAAGTCCTATTCCCCTCCTCCTGTCGC	Good	NA	chr1:150252065:150252113:+	Transcriptomic	C1orf54	C1orf54	79630	-0.35	-0.81	-0.67	-0.48	-0.01	0.0902	0	0.0002	0.0217	0.9695	0.36257	0.00068	0.00532	0.15819	0.99143	10.3	0	5e-05
ILMN_1780268	CTTGCCTTCATGCTTGGCCCTCTCTCCTCAAAAGGGCAATGTTGGTACAA	Perfect	NA	chr1:151023319:151023368:+	Transcriptomic	C1orf56	C1orf56	54964	-0.61	-0.53	-0.4	-0.97	-0.34	0.0038	0.0015	0.014	0	0.0523	0.05056	0.02655	0.11953	0.00074	0.26789	11.4	0	2e-05
ILMN_1657446	GCCAGATATCGTGACGTGCGTGCAGAGCAGCAGGAAGTGAAGACACGTGC	Perfect	rs34480211	chr1:233113938:233113987:+	Transcriptomic	C1orf57	NTPCR	84284	0.18	0.35	0.65	0.54	0.6	0.2993	0.0161	0	0.0034	0.0004	0.64728	0.13126	0.00191	0.04695	0.00996	10.7	0	3e-05
ILMN_1682428	GACTCAATTCCTCTGAGCAGTGATGGTTCTGCAGTGGTGGCTGACCTGCG	Perfect	NA	chr1:109191219:109191268:-	Transcriptomic	C1orf59	HENMT1	113802	0.21	0.12	0.15	0.09	0.39	0.1348	0.2784	0.1831	0.4967	0.0019	0.446	0.62761	0.51699	0.79443	0.03146	3.4	0.0123	0.05429
ILMN_1760556	GGGCCCAGATGTGGGTTTGCTCAGTATTAGTAGACAAGGTCTTTGTTCAG	Perfect***	rs76716865	chr1:25570473:25570522:-	Transcriptomic?	C1orf63	BC041843	57035	0.09	-0.07	-0.18	-0.97	-0.09	0.7627	0.7775	0.4402	0.0017	0.7385	0.92255	0.92834	0.75793	0.02939	0.91359	2.4	0.0509	0.15769
ILMN_1657144	TGTGACTGTCTGGGCTGTGGGCATCTGACCATCTCCAGTGTCCCCGTCTT	Perfect	rs74142631	chr1:228369647:228369696:+	Transcriptomic	C1orf69	IBA57	200205	-0.18	-0.27	-0.6	-0.33	-0.4	0.3502	0.0828	0.0003	0.0844	0.0204	0.69161	0.34581	0.0083	0.34954	0.15217	5.8	0.0005	0.00377
ILMN_1657913	CCCCTGGTGCTAACCGTGAACGTAGAGACTTGTTCTGAGGACATCCACAC	Perfect***	NA	chr1:43894413:43894462:+	Transcriptomic?	C1orf84	AK131107		-1.1	-0.28	-0.46	-0.21	-0.19	0.0003	0.2112	0.0429	0.4404	0.4204	0.00784	0.5535	0.23848	0.75804	0.74458	4.7	0.002	0.01297
ILMN_1673752	CCCACCACCATGCCCCATGCTCACTGGCTCATTTCTTGGGAGGGCTTAGA	Perfect	NA	chr1:32680103:32680152:-	Transcriptomic	C1orf91	C1orf91		0.09	-0.22	-0.68	-0.58	-0.25	0.6574	0.2012	0.0002	0.0078	0.1771	0.87819	0.54146	0.00715	0.08181	0.50898	5.6	0.0006	0.00453
ILMN_3243682	GATAAACCCCCATCTGACCAGAAACATGCCAATCCTGAGAATAACCTCCC	Bad	rs111427456	chr1:2522670:2522719:+	Transcriptomic	C1orf93	C1orf93	127281	0.07	-0.54	-0.16	0.37	0.18	0.7414	0.0015	0.3197	0.0692	0.3073	0.91448	0.02641	0.66565	0.3136	0.65416	3.5	0.0109	0.04942
ILMN_2047354	CAGCACCGATCCCGACATAGATCAGTGACGTCTTTTTCTTCAGATGATCC	Perfect	NA	chr1:211565210:211565259:+	Transcriptomic	C1orf97	C1orf97		-0.03	0.49	0.91	0.68	0.88	0.9215	0.0602	0.001	0.0363	0.0033	0.97705	0.29022	0.01975	0.21599	0.04543	6.2	0.0003	0.00238
ILMN_1808769	CTCAGCGTTTTGGTGTAAGGCGGCCAAAGAAGGATGCGGAGCCCAGCACT	Perfect	NA	chr1:211605698:211605747:+	Transcriptomic	C1orf97	C1orf97		0.41	0.58	0.91	0.54	0.56	0.1621	0.0143	0.0003	0.059	0.0287	0.48772	0.1213	0.00764	0.28666	0.18797	6.7	0.0001	0.00137
ILMN_1729288	CCAAGTGCCAGGAAGACCTGTGCTATAAACCACCCTGCCTGATCCTGCCC	Perfect	NA	chr22:37576267:37576316:-	Transcriptomic	C1QTNF6	C1QTNF6	114904	0.04	0.06	0.53	-0.2	0.85	0.888	0.7986	0.0251	0.4726	0.0016	0.96702	0.93554	0.17324	0.77938	0.02735	3.5	0.0102	0.0466
ILMN_2082209	CCTACCGTGTGTGTGGTTTTGGGGTTTCGTTTGGGTTTGGGTTCTTGACG	Perfect	rs112196441 rs41280250	chr20:42698110:42698159:+	Transcriptomic	C20orf100	TOX2	84969	0.54	1.29	1.67	1.58	0.99	0.1316	0	0	0.0001	0.0026	0.44095	0.00191	7e-05	0.00218	0.03859	18	0	0
ILMN_1755909	GTGCCCCTCTGTATCTTTTGAGAAGTGCGGAATAGGTTGCTTCTACCACC	Perfect	NA	chr20:61579735:61579784:+	Transcriptomic	C20orf11	C20orf11	54994	-0.07	-0.27	-0.66	-0.47	0.1	0.6402	0.029	0	0.0025	0.4324	0.87026	0.18923	0.00019	0.03778	0.75258	9.4	0	0.0001
ILMN_1693004	CAAGGGCATCCTTGGGCCAACTGTCCACCTCTCTTGTCCACTATTCTCTC	Perfect	NA	chr20:35406033:35406082:-	Transcriptomic	C20orf117	KIAA0889	140710	-0.26	0.01	-0.04	0.55	0.76	0.2842	0.9704	0.8502	0.0253	0.0008	0.63326	0.99158	0.95453	0.17394	0.01752	3.9	0.0055	0.0288
ILMN_1733531	AGGAGTGTGGCTCCAGGCTGCTGTACGATGTGTTCAACTGAGTCAGGCTG	Perfect	NA	chr20:32256001:32256050:+	Transcriptomic	C20orf134	C20orf134	170487	-0.32	0.12	0.06	-0.96	-0.22	0.2264	0.5661	0.7737	0.0006	0.3386	0.57195	0.83329	0.92682	0.01433	0.68213	3.3	0.0133	0.0575
ILMN_1793002	ATGCTCTAGCACTCCCTTTCCTCTAGATCGGCCTGAGGCTGGGACATTAC	Bad	NA	chr20:5844408:5844457:+	Transcriptomic	C20orf196	C20orf196	149840	-0.67	-0.33	-0.6	-0.08	-0.15	0.0014	0.0366	0.0004	0.6729	0.3717	0.0247	0.21678	0.01111	0.88529	0.70838	6.5	0.0002	0.00179
ILMN_3188984	GCAGCCAGCGGGTACAGAATGGATTTTGGAAGAGGGAGTCACCACTGGAC	Perfect	rs115176866	chr20:47895647:47895696:+	Transcriptomic	C20orf199	ZNFX1-AS1	441951	-0.12	-0.1	-0.08	-0.29	-0.36	0.3316	0.3068	0.4415	0.0218	0.0019	0.67628	0.65374	0.75881	0.15883	0.03137	3.9	0.0059	0.03038
ILMN_1674394	CCAAGACATGGAACTGTGTTCTCAAGGGTTATGTGGGGCGTGGGCTCTCC	Perfect	NA	chr20:24943888:24943937:-	Transcriptomic	C20orf3	C20orf3	57136	0.47	0.28	0.34	0.46	0.51	0.003	0.0219	0.0069	0.0032	0.0004	0.04327	0.15934	0.07542	0.04457	0.00953	9.8	0	7e-05
ILMN_2404539	CCTCTGTTTAACAGTCCTTGGACCATTCTGATCCAGTTCACCAGTAGGTT	Perfect	NA	chr20:5080812:5080861:-	Transcriptomic	C20orf30	C20orf30	29058	0.11	0.26	0.07	-0.06	0.05	0.2675	0.0023	0.409	0.5402	0.5472	0.61636	0.03579	0.73655	0.81998	0.82325	2.7	0.0364	0.12329
ILMN_1728403	GTAGCAGCCTGTCACTCCAGACTGTCCTCCACCCCAGACTTCCGCAAACT	Perfect	NA	chr21:33765929:33765978:+	Transcriptomic	C21orf119	C21orf119	84996	0.26	0.5	0.66	0.63	0.55	0.305	0.014	0.0017	0.0125	0.0141	0.65207	0.11961	0.02936	0.11123	0.11995	6.5	0.0002	0.00172
ILMN_1656297	GCAGAGTGGCAGCAGATGTTCCAGAAGGAGAAGGCGGTGCTGGACGAGCT	Perfect****	NA	chr21:47716130:47716144:+,chr21:47717453:47717487:+	Transcriptomic	C21orf57	YBEY	54059	0.24	0.12	0.45	0.48	0.64	0.1701	0.4028	0.0022	0.0073	0.0001	0.49949	0.73206	0.03509	0.07856	0.004	8	0	0.00039
ILMN_1795836	GCGAGTCATCCCCATCAGGAGAGCGCCACTTCGCAGTAAGATCGAGATTG	Perfect	NA	chr21:47706854:47706903:+	Transcriptomic	C21orf57	YBEY	54059	0.04	0.2	0.42	0.48	0.53	0.8138	0.1295	0.0027	0.0052	0.0007	0.94107	0.43733	0.03935	0.06254	0.01558	7	0.0001	0.00102
ILMN_2110496	CTTCTAGGGCTAATCATTTTGGCTCATTTGGGGACTCTTTTTTCCCAGAA	Perfect	rs75633540	chr21:19165512:19165561:-	Transcriptomic	C21orf91	C21orf91	54149	0.35	0.69	0.49	0.78	0.31	0.0851	0.0001	0.004	0.0003	0.0813	0.35125	0.00336	0.05251	0.00886	0.34231	10.1	0	6e-05
ILMN_1698166	TCTTGGTGAGGTAGAGCAACTGAATGCAAAGCTCCTACAGCAAATCCAGG	Perfect	NA	chr21:19167525:19167574:-	Transcriptomic	C21orf91	C21orf91	54149	0.22	1.29	0.94	0.69	0.29	0.3355	0	0	0.0042	0.1618	0.67963	0	0.00054	0.0539	0.48731	17.7	0	0
ILMN_1789405	GAGGTCCTCTGTGTTTGAGACAATCCTGTGTGTGCCAGGAGGCTCCGTGT	Perfect	NA	chr22:20053228:20053277:+	Transcriptomic	C22orf25	C22orf25	128989	-0.23	-0.17	0.01	-0.48	0.01	0.1454	0.1782	0.9484	0.0031	0.9551	0.46306	0.51029	0.98502	0.04392	0.98686	2.8	0.0291	0.10426
ILMN_3196690	GATGGCACTGGACTCGCCGTTATCTTGAGGAGCCAGGAGCTGAAATGGCT	Perfect	NA	chr22:31322430:31322479:+	Transcriptomic	C22orf27	C22orf27	150291	-0.49	-0.28	-0.65	-0.66	-0.04	0.0544	0.1561	0.002	0.0093	0.8457	0.27358	0.47867	0.03226	0.09182	0.95286	4.9	0.0014	0.00958
ILMN_1759595	GTGCCCGCGATAGGCTTCTCTGGTTTTGTCTTTGCTGTTCCTGGCAGCGC	Perfect	NA	chr22:19834044:19834093:-	Transcriptomic	C22orf29	GNB1L	54584	-1.01	-0.59	-0.73	-0.6	0.01	0	0.0003	0	0.0026	0.9521	0.0003	0.00894	0.00095	0.03847	0.98592	15.8	0	0
ILMN_1706859	TTGCAAAGTGGCACGCCTGGAGAGAACTTGGAAGCTCCACGCCCCTTCTA	Bad	rs79463622	chr22:42480171:42480220:+	Transcriptomic	C22orf32	C22orf32	91689	-0.13	-0.32	-0.6	-0.49	-0.24	0.398	0.0102	0	0.0018	0.0705	0.72838	0.09757	0.00065	0.02966	0.31654	9.7	0	8e-05
ILMN_1804884	CCCAGGTCGGCCCCTGGAGACTCTGGTTTTTAAGAAATGCACACAGCTAC	Perfect	NA	chr22:19431161:19431210:-	Transcriptomic	C22orf39	C22orf39	128977	0.18	0.44	0.55	0.29	0.04	0.2402	0.0008	0.0001	0.0569	0.742	0.58799	0.01631	0.00216	0.28099	0.91471	7.9	0	0.00042
ILMN_1778132	AGACCAGCACCAGTGTCTGCCTCTGAGAATGTTGGCAGCTCACAGAGAGC	Perfect	NA	chr11:118987466:118987515:+	Transcriptomic	C2CD2L	C2CD2L	9854	-0.8	-0.29	-0.24	-0.18	-0.06	0.0001	0.0613	0.1201	0.3336	0.7394	0.00457	0.29312	0.42012	0.67791	0.91389	5.1	0.0012	0.00826
ILMN_1738099	CCTCCCCGCCTCTTTTTACACTCTGCTTGTTGCTCGTCCTGCCCTAAACC	Perfect	rs76841782	chr2:44999430:44999479:+	Transcriptomic	C2orf34	CAMKMT	79823	0.02	0.91	0.77	0.68	0.49	0.9055	0	0	0	0.0005	0.97208	0	2e-05	0.00173	0.0123	27.5	0	0
ILMN_1804597	CCCTTGCCTGCAGTAGTTCTGTTTCCTGTAGAAAAGTGGATAAAGAGTCC	Perfect	NA	chr2:172338456:172338505:+	Transcriptomic	C2orf37	DCAF17	80067	0.32	0.61	0.56	0.73	0.34	0.1874	0.0028	0.0057	0.0034	0.1141	0.52296	0.04104	0.06634	0.04727	0.40896	6.6	0.0002	0.00159
ILMN_1676822	CGGAGCCCCTACGGCTTTAGGCATGGAGCCAGCGTCAACTACGATGACTA	Perfect	rs76863264	chr2:106694329:106694378:+	Transcriptomic	C2orf40	C2orf40	84417	-0.55	-0.21	0.21	0.75	1.41	0.0184	0.2439	0.2347	0.0014	0	0.14264	0.5915	0.58136	0.02537	0	14.8	0	0
ILMN_1661594	CACCCTGGTTAGGGCAGAATGTTAAAGACCATCTTGGCAGAGTTCCAGCC	Perfect	NA	chr2:70377067:70377116:-	Transcriptomic	C2orf42	C2orf42	54980	-0.11	0.32	0.41	0.53	0.45	0.4465	0.0074	0.0009	0.0006	0.0009	0.76245	0.07919	0.01805	0.01435	0.0184	9.7	0	8e-05
ILMN_1701131	AGCTGCTCCTAAAGAAGAGGCAGAGGCCATGAATAACCTGAAGCCCCCAC	Perfect****	rs114520991 rs116771593	chr2:105959650:105959680:+,chr2:105961772:105961790:+	Transcriptomic	C2orf49	C2orf49	79074	0.07	0.47	0.66	0.97	0.12	0.7413	0.0121	0.0007	0.0001	0.5473	0.91446	0.1087	0.01501	0.00297	0.82332	8.1	0	0.00034
ILMN_1722186	CAGAGGAATGCACGTCAGTCAAAACCCTTTGCATCCGTTGTAGCTGGGTT	Perfect	NA	chr2:37475422:37475471:+	Transcriptomic	C2orf56	C2orf56	55471	0.38	0.52	0.85	0.88	1.06	0.0142	0.0001	0	0	0	0.12048	0.00247	0	5e-05	0	37.2	0	0
ILMN_1787370	GGTGTCACTAAGTCTGGGATTCCAATTTCCTGGTACCGAGATCTGCACGA	Perfect	rs112146323	chr2:37468874:37468923:+	Transcriptomic	C2orf56	C2orf56	55471	0.26	0.48	0.55	0.37	0.68	0.1883	0.003	0.0009	0.0545	0.0002	0.52422	0.04268	0.01769	0.27424	0.00643	9.1	0	0.00013
ILMN_3247681	TGTCCCTGAGGAATCAGATGGTCATACAGCCATAGGCACCCACCCGAAAT	Perfect	NA	chr2:85832626:85832675:-	Transcriptomic	C2orf68	C2orf68	388969	-0.35	-0.4	-0.17	-0.75	-0.34	0.0935	0.0186	0.3115	0.0006	0.0647	0.36948	0.14369	0.65835	0.01373	0.30199	5.5	0.0006	0.00488
ILMN_3235176	CCTCCTGTAACGACTGGAAGCACCAGGCTAAGAACCTGACCCCTCGGACT	Perfect	NA	chr2:85049001:85049050:-	Transcriptomic	C2orf89	C2orf89	129293	-0.44	0.13	0.01	-0.2	0.06	0.0022	0.2302	0.9301	0.1499	0.63	0.03497	0.57655	0.97964	0.46953	0.86513	2.9	0.0245	0.09165
ILMN_1787529	GAATCGGAATCTCTGGGGGTTGGGACCCAGCAAGGGCACTTAACAAACCC	Bad	NA	chr12:8211075:8211124:-	Transcriptomic	C3AR1	C3AR1	719	0.69	0.94	1.06	1.03	0.5	0.0094	0	0	0.0002	0.0299	0.09266	0.00158	0.0004	0.00584	0.19266	15.9	0	0
ILMN_2331658	GGATGCTAATCTACCATGTTGACTTCTGATAACCAGTTCCTGGAATGCCC	Bad	NA	chr3:112721555:112721604:-	Transcriptomic	C3orf17	C3orf17	25871	-0.4	-1.06	-1.35	-1.09	-0.36	0.0531	0	0	0	0.0422	0.26999	1e-05	0	0.00019	0.23603	31.4	0	0
ILMN_2215545	GGAAATGGGAGTGCTCAGTCTGTGCAAGTCAGAATCCTTGAAACTGGGCC	Perfect	NA	chr3:99897175:99897224:+	Transcriptomic	C3orf26	C3orf26	84319	0.14	0.66	-0.11	0.33	-0.22	0.5239	0.0005	0.524	0.1365	0.2503	0.81065	0.01161	0.81066	0.44887	0.59837	3.8	0.0066	0.03313
ILMN_1665217	CTGCAGTCCTGTGGCTGGGACACAGAGTCAGCTGATGAGTTCTGATACCA	Perfect	rs76566570	chr3:196434417:196434466:-	Transcriptomic	C3orf34	C3orf34	84984	0.38	0.31	0.51	0.55	0.25	0.0548	0.0495	0.0017	0.0053	0.1419	0.27504	0.25917	0.02891	0.06366	0.45698	6.1	0.0003	0.00267
ILMN_1792415	AAGGGACCTGACTTCCCCTTCTCCCATCCTGAACATTTGTACCCCTGGAG	Perfect	rs114401001	chr3:43120957:43121006:-	Transcriptomic	C3orf39	C3orf39	84892	0.47	0.13	0.44	0.57	0.68	0.0161	0.4004	0.0047	0.0034	0.0002	0.13107	0.73013	0.0588	0.04695	0.00504	8.7	0	0.0002
ILMN_1690454	TCATGCCCACCTCGCCCAGAACCTGAACTGCCTGCGGATGTCTCACGCTT	Perfect	rs35389534	chr3:49842307:49842356:+	Transcriptomic	C3orf54	C3orf54	389119	0.43	0.08	0.05	0.65	0.62	0.0643	0.6694	0.7869	0.0053	0.0028	0.30059	0.88366	0.9314	0.06381	0.04113	4.6	0.0023	0.01435
ILMN_1797372	GCCAGCGGTGATTGCTACTTGAGGTAGTTTTTTACAACTACCATTTCCCC	Perfect	NA	chr3:143710782:143710831:+	Transcriptomic	C3orf58	C3orf58	205428	0.43	0.72	0.39	0.23	0.25	0.0502	0.0001	0.0254	0.2748	0.1926	0.26152	0.00395	0.17462	0.62391	0.53024	6.2	0.0003	0.00238
ILMN_1700967	TTTGGTGTGGACTAATGGCAAGCTGGTGTTTAAGAGGTCAGGAGGCCTGC	Good	NA	chr3:192514840:192514889:-	Transcriptomic	C3orf59	MB21D2	151963	1.14	0.73	0.36	0.63	-0.14	0.0022	0.0112	0.1982	0.0712	0.6508	0.03519	0.10371	0.53734	0.31832	0.87511	4.6	0.0021	0.01314
ILMN_1679339	GGGGTGCATCACTTCCCTGGTATTCCTACCAAAAACCCAAATTCCCAGTG	Bad	NA	chr3:49306586:49306635:-	Transcriptomic	C3orf62	C3orf62	375341	-0.74	-0.59	-0.67	-0.69	-0.59	0.0004	0.0004	0.0001	0.0008	0.001	0.00982	0.00969	0.0033	0.01612	0.01955	15.2	0	0
ILMN_1661409	CCTTCTCCCCCAGTCCACCCCCAAGTGCTCTTAGATACTGAAGGAGTCTC	Perfect	NA	chr3:56655237:56655286:-	Transcriptomic	C3orf63	C3orf63	23272	-0.54	-0.43	-0.74	-0.8	-0.36	0.0015	0.0016	0	0	0.0124	0.02706	0.02827	9e-05	0.00064	0.11051	18	0	0
ILMN_3241670	TGCCAGTATGAAGCCGCTGATGTTAGGAAGGCTCCAGGTTGTGCAATTCC	Perfect	NA	chr3:48955609:48955658:-	Transcriptomic	C3orf71	C3orf71	646450	0.15	0.85	1.17	0.84	0.99	0.5495	0.0001	0	0.0017	0.0001	0.82442	0.00417	9e-05	0.0285	0.00243	16.9	0	0
ILMN_2347789	GGAAGGACAGATTCTGGGGACTTACGTTTGTATCAAGGGCTACCACCTGG	Perfect	NA	chr1:207263711:207263760:+	Transcriptomic	C4BPB	C4BPB	725	-0.16	0.08	0.05	1.08	0.72	0.5856	0.7108	0.8318	0.0004	0.0061	0.84379	0.90274	0.94771	0.01042	0.07015	4.8	0.0017	0.01137
ILMN_1694588	CCAGTCTGCAAGTTGATCCAGGAAGCTCCCAAACCAGAGTGTGAGAAGGC	Bad	rs1803226	chr1:207271556:207271605:+	Transcriptomic	C4BPB	C4BPB	725	0.04	0.4	0.33	1.19	1.33	0.8998	0.08	0.1428	0.0001	0	0.97027	0.33921	0.45858	0.00389	0.00025	10.7	0	3e-05
ILMN_1665714	TGTGGACCCAAAGGCGCAGCCAGGTGACAACTCTACTAGAATCACTATCC	Perfect****	NA	chr4:81866081:81866093:+,chr4:81884671:81884707:+	Transcriptomic	C4orf22	C4orf22	255119	-0.48	-0.21	-0.25	-0.04	1.96	0.0376	0.2539	0.1636	0.8463	0	0.22014	0.60235	0.49007	0.9531	0	21.9	0	0
ILMN_1761963	GGCATGCTTTATCGTGTGGCTTTCCCCTCTTCAAATATTAATGGCCAGGT	Perfect	NA	chr4:128952045:128952094:+	Transcriptomic	C4orf29	C4orf29	80167	-0.71	-0.66	-0.18	-0.44	-0.3	0.0044	0.001	0.3271	0.0598	0.1445	0.05553	0.0196	0.67243	0.28895	0.4612	5.8	0.0004	0.00373
ILMN_1700257	TTGGGGCAGTCAGGCATTTGTATCTTTGGTAGGGCAACAAGTAAAACATG	Perfect	NA	chr4:113109396:113109445:+	Transcriptomic	C4orf32	C4orf32	132720	0.77	0.41	0.09	-0.31	-0.33	0.0005	0.0151	0.5709	0.1234	0.0698	0.01229	0.12587	0.83607	0.42616	0.3149	5.4	0.0007	0.0056
ILMN_1713892	GTGGATGGCAGTTTTCTGTAGTTTTGGGGACTGTGGTAGCTCTTGGATTG	Perfect	NA	chr4:39553201:39553250:-	Transcriptomic	C4orf34	C4orf34	201895	0.14	0.79	0.82	0.68	0.71	0.3253	0	0	0	0	0.67104	1e-05	0	0.00139	0.00017	30.4	0	0
ILMN_2225956	CCTCCTGGGTCATGCCATCCTACACCAAATTCCTGTTAAACAGAGGCATG	Perfect	NA	chr4:165879942:165879991:+	Transcriptomic	C4orf39	C4orf39	152756	0.14	1.04	0.93	0.47	0.5	0.6649	0.0003	0.0009	0.1482	0.0871	0.88183	0.0073	0.01883	0.46698	0.3558	6.9	0.0001	0.00114
ILMN_1680738	CAGGGCAGGCCTTGTTCTGAACTGTTTCGCTTCTGACTGTTAAACACCGA	Perfect	rs71579156	chr5:111065290:111065339:-	Transcriptomic	C5orf13	C5orf13	9315	0.38	1.06	1.01	1.23	1.3	0.138	0	0	0	0	0.45136	0.00031	0.00062	0.00079	7e-05	23.4	0	0
ILMN_1761566	GCCACCTCTGACAGGTGTGCCTGCCCCCATCTCTTCTGATTGCTGTTAAC	Perfect	NA	chr5:139623035:139623084:+	Transcriptomic	C5orf32	C5orf32	84418	0.57	0.94	0.68	1.25	0.97	0.0376	0.0001	0.0028	0	0.0002	0.22018	0.0028	0.04104	0.00131	0.00521	15	0	0
ILMN_1662184	GCAGGAGACTGACCCAGACTAGTCCCAGAGAGATGCCCACTCATTCGTCA	Perfect	NA	chr5:43490756:43490805:-	Transcriptomic	C5orf34	C5orf34	375444	0.05	0.74	0.32	0.51	0.38	0.8063	0	0.047	0.0126	0.0322	0.9385	0.00155	0.2513	0.11206	0.201	7.6	0	0.00055
ILMN_2098616	GGAGCTAAGCAGCCTTAGATAGCAGCAGAAGGCTTTTTGGATTCTCCTCC	Perfect	NA	chr5:43039535:43039584:-	Transcriptomic	C5orf39	C5orf39	389289	0.03	0.27	0.44	0.23	0.26	0.8551	0.0352	0.0012	0.1406	0.0627	0.95634	0.21214	0.0229	0.45502	0.29695	4.6	0.0022	0.01396
ILMN_1726930	CAGCTGGGCAGATTTGGCCTGCAGGGTATAGTTGGCTGACCTCAATCTAG	Perfect	NA	chr5:64961032:64961081:+	Transcriptomic	C5orf44	C5orf44	80006	-0.5	-0.33	-0.58	-0.3	-0.18	0.0112	0.0353	0.0004	0.1122	0.2776	0.10355	0.21242	0.011	0.40546	0.62693	6.1	0.0003	0.00263
ILMN_1727553	CTCTTTGGAGTTAGTCTCACAATGTCCATTCCCCTAGCTCCTGTGCTATG	Perfect	NA	chr5:159820188:159820237:-	Transcriptomic	C5orf54	C5orf54	63920	-0.08	0.6	0.35	0.65	0.78	0.7399	0.0023	0.066	0.0071	0.0004	0.91392	0.03593	0.3053	0.07752	0.01109	7.4	0.0001	0.00067
ILMN_1684368	CTGTAATTAGCTCCACGTGTACCCCCTTCACTCCCTCCCACCAGCTCTGC	Perfect	NA	chr5:150175966:150176015:+	Transcriptomic	C5orf62	C5orf62	85027	0.73	0.7	0.38	0.69	0.44	0.004	0.0006	0.05	0.0055	0.041	0.05243	0.0145	0.26094	0.06516	0.23231	8.1	0	0.00036
ILMN_2380588	GGAGCAGCAGATGGCTCTCGGTTCCAGGTGTGGGACTATGAGGAGGGAGA	Perfect	rs111547568	chr6:43193550:43193599:-	Transcriptomic	C6orf108	C6orf108	10591	0.72	0.44	0.63	0.39	0.34	0.0055	0.0292	0.0023	0.1152	0.119	0.06547	0.18996	0.03611	0.41088	0.41809	5.9	0.0004	0.00325
ILMN_1706645	TACCCAGAACCCTCAAGACAGTCAGTGGGACCGCAAAGACCTGGGCCTCT	Perfect	NA	chr6:74135132:74135181:-	Transcriptomic	C6orf150	MB21D1	115004	0.96	0.21	0.08	0.54	0.04	0.0028	0.3851	0.7508	0.0748	0.8937	0.0404	0.71893	0.91788	0.32701	0.96864	2.9	0.0256	0.09456
ILMN_2413141	ACGGTCAGTACCCACTGGAGGTGAGAAGCAGAATGGCCTTGGTTGTCCTG	Perfect	rs397516 rs74964354	chr6:88051044:88051093:+	Transcriptomic	C6orf162	C6orf162	57150	0.55	0.13	0.33	0.21	0.37	0.0032	0.3509	0.0226	0.2287	0.0212	0.04486	0.69222	0.16253	0.57506	0.15568	4.7	0.0018	0.01181
ILMN_1805695	CTGCCTGCAAGGGAATTATGCTGGCCATGACTGGTTTGTATCTTCTCTGC	Good	NA	chr6:121433756:121433804:-	Transcriptomic	C6orf170	C6orf170	221322	-0.02	0.19	0.1	0.86	0.96	0.9535	0.3655	0.6241	0.0016	0.0001	0.98633	0.70365	0.86266	0.02783	0.00445	6.1	0.0003	0.00253
ILMN_1684040	GGCCACAGCGAATCTTAACCTAACAGCCTTGACAAACTGCACCATAGGTG	Perfect	rs113549810	chr6:128029656:128029705:-	Transcriptomic	C6orf190	THEMIS	387357	-0.33	-0.18	-0.21	-0.61	-0.44	0.0885	0.2329	0.163	0.0022	0.0104	0.35888	0.57946	0.48914	0.03521	0.0993	4.9	0.0014	0.00978
ILMN_1724915	GCATGGGCTGCGTGATGTTTGAGGTGCATGAGTTGAATGTCCTGGCTCCA	Good	NA	chr6:130166912:130166933:-,chr6:130164721:130164748:-	Transcriptomic	C6orf191	C6orf191	253582	0.11	0.47	0.73	0.2	0.36	0.634	0.0134	0.0003	0.3833	0.0751	0.86706	0.11639	0.00769	0.71734	0.32772	5.4	0.0007	0.00551
ILMN_1755111	GCCCACTGAGTTACCGCAAAATGAACCCCCATGTAACCACCAACCAGGTC	Bad	rs57181024	chr6:109953294:109953343:-	Transcriptomic	C6orf199	AKD1	221264	-0.23	0.51	0.84	0.47	0.29	0.4872	0.0521	0.0025	0.1467	0.3158	0.78902	0.26748	0.0373	0.46491	0.66226	3.7	0.0085	0.04043
ILMN_1687835	GCCTCCTGAGCAAGGTACCATGGCTGCCAGACTTCAGGTGAACTCAAAGG	Perfect	NA	chr6:109814419:109814468:-	Transcriptomic	C6orf224	AKD1	221264	-0.74	0.28	0.66	0.14	0.39	0.0081	0.1973	0.0034	0.6053	0.097	0.08435	0.53639	0.04722	0.8536	0.37678	4.5	0.0026	0.01575
ILMN_2134765	TCAAGGCAGCAGAAAGGAGTCACCCAGCCAAAGGAGGAGATGGCTCAGCG	Perfect	NA	chr6:31732219:31732268:+	Transcriptomic	C6orf26	C6orf26	401251	0.02	0.98	1.5	0.61	1.16	0.9517	0.0011	0	0.0829	0.0005	0.98576	0.02159	0.0003	0.34604	0.01201	11.8	0	1e-05
ILMN_1766446	GGCCCCACAGCCCCTGCTGACTCAAAACAACTAATGAACTCTGGAAGCCC	Bad	rs17201234	chr6_qbl_hap6:3096605:3096636:+	Transcriptomic	C6orf48	C6orf48	50854	0.05	-0.53	-0.41	-0.66	-0.96	0.8025	0.0034	0.0201	0.0032	0	0.93703	0.04719	0.15048	0.04512	0.00052	10.4	0	4e-05
ILMN_1722945	CACTGGCAGCCTCTGGACACAGTTCACTCCGAAATCCCAGATGAGACCCC	Perfect	NA	chr6:10671696:10671745:-	Transcriptomic	C6orf52	C6orf52	347744	-0.29	0.55	0.66	0.5	1.1	0.2924	0.017	0.0046	0.0751	0	0.64102	0.13549	0.05747	0.32768	0.00212	8.1	0	0.00034
ILMN_1655572	AGTTGGCTGGAGGAGGCCAGTCAGGAGTGCAAGAACCCCGCGTACTCTGT	Perfect	NA	chr6:161581539:161581588:-	Transcriptomic	C6orf59	C6orf59	79992	-0.17	-0.27	0.08	-0.65	0.18	0.4053	0.0873	0.6091	0.0019	0.2948	0.73385	0.35618	0.85539	0.03129	0.64328	3.3	0.0148	0.06244
ILMN_1680867	GGCAGGATGATTGCTTAAGCCCAGGAGTTCGGGGTTACAGTGAGCTGTGG	Bad	NA	chr6:119135122:119135171:-	Transcriptomic	C6orf61	MCM9	254394	-0.01	-0.32	-0.33	-0.51	-0.33	0.9464	0.0137	0.0115	0.0018	0.0209	0.98435	0.11804	0.10533	0.03065	0.15456	6.2	0.0003	0.0025
ILMN_1705116	GTCCTCTCGTCTAGAAGGCACCACCTCGCTTTCATGTCCCGTGTGTTTTG	Perfect	NA	chr6:3269943:3269992:-	Transcriptomic	C6orf85	SLC22A23	63027	0.45	0.96	0.55	0.73	0.59	0.0655	0	0.0061	0.0033	0.0069	0.30403	0.00058	0.07014	0.04562	0.07574	11.2	0	2e-05
ILMN_1665117	TGCCTATCTGGATGGCTTCTCAGAAGCTCGGCCCTAGTCCTCCCTGCCTT	Perfect	NA	chr6:36891933:36891982:+	Transcriptomic	C6orf89	C6orf89	221477	0.03	0.21	0.64	0.84	0.35	0.9027	0.203	0.0004	0.0002	0.0583	0.97122	0.54322	0.00975	0.00574	0.28467	7.6	0	0.00058
ILMN_1751051	CAGCCCAGAGCACTTACTGAGAGTAAAGAGGCTCTAGCCACCCCCTTACC	Perfect	NA	chr7:42949265:42949314:-	Transcriptomic	C7orf25	C7orf25	79020	0.17	0.56	0.41	0.27	0.25	0.3495	0.0004	0.008	0.1432	0.1191	0.69099	0.01024	0.08376	0.45932	0.41836	5.7	0.0005	0.00405
ILMN_1672605	CCTCCCCTGAGAGTGAGGACCTCATCCGACCATGTAATTACCATTCGCTT	Perfect	rs62623406	chr7:30202305:30202354:+	Transcriptomic	C7orf41	C7orf41	222166	0.85	0.24	0.59	0.12	0.37	0.0004	0.1799	0.0017	0.5807	0.0588	0.01033	0.51247	0.02957	0.84147	0.28599	6.5	0.0002	0.00182
ILMN_1729130	ATTCAGAAATTGGTCCAATAATGCACGTGCTTTGCCCTGGGTACAGCCAG	Perfect	NA	chr7:66420680:66420729:+	Transcriptomic	C7orf42	C7orf42	55069	-0.03	0.62	0.59	0.68	0.41	0.8478	0	0.0001	0.0002	0.008	0.95362	0.00205	0.00328	0.00673	0.08363	12.9	0	1e-05
ILMN_1770030	CAAAGTCTCTTCCTCATTCCCGTTGAGTTCTTTCCCACCTCTGACATTCC	Perfect	NA	chr7:99752278:99752327:-	Transcriptomic	C7orf43	C7orf43	55262	-0.31	-0.38	-0.4	-0.81	-0.49	0.0553	0.0038	0.0023	0	0.0008	0.27638	0.05086	0.03587	0.00034	0.01746	13.1	0	0
ILMN_2081335	GTGACAGACACTCCTGCAACCCAGTTTTCCAGCCACCAGTGGGATGATGG	Perfect	NA	chr7:43679047:43679096:-	Transcriptomic	C7orf44	C7orf44	55744	0.36	0.18	0.31	0.38	0.63	0.0567	0.2296	0.0427	0.0436	0.0003	0.28056	0.57586	0.23782	0.24034	0.00894	5.9	0.0004	0.00318
ILMN_1718336	TGGTGGGAGCTTGTGGAGTCGGATCACGTACCTGTGCAGAAACCGCCTCT	Perfect	rs77395207 rs1140411 rs1140410	chr7:1036678:1036727:-	Transcriptomic	C7orf50	C7orf50	84310	0.3	-0.17	-0.02	0.27	0.44	0.0598	0.1622	0.8932	0.085	0.0019	0.28892	0.48778	0.96855	0.35112	0.03136	4	0.005	0.02659
ILMN_1779751	TCTCAAGTTGCCCCATCAGCCTGGAGGGAAGGGCTGGGAGCCATGAACAT	Perfect	rs112686545	chr7:139030405:139030454:+	Transcriptomic	C7orf55	C7orf55	154791	0.49	0.41	0.65	0.82	0.62	0.0213	0.0141	0.0002	0.0002	0.0011	0.15646	0.1203	0.00706	0.00615	0.02113	11.6	0	2e-05
ILMN_3238680	GGCCTATCGGTACCTTGTGAAGGCTTTCCGTGCACATCGGGTCACCAGTG	Perfect	NA	chr7:139026229:139026268:+,chr7:139030247:139030256:+	Transcriptomic	C7orf55	C7orf55	154791	0.27	0.37	0.48	0.56	0.31	0.1553	0.0185	0.0027	0.0047	0.0682	0.47759	0.14292	0.03955	0.05865	0.31094	6.2	0.0003	0.00238
ILMN_1677385	CTCCAAGTGGCTCAAAAGGCCTTGACACAGGGAACCTGCACATATCCAGG	Perfect	NA	chr8:42407911:42407960:+	Transcriptomic	C8orf40	C8orf40	114926	0	0.36	0.22	0.21	0.1	0.9906	0.0028	0.0632	0.1387	0.409	0.99725	0.04109	0.29792	0.45219	0.73655	3.4	0.0128	0.05586
ILMN_1760400	GACCGCCGTTCTCAAGGACGGGTAAAGGGTCTCCTGGCCAAAATTCCCCA	Good	NA	chr8:33357846:33357872:-,chr8:33356773:33356795:-	Transcriptomic	C8orf41	C8orf41	80185	0.14	0.28	0.25	0.41	0.09	0.3154	0.0129	0.0247	0.0034	0.4362	0.662	0.11341	0.17155	0.04728	0.75524	4.7	0.0018	0.01184
ILMN_1764320	AGCCCTGGGACAGAGAACGGTGTGGCTTTGGCTGCCTCTGCATGGAATCT	Perfect	NA	chr8:22461341:22461390:+	Transcriptomic	C8orf58	C8orf58	541565	-0.91	-0.24	-0.45	-0.31	-0.08	0	0.1172	0.0052	0.11	0.6363	0.00127	0.41498	0.06266	0.40156	0.86824	7.4	0.0001	0.00067
ILMN_1705085	GTACACTGCTTTCACCAGTCTGCTCTTCCATGGCTAACGGGGCAGAACTG	Perfect	NA	chr8:146230876:146230925:+	Transcriptomic	C8orf77	C8orf77	286103	0.4	1.79	1.78	1.4	0.95	0.1513	0	0	0	0.0003	0.47157	0	0	0.00052	0.00857	35.3	0	0
ILMN_1769409	CGCTGAGTAGTCTGAGGAGCAAGAGGAGTTGGTCTTTCTGTCCCAGTGGC	Bad	NA	chr9:7796656:7796705:-	Transcriptomic	C9orf123	C9orf123	90871	0.35	0.4	0.57	0.69	0.88	0.0855	0.0137	0.0008	0.0009	0	0.35201	0.11809	0.01654	0.01811	0.00053	12.5	0	1e-05
ILMN_1722387	TCCACAACTGCCAAGGGATGAAACAGTGGAGAATCCTCATCTCCAGAAGC	Perfect	NA	chr9:127715157:127715206:-	Transcriptomic	C9orf126	SCAI	286205	0.12	0.45	0.72	0.36	0.28	0.6604	0.0457	0.0021	0.1915	0.2492	0.8796	0.24738	0.03416	0.52885	0.59726	3.7	0.008	0.03877
ILMN_1708029	TTCCACCACGTTCTCCGAGGGTTTGGGAATGTCTGTGCCTTCACTGTGTC	Perfect	NA	chr9:35847058:35847107:+	Transcriptomic	C9orf127	TMEM8B	51754	0.15	-0.32	0.16	0.51	0.95	0.4491	0.0471	0.3081	0.0109	0	0.76434	0.25164	0.65501	0.10173	0.00017	8.9	0	0.00017
ILMN_1733221	AGCCTGCTGCTTCTCCTCCCTGCAGACTTAGCCAAGGAACTCCAAGATGC	Perfect	NA	chr9:91976790:91976839:-	Transcriptomic	C9orf164	SEMA4D	10507	-0.86	-1.13	-1.56	-1.83	-0.88	0.0019	0	0	0	0.0004	0.0314	0.0002	0	0	0.00971	33.3	0	0
ILMN_1799320	TGGAGGGTGCCCAAGGCGAGGCCGGTGAGGCCCAGCTCTACAAATAAAGT	Perfect	rs3177227 rs116415813	chr9:140509799:140509848:-	Transcriptomic	C9orf37	C9orf37	85026	-0.05	0.4	0.77	0.42	0.65	0.7956	0.0145	0	0.0381	0.0006	0.93453	0.12204	0.00099	0.22208	0.01328	9.8	0	7e-05
ILMN_1808251	GCTAGGATTCAGTCCGGTTCAGAGGCCTGAATTCATGCTACCTATGTGGT	Bad	rs115581413	chr9:6467772:6467821:-	Transcriptomic?	C9orf38	C9orf38	29044	-1.07	-0.5	-0.44	-0.84	-0.44	0.0034	0.0744	0.1167	0.0166	0.1492	0.04692	0.32583	0.41381	0.13376	0.46856	4.8	0.0016	0.01066
ILMN_1709043	GCCAGCCTTCCTGGTCCCGATTGTTCCATTAAGCTTTATCCTCACCTACC	Perfect	rs72703655	chr9:5361120:5361169:-	Transcriptomic	C9orf46	C9orf46	55848	0.24	0.45	0.43	0.35	0.2	0.1472	0.001	0.0017	0.0311	0.1694	0.46565	0.02029	0.02912	0.19739	0.49838	6.6	0.0002	0.00153
ILMN_2191929	CTTCTGTCCCCCTTATGCCAACAAGATGGCCTTCCCCTCTGAAACAAAGT	Perfect	rs117988778	chr9:111702795:111702844:+	Transcriptomic	C9orf6	C9orf6	54942	-0.08	-0.1	-0.42	-0.53	-0.41	0.5684	0.3779	0.0005	0.0004	0.0015	0.83481	0.71303	0.01153	0.00938	0.02638	8.6	0	0.00023
ILMN_1685104	GTCCTAGCCCATCTGCCTCAACTCCTCTCCCTTTTAGGTTGTAGGGAAGA	Perfect	NA	chr9:111702720:111702769:+	Transcriptomic	C9orf6	C9orf6	54942	-0.39	-0.28	-0.45	-0.34	-0.5	0.0085	0.0179	0.0002	0.017	0.0002	0.0866	0.14039	0.007	0.13557	0.00614	10.7	0	3e-05
ILMN_1815635	TCTCTACCCGCTCCGCGCCTGCTCCTTCTCCACTTTTTGCAGATCAAACA	Perfect	rs4842256	chr9:138237993:138238042:+	Transcriptomic	C9orf62	C9orf62	157927	0.28	0.55	-0.24	0.11	0.24	0.1755	0.0016	0.1504	0.5807	0.1903	0.50691	0.02761	0.47038	0.84146	0.52707	3.5	0.0099	0.04564
ILMN_1777318	GCCACAGTCACGCCACTGCATTCTATCCTGGGCAACAGATGGAGACCTTG	Bad	NA	chr9:86553681:86553730:-	Transcriptomic	C9orf64	C9orf64	84267	0.15	0.05	0.39	0.23	0.06	0.3314	0.6743	0.0027	0.1355	0.6459	0.6761	0.88618	0.03976	0.44748	0.87276	2.8	0.03	0.10695
ILMN_1717248	GTGGCTATTGACCACTCGGCATTATGGTTAGTCTGAATTGCCCACTGCTG	Bad	NA	chr9:213618:213667:-	Transcriptomic	C9orf66	C9orf66	157983	0.47	0.22	0.68	0.07	0.41	0.0977	0.3177	0.0034	0.783	0.0968	0.37814	0.66383	0.04663	0.92998	0.37642	3.3	0.0136	0.05868
ILMN_3244065	GCAGGTAGGCGGGAGCTTCCCTGCGTGGGCCTCATTTCTTGCTGCAGAGA	Perfect	rs112254322	chr9:139006700:139006749:-	Transcriptomic	C9orf69	C9orf69	90120	-0.5	-0.43	-0.38	-0.06	0.11	0.0031	0.0015	0.0049	0.7116	0.4455	0.04347	0.02616	0.06052	0.90296	0.76166	6.3	0.0002	0.00222
ILMN_2295252	TATATTTATAAGAAAGGGATAAAGGTAATAGAGCCCTTCTGCCCCCCACC	Perfect	NA	chr9:27546907:27546956:-	Transcriptomic	C9orf72	C9orf72	203228	-0.39	0.07	0.91	-0.1	0.24	0.1198	0.7202	0	0.6923	0.2633	0.41959	0.90662	0.00191	0.89414	0.61186	5.1	0.0011	0.00806
ILMN_1741881	GGAGAAATTTTACTGAAGTGCTGTTTTCCTAGGTGCTACTTTGGCAGAGC	Perfect	NA	chr9:27547110:27547159:-	Transcriptomic	C9orf72	C9orf72	203228	0.22	0.7	0.62	0.14	0.44	0.3566	0.0007	0.0026	0.5684	0.0419	0.6968	0.01587	0.03834	0.83484	0.23521	5.9	0.0004	0.00329
ILMN_1755222	GTAAAACAGGTCTGAGGGCTTTGTAGATGATTAAAGTCTCCACCTTCATG	Perfect	NA	chr9:26840685:26840734:-	Transcriptomic	C9orf82	C9orf82	79886	-0.19	-0.59	-0.87	-0.81	-0.33	0.4675	0.0059	0.0001	0.0027	0.152	0.77622	0.06806	0.00425	0.03993	0.47264	7.9	0	0.00041
ILMN_1659189	CTGGGCCTTGCTGTGGGACTGGCCCTGCTCCTGTACTGCTATCCGCCAGA	Perfect****	NA	chr9:95874523:95874571:+,chr9:95875274:95875274:+	Transcriptomic	C9orf89	C9orf89	84270	-0.45	-0.63	-0.63	-0.5	-0.33	0.028	0.0003	0.0003	0.0125	0.0578	0.18512	0.00726	0.00732	0.1111	0.28344	9.7	0	8e-05
ILMN_1714148	TAGCAGCTTGGGCACCTCCACTCTGTGCGGTCTGATGGCCCCAGCAAGGT	Perfect	NA	chr9:130823684:130823733:-	Transcriptomic	C9orf90	NAIF1	203245	-0.16	-0.42	-0.47	-0.08	-0.13	0.3783	0.0046	0.0018	0.6306	0.418	0.71325	0.05737	0.03071	0.86548	0.74294	4.4	0.0029	0.01744
ILMN_1674650	CTCCCTCTCCAGGGAGCGCATAGATACAGCAGAGCTCACAGTGAGTCAGA	Perfect	rs111428370 rs117366822	chr9:77676212:77676261:-	Transcriptomic	C9orf95	C9orf95	54981	-0.34	0.22	0.46	-0.2	0.1	0.0197	0.0567	0.0002	0.1461	0.4018	0.14906	0.28062	0.005	0.46397	0.73126	6.1	0.0003	0.0027
ILMN_1659914	AGCTGACTTGGAGCAGTTGTATGGGTCGGCCATCACCCTCAATGGGGACC	Perfect	NA	chr9:135601146:135601195:-	Transcriptomic	C9orf98	AK8	158067	0.27	-0.15	0.13	0.28	0.65	0.2666	0.4299	0.4887	0.2308	0.0033	0.61541	0.75093	0.78985	0.5773	0.04557	2.7	0.0325	0.11365
ILMN_1743219	CCCTCAATATCACCTCCCTTCAGATGCACTCCCTGAGACTCCTGAGCCAG	Perfect****	NA	chr19:49142562:49142584:-,chr19:49142284:49142310:-	Transcriptomic	CA11	CA11	770	0.03	-0.07	-0.27	0.31	0.63	0.8619	0.6788	0.0945	0.1199	0.0007	0.95863	0.88812	0.37151	0.41976	0.01544	3.8	0.0064	0.03228
ILMN_1662795	GACTAGACCAATTGTCATGCTTGACACAACTGCTGTGGCTGGTTGGTGCT	Perfect	NA	chr8:86393174:86393223:+	Transcriptomic	CA2	CA2	760	0.75	1.54	1.59	2	1.48	0.0088	0	0	0	0	0.08879	0	0	0	3e-05	41.1	0	0
ILMN_2199439	AGTACCTTGACTTTGTTCACAGCATGTAGGGTGATGAGCACTCACAATTG	Perfect	rs116816904	chr8:86393281:86393330:+	Transcriptomic	CA2	CA2	760	0.79	1.35	1.55	1.7	1.55	0.0126	0	0	0	0	0.11178	0.00015	2e-05	0.00012	8e-05	29.5	0	0
ILMN_1783598	CCTTGAAGAGCTCCCCGGCCCCTGTCACAGTCAGTCGTCTCATTTGTCCA	Perfect	rs116311293	chr13:49884906:49884955:-	Transcriptomic	CAB39L	CAB39L	81617	0.42	0.67	1.18	1.18	0.57	0.0473	0.0002	0	0	0.0026	0.25216	0.00611	0	8e-05	0.03885	23.8	0	0
ILMN_1762407	TCTCTAGAACACATCCAGGTGTCGGAGCTAAGGTGTTCAGCTCGGCTGTG	Perfect	NA	chr20:60963851:60963900:-	Transcriptomic	CABLES2	CABLES2	81928	-0.23	-0.54	-0.39	-0.3	-0.23	0.1792	0.0002	0.0055	0.072	0.1217	0.51142	0.00627	0.0652	0.32034	0.42312	6.7	0.0001	0.00149
ILMN_1738854	CACGGTTAAAAGCTGCTGCCAGTTAGCCAAGACATTATCCACCAAATTGC	Perfect	NA	chr1:65158336:65158385:+	Transcriptomic	CACHD1	CACHD1	57685	-0.09	1.17	0.79	0.31	0.33	0.7618	0	0.0013	0.2818	0.1925	0.92222	0.00053	0.02443	0.63091	0.53017	8.3	0	0.00029
ILMN_1671263	ATCAGGCCTCCCCTACATCTGGGGGCGTTGGCCGCGAGATTCCCATTGAC	Perfect	NA	chr16:1271598:1271647:+	Transcriptomic	CACNA1H	CACNA1H	8912	-0.76	-0.33	-0.23	0.1	0.16	0.0028	0.0878	0.2401	0.685	0.4326	0.04109	0.35727	0.58791	0.89092	0.75265	3.1	0.0194	0.07689
ILMN_2300664	CATGGCCCGGGTGTAGAGAAACCAAGCGGCAGCCACCACCAGTGTTGTTT	Perfect	NA	chr22:40085661:40085710:+	Transcriptomic	CACNA1I	CACNA1I	8911	-0.37	-1.01	-1.07	-1.28	-0.23	0.217	0.0001	0	0.0001	0.3779	0.56088	0.00349	0.00197	0.00284	0.71303	12.5	0	1e-05
ILMN_1711049	CTGGGTCTAATCCTTCTCATTACCCACCCGACCTGGCTGCCCCTCACCTT	Perfect	NA	chr3:50400433:50400482:-	Transcriptomic	CACNA2D2	CACNA2D2	9254	-0.03	0.47	0.47	1.15	1.04	0.9103	0.0195	0.0198	0	0	0.9736	0.14781	0.14915	0.00119	0.00092	11.9	0	1e-05
ILMN_1774427	GGTTCCTCTTTCTGTTCCCCCATTGACTTCTGTGCCCCACCCTAGCCTTT	Perfect	NA	chr12:54105162:54105211:-	Transcriptomic	CALCOCO1	CALCOCO1	57658	-0.34	-0.79	-0.39	-0.36	0.14	0.1117	0	0.0238	0.0876	0.4493	0.4049	0.00111	0.16768	0.3568	0.76442	7.1	0.0001	0.00097
ILMN_1755504	CCCCTCAGGGACTGAACAAATGGAAATAACTCCCAGGCAGTATCAGGTGG	Perfect	rs117327540	chr17:46941874:46941923:+	Transcriptomic	CALCOCO2	CALCOCO2	10241	-0.15	0.18	0.47	0.11	0.15	0.4049	0.2074	0.0018	0.5136	0.3235	0.73355	0.54885	0.03015	0.80469	0.66944	3	0.0218	0.08398
ILMN_1778242	TGCTGTCTGTATCCCTTGGAGTAAGAAGGTAGTGGCATGGGTGGAGTGTG	Perfect	NA	chr14:90874298:90874347:+	Transcriptomic	CALM1	CALM1	801	-0.23	-0.23	-0.4	-0.32	-0.06	0.0573	0.0175	0.0002	0.0099	0.5402	0.282	0.13793	0.00516	0.09611	0.81998	7.1	0.0001	0.00098
ILMN_1751561	CCCACCTTGCATGGTGCCCCTTCCTGCATAGGACTGGAAGACCGAAGTTT	Perfect	NA	chr10:12870971:12871020:+	Transcriptomic	CAMK1D	CAMK1D	57118	-0.26	0.08	1.16	1.09	0.67	0.2037	0.6154	0	0	0.0006	0.54403	0.85838	0	0.00025	0.01349	19.3	0	0
ILMN_1795561	CTCGGCAGCAGCCTGGACAGTTCAAATGCAAGTGTTTCGAGCAGCCTCAG	Perfect	rs74118635	chr10:12867620:12867669:+	Transcriptomic	CAMK1D	CAMK1D	57118	-0.35	0.23	1.3	1.06	0.63	0.1286	0.2034	0	0	0.0031	0.43596	0.54371	0	0.00143	0.04435	17.5	0	0
ILMN_1683415	GGAATGCCAAAGACAATGCAGTCAGAAGAGACTCGTGTGTGGCACCGCCG	Perfect	NA	chr4:114378551:114378600:-	Transcriptomic	CAMK2D	CAMK2D	817	0	0.79	0.87	0.78	0	0.9998	0.0001	0	0.0017	0.9835	0.99995	0.00492	0.00192	0.02959	0.9953	10.1	0	6e-05
ILMN_2359601	TAGACTTACTGCTGGACAATCTGCATGGGCATCACCCCTCCCCGCATGTA	Perfect	NA	chr10:75573008:75573057:-	Transcriptomic	CAMK2G	CAMK2G	818	-0.65	-0.44	-0.19	-0.35	-0.14	0.0008	0.0037	0.1866	0.055	0.3901	0.01717	0.04987	0.52177	0.27556	0.7225	5.8	0.0004	0.00348
ILMN_1794863	TATGACCGACAAGGCACCTCCTGGTGTCTAACTCCCCCAAAGACAATGAG	Perfect	NA	chr1:20810123:20810172:-	Transcriptomic	CAMK2N1	CAMK2N1	55450	0.21	0.77	1.66	2.27	1.51	0.3664	0.0002	0	0	0	0.70419	0.005	0	0	0	51.2	0	0
ILMN_1714599	GGTCTCAGCCAGCCCTAGAGACTGCTTCTTGTGTTTGTGTCATTCTGTCC	Perfect	NA	chr5:134086975:134087024:+	Transcriptomic	CAMLG	CAMLG	819	0.21	0.22	0.23	0.42	0.36	0.0422	0.0083	0.0061	0.0001	0.0002	0.23605	0.08573	0.06975	0.004	0.00504	11.3	0	2e-05
ILMN_1792660	GGTTTCATGGACACTGTTGAGCAATGTACAGTGTATGGTGTGCTTACCTG	Perfect	rs74136257	chr1:200829653:200829702:+	Transcriptomic	CAMSAP1L1	CAMSAP1L1	23271	0.44	0.69	0.76	0.47	0.61	0.0279	0.0001	0	0.0183	0.0008	0.185	0.00234	0.00094	0.14186	0.01648	13.8	0	0
ILMN_1744647	TGGGTAAGTGTTCACTACTTTTCCTGATTAAGGGATCTGTGCTGGGGAAC	Perfect	rs76825660	chr12:67707726:67707775:+	Transcriptomic	CAND1	CAND1	55832	-0.31	-0.28	-0.48	-0.53	-0.24	0.094	0.0569	0.0018	0.0045	0.1243	0.37047	0.2812	0.02985	0.05674	0.42776	5.9	0.0004	0.00314
ILMN_1762825	GCCCTTGCCTCTTCCTGCCCATGTGATTGCGGTGCAGTAGTTTCTGTTGT	Perfect	NA	chr5:179158111:179158160:+	Transcriptomic	CANX	CANX	821	-0.15	-0.36	-0.77	-0.39	-0.42	0.266	0.0012	0	0.0043	0.0005	0.61482	0.02217	0	0.05477	0.01288	18.5	0	0
ILMN_2401057	AAGCAGGACTGCATTATGGCACTTTTGCCTTGGTGGCCCACTTTCTCCAT	Bad	NA	chr5:179158488:179158537:+	Transcriptomic	CANX	CANX	821	-0.09	-0.33	-0.58	-0.52	-0.55	0.5271	0.0056	0	0.0006	0.0001	0.81245	0.06615	0.0005	0.01345	0.00266	14	0	0
ILMN_1655821	CTATATCTGGAAGGGGCGAAAAGCGAATGAGAAGGAGCGGCAGGCAGCCC	Perfect	NA	chr2:85625143:85625156:-,chr2:85622714:85622749:-	Transcriptomic	CAPG	CAPG	822	0.38	0.08	0.91	1.03	0.83	0.187	0.7312	0.0003	0.0007	0.0017	0.52247	0.91105	0.0073	0.01515	0.02881	8.7	0	0.00021
ILMN_1716057	TGGAGGGCAGCCCCACAGGACGGTTTATGAGCACACAATTATAGCTTGTT	Perfect	NA	chr1:223963567:223963616:+	Transcriptomic	CAPN2	CAPN2	824	0.07	-0.28	-0.24	0.19	0.64	0.7399	0.0812	0.1381	0.3408	0.0005	0.91392	0.34205	0.45155	0.68388	0.01243	4.2	0.004	0.02228
ILMN_1687971	CAAACCCTTGTCCCTTTGCCATGTGGAGGAAAGTGCCTGCCTCTGGTCCG	Perfect	rs74009086	chr15:42704188:42704237:+	Transcriptomic	CAPN3	CAPN3	825	-0.52	-0.14	-0.13	-0.91	0.29	0.0649	0.5302	0.5476	0.0017	0.2381	0.30243	0.81422	0.82344	0.02952	0.58547	3.4	0.0116	0.05158
ILMN_2332691	CCCCTACCCATCCTTGATCGGTCATGCCTAGCCTGACCCTTTAGTAAAGC	Perfect	rs62022299	chr15:42704122:42704171:+	Transcriptomic	CAPN3	CAPN3	825	-0.7	-0.13	-0.01	-0.93	0.12	0.0101	0.5343	0.9508	0.0008	0.6063	0.09752	0.81668	0.98553	0.01742	0.85411	4.2	0.0037	0.0209
ILMN_1737089	CACACCACCCAGACCTAGGCTTCCCTCTTCTCAGGATCCACCACAGGGTT	Perfect	rs34071523	chr11:76837100:76837149:+	Transcriptomic	CAPN5	CAPN5	726	0.18	-1.22	-1.04	-0.13	-0.1	0.531	0	0	0.6378	0.6749	0.8147	0.0002	0.00165	0.869	0.88644	10.7	0	3e-05
ILMN_1681118	CAGCTCTTCCAGGGAGACCAGATATGGTTACGTCTGCACAGGGGAGCAAT	Perfect	NA	chr12:30862894:30862943:-	Transcriptomic	CAPRIN2	CAPRIN2	65981	0	0.21	0.17	-0.18	0.59	0.9837	0.209	0.3025	0.3839	0.0022	0.99532	0.55082	0.64991	0.71776	0.03466	2.9	0.0275	0.09994
ILMN_1721978	CCCAGGCAGGACAGATCGGGGAAGGGGTGTGTACCAGGCTATGATTTCTC	Perfect	rs114464314	chr7:2945803:2945852:-	Transcriptomic	CARD11	CARD11	84433	0.22	-0.22	0.36	0.66	0.55	0.2612	0.1611	0.0264	0.0013	0.0024	0.60972	0.48619	0.17852	0.02445	0.03645	6.2	0.0002	0.00227
ILMN_1707979	GCTGGGACTCTCAGCAGGTCCAACATCTGGAAATCACCTTACTACACAAG	Perfect	NA	chr11:104971240:104971256:-,chr11:104970116:104970148:-	Transcriptomic	CARD17	CARD17	440068	0.27	1.12	1.13	1.03	-0.15	0.4055	0.0001	0.0001	0.0023	0.5963	0.73397	0.00318	0.00284	0.03527	0.84913	10.2	0	5e-05
ILMN_2192281	CTATCCTGTGTGTGCCTATGAGATTGGGTGCAGTGTATCCTGTTAGCTCC	Bad	NA	chr19:48711608:48711657:-	Transcriptomic	CARD8	CARD8	22900	-0.31	0	-0.26	-0.75	-0.52	0.0674	0.9761	0.0538	0	0.0008	0.30869	0.99294	0.27183	0.0017	0.0165	8.5	0	0.00024
ILMN_1680134	GGCCTGAGTAGCTCCCCTCCATCCTTGTAGACGCTCCAGTCCCTACTACT	Perfect	NA	chr19:11033286:11033335:+	Transcriptomic	CARM1	CARM1	10498	0.56	0.07	0.34	0.24	-0.05	0.0016	0.6005	0.0122	0.1458	0.7336	0.02736	0.85136	0.1095	0.46352	0.91181	4.2	0.0037	0.02105
ILMN_1654773	TGTGGAAAAGCCTCTTTGTTATCGGCCTTGTGTCAGCAGGTCATGGTCCC	Perfect	NA	chrX:41379581:41379630:-	Transcriptomic	CASK	CASK	8573	-0.12	0.23	0.42	0.45	0.29	0.4328	0.0748	0.0018	0.0061	0.0404	0.75278	0.32696	0.02999	0.06987	0.23011	5.6	0.0005	0.00437
ILMN_2326509	CCGCAAGGTTCGATTTTCATTTGAGCAGCCAGATGGTAGAGCGCAGATGC	Perfect****	NA	chr11:104897569:104897575:-,chr11:104897041:104897083:-	Transcriptomic	CASP1	CASP1	834	0.21	0.44	0.44	0.37	0.28	0.2264	0.0024	0.0028	0.037	0.0702	0.57186	0.03694	0.04062	0.21819	0.31604	6.1	0.0003	0.00267
ILMN_2373763	GTGAGCTGAGACAGATAAGAGAATACCTTGGTCTCACCTATCCTGCCCTC	Bad	NA	chr10:115490127:115490176:+	Transcriptomic	CASP7	CASP7	840	0.29	0.11	0.52	0.49	0.4	0.1735	0.5263	0.0035	0.0222	0.0337	0.5043	0.81191	0.04749	0.1609	0.20684	4.5	0.0025	0.01519
ILMN_1787749	GTCTTAGATGCTCAGATGGTAGTGGATAGGCCTGTGACGAAGGTGCTACC	Perfect	NA	chr2:202125273:202125322:+	Transcriptomic	CASP8	CASP8	841	-0.41	-0.02	-0.2	-0.98	-0.35	0.1353	0.9194	0.3499	0.0006	0.1429	0.44714	0.97629	0.6914	0.01453	0.45861	3.9	0.0063	0.03196
ILMN_1717234	GCTGTCCCTCCACTACAGAAACCTCACAGAACACAGCAAAGGATAAGTGC	Perfect****	rs115267842	chr5:96103663:96103703:+,chr5:96106235:96106243:+	Transcriptomic	CAST	CAST	831	0.14	0.52	0.64	0.54	0.21	0.3916	0.0002	0	0.0013	0.1472	0.72361	0.00559	0.00074	0.02442	0.4656	11.5	0	2e-05
ILMN_1672947	GGGCTTTTCCAAAAGCAAACAAAGATAGGTTCCTCAGGTGACCAAAACTG	Perfect	NA	chr5:96110267:96110316:+	Transcriptomic	CAST	CAST	831	0.14	-0.67	-0.98	-0.61	-0.73	0.5945	0.0026	0	0.0222	0.0028	0.84818	0.03852	0.00159	0.16065	0.0411	9.7	0	8e-05
ILMN_2322806	CTGGAGTAAGCTACAGGATCTAAAGCAGCCCTTTTTACAGTCTAGTTAGG	Perfect	rs3797810	chr5:96110111:96110160:+	Transcriptomic	CAST	CAST	831	-0.02	-0.4	-0.81	-0.77	-0.35	0.938	0.0654	0.0005	0.0055	0.1415	0.98204	0.30376	0.0115	0.06488	0.45638	5.8	0.0004	0.00352
ILMN_1762091	GTTGATGAGGCACCATTGCCATTCCCAGGACACACGCTTATTGCCGTGGC	Perfect	NA	chr14:92047396:92047445:-	Transcriptomic	CATSPERB	CATSPERB	79820	-0.5	-0.11	1.01	0.15	0.71	0.1256	0.6557	0.0003	0.6293	0.0153	0.43041	0.87746	0.00831	0.8649	0.127	5	0.0012	0.0086
ILMN_2053829	AGGAGAAGATGCCTCTGGAGTTTGGATCGGGTGTTACAGGTACAAGTAGG	Perfect	NA	chr14:24895792:24895841:-	Transcriptomic	CBLN3	CBLN3	643866	0.01	0.65	0.51	0.04	0.81	0.9774	0.0037	0.0208	0.8868	0.0012	0.9934	0.04994	0.15389	0.96654	0.02224	5.5	0.0006	0.00493
ILMN_1809003	GAACTGACATGGCGGGACCCAAGGCCACCAAGAGCCCAGAAGAAGGTGCA	Perfect	NA	chr21:37445041:37445090:+	Transcriptomic	CBR1	CBR1	873	0.01	-0.15	0.23	0.92	0.57	0.9566	0.3483	0.1499	0	0.0017	0.98726	0.69009	0.46953	0.00134	0.02881	7.4	0.0001	0.00067
ILMN_3248676	GACGTCAGGCCCCGGCCAGGCCGGGAGTGGCGTGCTGGGCGTGCGCGGCT	Perfect	rs2482189	chr9:70490128:70490177:-	Transcriptomic	CBWD3	CBWD1	55871	0.29	-0.05	-0.32	-0.56	-0.54	0.1011	0.7218	0.0221	0.002	0.0008	0.38469	0.90719	0.16051	0.03279	0.01679	6.6	0.0002	0.00163
ILMN_2150352	GATGACATACTGTTAGAGACCACTGGATTAGCAGACCCTGGTGCAGTGAC	Perfect****	rs4631513 rs7874545 rs62548542 rs75387834	chr9:70483188:70483227:-,chr9:70475069:70475078:-	Transcriptomic	CBWD5	CBWD1	55871	-0.14	-0.18	-0.29	-0.55	-0.43	0.4089	0.1991	0.0389	0.0023	0.006	0.7365	0.53864	0.22479	0.03619	0.0692	5.2	0.0009	0.00696
ILMN_1774086	GCTGAGGAGACTCCGGTCACTGTCCTCGCCCCGCCTCCCCCTTCCCTCCC	Perfect	NA	chr7:26241100:26241149:+	Transcriptomic	CBX3	CBX3	11335	0.03	-0.56	-0.28	-0.36	-0.26	0.8733	0.0009	0.0756	0.0685	0.1367	0.96222	0.01883	0.32895	0.31179	0.4492	4.4	0.0028	0.01703
ILMN_1775183	TGTGTCCAGGAGGAGAGCAGGGGAGAGAGTGAGCGTGAGCTTGGCATAGT	Perfect	NA	chr17:77768372:77768421:-	Transcriptomic	CBX8	CBX8	57332	-0.01	0.47	0.74	0.61	0.16	0.9793	0.0242	0.0008	0.0196	0.4847	0.99419	0.16963	0.01715	0.14819	0.7874	5	0.0012	0.00855
ILMN_1690291	GCGTCACTGGTAGTAGGAGGAGCCTGTCCCAGCTTCATCTTGTCCTGAGA	Perfect	NA	chr1:52816740:52816789:-	Transcriptomic	CC2D1B	CC2D1B	200014	-0.75	-0.77	-0.43	-0.77	-0.3	0.0005	0	0.0089	0.0003	0.0881	0.01243	0.00092	0.08917	0.00861	0.35789	13	0	1e-05
ILMN_1764096	CCTTCCCTGGCTCATCTTGGCCTTGGGGAGTTGCCTTTAGGCTTGAGTCC	Perfect	NA	chr9:131595445:131595494:-	Transcriptomic	CCBL1	CCBL1	883	0.1	1.13	1.06	0.84	1.06	0.6459	0	0	0.0004	0	0.87276	2e-05	7e-05	0.01079	0.00023	24.3	0	0
ILMN_1709630	CCCAGCTGGACCCCCTTTTTGAGCGTGTGACTACTCTGGCTGGAGCCCAG	Good****	rs41312840	chr9:35660620:35660644:+,chr9:35660743:35660767:+	Transcriptomic	CCDC107	CCDC107	203260	0.19	0.01	0.25	0.5	0.56	0.2372	0.9085	0.0621	0.0031	0.0003	0.58433	0.97308	0.29525	0.04416	0.00744	6.3	0.0002	0.00224
ILMN_2214955	ACTGCTTTTAGTGACTCGAGGCCAGGCAGTCATGCGCCTTCTGGGTCTCC	Perfect	rs10059907	chr5:205345:205394:-	Transcriptomic	CCDC127	CCDC127	133957	0.12	0.09	0.34	0.46	0.32	0.4137	0.471	0.0079	0.0033	0.0207	0.73975	0.77851	0.08251	0.0456	0.15349	4.9	0.0014	0.00933
ILMN_1706935	CAGGCTGAAAAGGCTTGTGGGGAGCGGCTGACTTCCATCTCCTGCCTTGT	Perfect	rs117330595	chr7:128462091:128462140:+	Transcriptomic	CCDC136	CCDC136	64753	0.28	-0.06	0.21	0.63	0.59	0.1847	0.7215	0.2199	0.0039	0.0024	0.51904	0.90717	0.56447	0.05188	0.03641	4.7	0.0019	0.01227
ILMN_1790555	CTGCAGAGCAGCGTCCGAATGCCTACATCCCAGAAGCAGATGCCACTCTT	Perfect	NA	chr7:76924029:76924078:+	Transcriptomic	CCDC146	CCDC146	57639	-0.1	0.74	0.64	0.7	1.31	0.7239	0.0026	0.0089	0.0185	0	0.90805	0.03898	0.08943	0.14277	0.0005	10.2	0	5e-05
ILMN_1781234	AGCTGGGCAAGAAGACCCTCAGCAACCTGGAGAAGATCCGGGAGGACTAC	Perfect	NA	chrX:49106619:49106668:+	Transcriptomic	CCDC22	CCDC22	28952	-0.41	-0.52	-0.4	-0.17	-0.19	0.0175	0.0003	0.0048	0.3033	0.1908	0.13811	0.00858	0.05889	0.65074	0.5279	6.7	0.0001	0.00137
ILMN_2050023	CCCCAGGTTCAAACCAGATGGGATCCTGAGAGCTTTGAGAGGGTGTTGCC	Perfect	rs12402142	chr1:43273033:43273082:-	Transcriptomic	CCDC23	CCDC23	374969	-0.29	-0.4	-0.21	0.06	-0.27	0.0303	0.0004	0.0488	0.6412	0.0216	0.19391	0.0098	0.25705	0.87077	0.1576	6.1	0.0003	0.00273
ILMN_1789266	TTCCTGCCGGGCACGTGTGAGTTCAGCGTGGGCAAGAGACTTTTATGCAC	Perfect	rs118005414	chr8:27590935:27590984:-	Transcriptomic	CCDC25	CCDC25	55246	0.09	-0.4	-0.41	-0.56	-0.27	0.506	0.001	0.0007	0.0002	0.0325	0.80027	0.01913	0.01578	0.00625	0.20201	9.7	0	8e-05
ILMN_1778478	TAGGCGTCCCACGCAGGCCCACACTGCCCCTCTCATTCTCTTCAAACTGT	Perfect	rs1045322	chr1:32670847:32670896:+	Transcriptomic	CCDC28B	CCDC28B	79140	1.76	0.69	0.85	1.58	0.82	0	0.016	0.0037	0	0.0094	0.00059	0.1306	0.04981	0.00175	0.0926	14.2	0	0
ILMN_2099586	CACTGAGGGGCTGCCAGAGGAGCAGAAGAAGACAATGGCTGACCGTAACC	Perfect	rs6697820	chr1:32669911:32669960:+	Transcriptomic	CCDC28B	CCDC28B	79140	1.38	0.86	1.1	1.3	0.92	0	0.0006	0	0	0.0007	0.00126	0.01291	0.00121	0.00195	0.01546	19	0	0
ILMN_1681136	GCCTCCTTCCCTGTGTGCTGGGGAGTCTCATCACCGCCCCCTAAAAATGA	Perfect	NA	chr15:74628407:74628456:+	Transcriptomic	CCDC33	CCDC33	80125	0.93	-0.15	-0.1	0.13	-0.05	0.0023	0.5162	0.6574	0.6461	0.8294	0.0357	0.80636	0.87819	0.87286	0.9468	2.3	0.0624	0.18263
ILMN_1744621	CTTGTATGTGGTGGACCTGCTTCTGTCAGGGGGACAGCCAGTGTTGCTGG	Perfect	rs11606889	chr11:6569886:6569935:+	Transcriptomic	CCDC35	DNHD1	144132	0.03	-0.17	-0.26	-0.87	-0.3	0.9201	0.4009	0.2035	0.001	0.1752	0.9765	0.73045	0.5438	0.02017	0.50648	3.4	0.0124	0.05444
ILMN_1799113	CTTCATCTTTGAGATGCTTGGCCATAACAGGGTCCATACACATCTTCTGG	Perfect	NA	chr12:94702196:94702245:-	Transcriptomic	CCDC41	CCDC41	51134	-0.19	0.55	0.21	0.31	-0.15	0.3305	0.0011	0.199	0.123	0.3745	0.67543	0.02168	0.53862	0.42549	0.71069	3.7	0.0082	0.03926
ILMN_1743783	CAAAGTAGATATTTTATACCAGGGGTTGGCAAACTACTGCCCACGGGCCG	Bad	NA	chr17:42755130:42755179:-	Transcriptomic	CCDC43	CCDC43	124808	-0.16	-0.06	-0.29	-0.12	-0.43	0.2865	0.5973	0.0156	0.3916	0.0016	0.63518	0.84959	0.12857	0.72361	0.02719	4	0.0048	0.02579
ILMN_2369756	GATGCCAGCATCCCTAAGACAAGAACTTGAAGACACCATTTCCTCCCTAA	Perfect	NA	chr17:63637090:63637139:-	Transcriptomic	CCDC46	CCDC46	201134	-0.1	0.18	0.74	0.23	0.06	0.7043	0.3931	0.0014	0.3847	0.8031	0.89987	0.72471	0.02552	0.71844	0.93723	2.7	0.0341	0.11751
ILMN_2064898	CCCCTTCACCTTCCAGGGACGCAGTTGTTACGAGGTTAGACGTGGCAGCT	Perfect	NA	chr17:40949726:40949775:-	Transcriptomic	CCDC56	CCDC56	28958	0.05	-0.18	-0.41	-0.27	-0.18	0.7295	0.1398	0.0013	0.0721	0.1658	0.91007	0.45373	0.02448	0.3205	0.49342	4	0.0054	0.02836
ILMN_1686920	GACAGGAGCTGGAAGGTGTTTAATGAACGCTGCCGAATTCACTTCAAGCC	Good****	NA	chr3:122081815:122081829:-,chr3:122078732:122078766:-	Transcriptomic	CCDC58	CCDC58	131076	-0.27	-0.51	-0.25	-0.46	-0.78	0.3326	0.023	0.2549	0.0932	0.0021	0.67715	0.16441	0.6033	0.36896	0.03359	4.4	0.0031	0.01816
ILMN_2227195	GACGAGCCCAGCTGCTAGATATCAATGGGAAGCTGCGGGAGATGCTGAAG	Perfect	NA	chr12:49315033:49315082:+	Transcriptomic	CCDC65	CCDC65	85478	-0.78	-0.12	0.27	0.03	0.98	0.0192	0.6335	0.3056	0.9344	0.0011	0.14667	0.86685	0.65273	0.98097	0.02179	3.9	0.0056	0.02932
ILMN_1768877	CCTACGTCCCCTGCCAACCCCTGCCGCTCTCCTCTATTTTGTACACTTTA	Perfect	NA	chr10:32735487:32735536:+	Transcriptomic	CCDC7	CCDC7	221016	0.39	0.73	1.34	0.98	0.44	0.1377	0.001	0	0.0004	0.0564	0.45084	0.01967	1e-05	0.01052	0.27952	15.3	0	0
ILMN_1678086	AAGGTCTCCACCAAGAGCCTCTCCAAGAAATGCCTGAGCCCACCTGTGGC	Perfect****	rs71428594	chr2:132290611:132290642:+,chr2:132290842:132290859:+	Transcriptomic	CCDC74A	CCDC74A	90557	-0.05	0.03	0.63	0.04	-0.15	0.8381	0.8559	0.0015	0.8543	0.4531	0.94999	0.9565	0.02674	0.95596	0.76713	2.5	0.0492	0.15385
ILMN_1709227	GCCAACTTTGATCACAGCTCCAGGACCAGTGCAGGCTGGCTGCCCTCTTT	Perfect	NA	chr11:118886061:118886110:+	Transcriptomic	CCDC84	CCDC84	338657	-0.56	-0.19	-0.31	-0.92	-0.18	0.0155	0.2917	0.0842	0.0002	0.3468	0.12796	0.64027	0.34913	0.00504	0.68883	5.9	0.0004	0.00342
ILMN_1792681	GGGAGCAGAGCTTTTCCCTAGCACCCACTTTCCCAAACCAGTCTCTGCAG	Perfect	NA	chr11:60618328:60618377:+	Transcriptomic	CCDC86	CCDC86	79080	0.06	-0.02	-0.41	-0.14	-0.58	0.7654	0.9108	0.0235	0.5273	0.0037	0.92362	0.97378	0.16672	0.81252	0.04922	3.1	0.0182	0.07339
ILMN_1772208	GTACAGGAACCGGAGAAACGTCCCCTCACCCCATCCCTCAGCCAGTGACA	Perfect	rs115878644	chr11:64124519:64124568:+	Transcriptomic	CCDC88B	CCDC88B	283234	0.11	0.16	0.32	0.62	0.95	0.7083	0.4954	0.1633	0.0346	0.0005	0.90182	0.79373	0.48958	0.20986	0.01129	4.4	0.0028	0.01678
ILMN_1737817	GTGTGTCCCTCTGGGTCCCTCCAAAACTCTGGTCAGTTCAAGGATGCCCC	Perfect	NA	chr19:8127429:8127478:+	Transcriptomic	CCL25	CCL25	6370	-0.1	-0.29	0.39	0.94	1.06	0.7751	0.2826	0.1509	0.0068	0.0008	0.92718	0.63182	0.47106	0.07472	0.0167	5	0.0013	0.00907
ILMN_1671509	CCTCTGCACCATGGCTCTCTGCAACCAGTTCTCTGCATCACTTGCTGCTG	Perfect****	NA	chr17:34417332:34417372:-,chr17:34416635:34416643:-	Transcriptomic	CCL3	CCL3	6348	0.52	0.2	-0.4	1.41	0.03	0.2687	0.5975	0.2906	0.0037	0.9456	0.61757	0.84971	0.63925	0.0494	0.98414	2.5	0.0501	0.1558
ILMN_2105573	CATGCGTGTGACCTCCACAGCTACCTCTTCTATGGACTGGTTATTGCCAA	Perfect****	rs1049176 rs2944	chr17:34522561:34522610:-	Transcriptomic	CCL3L3	CCL3L3	414062	0.32	0.51	0.15	1.59	0.69	0.5003	0.1813	0.6845	0.0015	0.1003	0.79645	0.51448	0.89082	0.02657	0.38326	3.4	0.0121	0.05344
ILMN_2100209	TCTCACTCTTTCTCTGCTGTTGCAAATACATGGATAACACCGTTAATTCC	Perfect****	NA	chr17:34540188:34540237:+	Transcriptomic	CCL4L1	CCL4L2	388372	0.3	0.78	-0.03	1.59	0.43	0.4225	0.0108	0.918	0.0001	0.1852	0.74597	0.10145	0.97588	0.00319	0.51991	5.8	0.0004	0.00363
ILMN_1688480	CGGCGCTTCCCAGCACCAACATGTAACCGGCATGTTTCCAGCAGAAGACA	Perfect	NA	chr11:69469148:69469197:+	Transcriptomic	CCND1	CCND1	595	0.91	1.48	1.84	1.91	1.38	0.0023	0	0	0	0	0.03548	1e-05	0	0	0.00013	41.1	0	0
ILMN_1658743	GGCGAAGCCCAGGAGACCACCGAGGAGTTTAATCGAGAGATGTTCTGGAG	Perfect	NA	chr15:43478020:43478069:+	Transcriptomic	CCNDBP1	CCNDBP1	23582	0.25	-0.3	-0.61	-0.63	-0.71	0.3256	0.1314	0.0039	0.0137	0.0024	0.67112	0.44059	0.05116	0.11822	0.03657	6	0.0003	0.00288
ILMN_2384785	GCAGAGCTGTTGGATCTCTGTGTCCTGGATGTTGACTGCCTTGAATTTCC	Perfect	NA	chr19:30313032:30313037:+,chr19:30313147:30313190:+	Transcriptomic	CCNE1	CCNE1	898	-0.19	-0.44	-1.06	-0.89	-1.04	0.4598	0.0383	0	0.0013	0	0.77154	0.22262	0.0006	0.02344	0.00209	12.8	0	1e-05
ILMN_1795852	CCTGCTCCACGTTCTCTTCTGTCTGTTGCAGCGGAGGCGTGCGTTTGCTT	Perfect	NA	chr19:30314720:30314769:+	Transcriptomic	CCNE1	CCNE1	898	-0.04	-0.53	-0.73	-0.87	-0.94	0.865	0.0036	0.0001	0.0002	0	0.95958	0.04828	0.00496	0.00641	0.00084	13.7	0	0
ILMN_2374425	TTGTACCAAGTGGAGCAGGTGGTTGCGGGCAAGCGTTGTGCAGAGCCCAT	Perfect	NA	chr19:30315041:30315090:+	Transcriptomic	CCNE1	CCNE1	898	0.18	-0.55	-0.76	-0.66	-1.15	0.5427	0.0209	0.0022	0.0272	0.0001	0.82137	0.15456	0.0346	0.18189	0.00226	8.6	0	0.00023
ILMN_1694491	GCTGCTGAAGTAGTGTTTAGGATCCTCCATGGCAGTTAGTGAATGTAAGA	Perfect	NA	chr5:162871657:162871706:+	Transcriptomic	CCNG1	CCNG1	900	0.01	0.15	0.27	0.56	0.71	0.9612	0.2845	0.0504	0.0018	0	0.98853	0.63346	0.26219	0.03044	0.00136	7.8	0	0.00046
ILMN_2094776	GCTCAGGACATGGCAGGCACAGGCGCTGACTTTCTCTTCCTTTGAGCCTG	Perfect	NA	chr3:156866009:156866058:-	Transcriptomic	CCNL1	CCNL1	57018	-0.15	-0.09	-0.22	-0.55	-0.29	0.3395	0.481	0.0782	0.0008	0.0369	0.68271	0.78466	0.33509	0.01615	0.21802	4.6	0.0023	0.01435
ILMN_2357682	CTCAGCACCCTCGTGAAACTGGACAAGAAGCCAGTGGAGACCAACGGTCC	Perfect	NA	chr2:135712066:135712115:+	Transcriptomic	CCNT2	CCNT2	905	0.25	0.33	0.76	0.28	0.31	0.3364	0.122	0.0007	0.2791	0.1836	0.68027	0.42368	0.01522	0.62833	0.51783	4	0.005	0.0264
ILMN_1708991	AGGGAAAGGGAAGTCGTGGAGAGGCAGGGAAAATGGTTAAGCAGCCCGGC	Perfect	NA	chr10:35858363:35858412:+	Transcriptomic	CCNY	CCNY	219771	0.22	0.28	0.43	0.46	-0.08	0.2025	0.0415	0.0028	0.0081	0.6013	0.54271	0.23384	0.04051	0.0843	0.85184	4.9	0.0015	0.00997
ILMN_2166524	GGAGCAGACAGCAGCGTTGTTAGGTACTGAAGGGTTCTTCCTCCCTACTG	Perfect	rs75177036	chr2:208618894:208618943:+	Transcriptomic	CCNYL1	CCNYL1	151195	0.64	0.52	0.5	0.56	0.26	0.0017	0.0015	0.0022	0.0045	0.1181	0.02933	0.02616	0.03479	0.05706	0.41646	9.1	0	0.00014
ILMN_1774761	GCTTCGCAGATGTCCTTGATGCTCATATTGTTCCCTATTTTGCCAGTGGG	Bad	NA	chr3:46401954:46402003:+	Transcriptomic	CCR2	CCR2	729230	-0.31	0.16	-0.26	-0.86	-1.29	0.4427	0.6031	0.4143	0.0325	0.0006	0.75962	0.85253	0.74018	0.20201	0.01381	4.1	0.0045	0.0245
ILMN_2276996	CCTTTTTCACATAGCTCTTGGCTGTAGGATTGCCCCACTCCAAAAACCAG	Perfect	NA	chr3:46401168:46401217:+	Transcriptomic	CCR2	CCR2	729230	-0.39	-0.26	-0.02	-0.6	-0.93	0.2651	0.3483	0.9548	0.0855	0.0036	0.61392	0.69013	0.98674	0.35188	0.049	3	0.0227	0.08661
ILMN_1769895	GCTTCGCAGATGTCCTTGATGCTCATATTGTTCCCTAATTTGCCAGTGGG	Bad	NA	chr3:46401954:46402003:+	Transcriptomic	CCR2	CCR2	729230	-0.29	0.23	-0.33	-0.86	-1.08	0.4378	0.4401	0.2756	0.0224	0.0018	0.75644	0.75786	0.62496	0.16144	0.03051	3.9	0.0062	0.03162
ILMN_2086143	CCTGAACTGATGGGTTTCTCCAGAGGGAATTGCAGAGTACTGGCTGATGG	Perfect	NA	chr3:32996315:32996364:+	Transcriptomic	CCR4	CCR4	1233	0.46	0.03	-0.41	-0.12	-1.02	0.1084	0.8827	0.0768	0.6717	0.0002	0.39873	0.96518	0.33194	0.88484	0.00534	4.7	0.0018	0.01202
ILMN_1690907	GAGGAGCTGCAGATTAGCTAGGGGACAGCTGGAATTATGCTGGCTTCTGA	Perfect	NA	chr6:167551908:167551957:+	Transcriptomic	CCR6	CCR6	1235	0.05	-0.34	-0.54	-0.52	-0.76	0.8285	0.0628	0.0045	0.022	0.0003	0.94657	0.29696	0.05707	0.1598	0.00896	6.8	0.0001	0.00127
ILMN_1715131	GGAGGGTGACAGTGGCCGCCCAAGGCCCACGAGCTTGTTCTTTGTTCTTT	Perfect	NA	chr17:38710167:38710216:-	Transcriptomic	CCR7	CCR7	1236	-0.11	-0.33	-0.5	-0.25	0.07	0.3656	0.0017	0	0.0411	0.5044	0.70374	0.02865	0.00054	0.23253	0.79916	8.7	0	0.00019
ILMN_1689378	TCATTTTCTGCGTTTCCAGCATGCCCTTGGAAAAGACTCCCTTTAGTCCC	Perfect	rs77121168	chr4:139967000:139967049:+	Transcriptomic	CCRN4L	CCRN4L	25819	1.09	0.56	0.38	0.46	-0.26	0.0001	0.0057	0.0587	0.0626	0.2251	0.00253	0.06631	0.2856	0.2967	0.57062	7.6	0.0001	0.0006
ILMN_2290998	GGAGTTCTGCGTCTCGGGGTGGTGACTGGGTCCAGAATGGCTTCGGATTC	Perfect	rs111984469 rs75550902	chr11:66360697:66360746:+	Transcriptomic	CCS	CCS	9973	-0.07	-0.15	0.07	0.03	0.79	0.743	0.359	0.6703	0.8679	0.0001	0.91496	0.69857	0.88391	0.96058	0.00273	4.2	0.0038	0.02123
ILMN_1766797	CACTTTCCACTTCCAGAGGGGGCCAGAGGGACTTTGCCTGCCCAGTCTTT	Perfect	NA	chr11:66373369:66373418:+	Transcriptomic	CCS	CCS	9973	-0.03	-0.06	0.2	0.19	0.72	0.8996	0.727	0.2934	0.4035	0.0011	0.97022	0.90918	0.64194	0.73245	0.02078	2.9	0.0256	0.09474
ILMN_1706246	CAGAGAACATACAGCAGCCTTCTTTGGACCACAGTCTTATCCGAGGGGTC	Perfect	NA	chr5:10266280:10266329:+	Transcriptomic	CCT5	CCT5	22948	-0.32	-0.5	-0.36	0.02	0.13	0.0486	0.0003	0.0061	0.8989	0.3633	0.25638	0.00781	0.07013	0.96997	0.70225	5.9	0.0004	0.00334
ILMN_1722502	ACAGGCAGAGGTAAAAAGATGATGGAAGGTGTGGTGACTAAGGGCCACGG	Perfect	NA	chr7:56131385:56131434:+	Transcriptomic	CCT6A	CCT6A	908	-0.13	-0.24	-0.52	-0.44	-0.29	0.5104	0.1265	0.0015	0.0242	0.0888	0.803	0.43202	0.02632	0.16972	0.35941	4.6	0.0021	0.0133
ILMN_2396444	CCCGTCAGGACGTTGAGGACTTTTCGACCAATTCAACCCTTTGCCCCACC	Perfect	rs5744456	chr5:140011339:140011388:-	Transcriptomic	CD14	CD14	929	0.58	1.01	1.04	1.59	1.32	0.0441	0	0	0	0	0.2419	0.00208	0.00155	9e-05	0.00023	22.2	0	0
ILMN_2335754	GGGCCAGCTTCATAAGCATGTGACCTGTGCAGACACATGGAATCGTATGC	Bad	NA	chr1:158327112:158327161:+	Transcriptomic	CD1E	CD1E	913	0.15	0.42	0.13	0.79	1.34	0.5842	0.0525	0.5352	0.0039	0	0.84326	0.26845	0.81716	0.05176	9e-05	9.6	0	8e-05
ILMN_1687825	CTTGCCGCCATCCCAGGTCTAGCCTTAGGAGCAAATGTAGTAGATAGTCG	Perfect	rs116893300	chr18:67530611:67530660:-	Transcriptomic	CD226	CD226	10666	0.48	0.85	0.66	0.4	0.14	0.0496	0.0001	0.0011	0.0927	0.5087	0.25956	0.00231	0.02138	0.36802	0.80195	8.1	0	0.00036
ILMN_1676924	AAACCCGTCAATGTACTAGGATACTGCTGCGTCATTACAGGGCACAGGCC	Perfect	rs71632311	chr1:167399983:167400032:-	Transcriptomic	CD247	CD247	919	-0.1	-0.14	-0.27	-0.07	-0.05	0.3663	0.1046	0.0028	0.5067	0.568	0.70419	0.39167	0.04104	0.80069	0.83454	2.9	0.0252	0.0937
ILMN_1749362	CGTGTGCCACTTGCCCAGCTTCTTGGGCACACAGAGTTCTTCAATCCAAG	Good	rs76954620	chr2:204602034:204602082:+	Transcriptomic	CD28	CD28	940	0	-0.12	-0.45	-0.44	-0.86	0.9893	0.3563	0.0009	0.0077	0	0.99678	0.69654	0.01889	0.08173	3e-05	12.1	0	1e-05
ILMN_1730433	CCTGGTCATCCTAATAATGGGATGAGGGAAGTTTCCAGCAGATTTCAGGC	Perfect	NA	chr6:47593823:47593872:+	Transcriptomic	CD2AP	CD2AP	23607	0.06	0.35	0.39	0.68	0.13	0.7372	0.0266	0.0149	0.0008	0.4292	0.91313	0.17941	0.1244	0.01726	0.75061	5.2	0.001	0.00744
ILMN_1693552	AGGTGGCACCTGCCAATAGCTTTGTCAATCACAGCCCCATAGGAACGTCT	Perfect	NA	chr17:72480599:72480648:+	Transcriptomic	CD300A	CD300A	11314	0.13	0.36	0.65	0.7	0.84	0.5243	0.0263	0.0002	0.0007	0	0.8108	0.1782	0.00508	0.01586	0.00089	12.2	0	1e-05
ILMN_1716797	TGGGCAGTGCTGCTCTTAAATCCTACCTTCCACTCAACTCCCATACAACT	Bad	NA	chr2:160626300:160626349:-	Transcriptomic	CD302	CD302	9936	-0.3	0.65	0.02	-0.17	0.12	0.2636	0.0033	0.9367	0.5195	0.5922	0.61223	0.04631	0.98164	0.80811	0.84698	2.4	0.0582	0.17356
ILMN_2341229	GTTGATTTCTTTCCAGAGGGGTTGAGCAGGGATCCTGGTTTCAATGACGG	Perfect	rs7572	chr1:208059985:208060034:-	Transcriptomic	CD34	CD34	947	0.5	0.65	0.8	1.02	1.08	0.1306	0.0154	0.0037	0.0029	0.0005	0.43943	0.12715	0.04927	0.04225	0.01191	8.6	0	0.00022
ILMN_1732799	AGCCCAGATCAGCTCCTAACCCTTATCACCAGCTGCCTCTTCTGTGGGTG	Perfect	NA	chr1:208060054:208060103:-	Transcriptomic	CD34	CD34	947	0.47	1.01	0.71	0.73	0.95	0.1701	0.0005	0.011	0.0311	0.0022	0.49947	0.0118	0.1028	0.19717	0.03512	7.9	0	0.00044
ILMN_1784863	CACCATCATCCCAGTAGCTGCCCTATTCAACTGCAACAGTCTCCAGGACC	Perfect	NA	chr7:80305834:80305883:+	Transcriptomic	CD36	CD36	948	0.49	0.51	0.35	0.51	0.95	0.1269	0.0482	0.1689	0.1077	0.0012	0.43257	0.25534	0.49783	0.39768	0.02246	4.7	0.0019	0.0122
ILMN_1796094	GTGCCTATTCTTTGGCTTAATGAGACTGGGACCATTGGTGATGAGAAGGC	Good	NA	chr7:80302702:80302725:+,chr7:80303299:80303324:+	Transcriptomic	CD36	CD36	948	0.27	0.45	0.26	0.55	1.01	0.4618	0.1286	0.3712	0.1286	0.0027	0.77295	0.43598	0.70793	0.43597	0.0399	3.3	0.0142	0.06051
ILMN_2233783	TACATGACTCAGCATACCTGCTGGTGCAGAGCTGAAGATTTTGGAGGGTC	Perfect	rs80143490 rs80225519 rs113119391	chr4:15850279:15850328:+	Transcriptomic	CD38	CD38	952	0.35	1.06	1.13	1.14	0.21	0.2584	0.0001	0	0.0004	0.4258	0.60668	0.00298	0.00159	0.01077	0.74826	11.7	0	1e-05
ILMN_1727284	TGCCCCACACCCTCCCTTACCCTCCTCCAGACCATTCAGGACACAGGGAA	Perfect	NA	chr12:6929675:6929724:+	Transcriptomic	CD4	CD4	920	-0.25	-0.52	-0.51	-0.7	-0.69	0.1471	0.0003	0.0004	0.0002	0	0.46544	0.00914	0.0111	0.005	0.00149	14.5	0	0
ILMN_2348788	GCCACTCCAGGACAAGGTTCAAAATGGTTACAACAGCCTCTACCTGTCGC	Perfect	rs111439345 rs114087649 rs61882771	chr11:35252877:35252926:+	Transcriptomic	CD44	CD44	960	-0.7	-0.58	-0.78	-1.08	-0.6	0.0005	0.0002	0	0	0.0005	0.01127	0.00712	0.00028	5e-05	0.0123	22.2	0	0
ILMN_1771333	CTCCAGTGTTGCTATGTGCAAGATCCTCTCTTGGAGCTTTTTTGCATAGC	Perfect	rs114436890	chr3:107762387:107762436:-	Transcriptomic	CD47	CD47	961	-0.45	-0.52	-0.64	-0.52	-0.35	0.019	0.0011	0.0001	0.0066	0.0351	0.14554	0.02055	0.00324	0.07336	0.21185	10.2	0	5e-05
ILMN_2356991	CAGGTAACTTTGAAGAGATGAGCAGTGAGTGACCAGGCAGTTTTTCTGCC	Perfect	rs11715122	chr3:107762694:107762743:-	Transcriptomic	CD47	CD47	961	-0.27	-0.56	-0.92	-0.86	-0.6	0.3458	0.0186	0.0003	0.0038	0.0212	0.68797	0.14353	0.00732	0.0508	0.15585	7.7	0	0.00052
ILMN_1753112	GCCAAGCCCAGGTCACAGATCTTCCCCCGACCATGCTGGGAATCCAGAAA	Perfect	NA	chr11:60895042:60895091:+	Transcriptomic	CD5	CD5	921	-0.21	-0.29	-0.48	-0.26	-0.3	0.2094	0.0306	0.0006	0.1147	0.0412	0.55146	0.19536	0.01303	0.41003	0.23293	5.6	0.0006	0.00466
ILMN_2208903	AACGACACCAGCCAAACCAGCAGCCCCTCAGCATCCAGCAACATAAGCGG	Perfect	rs1071849 rs17645	chr1:26646686:26646735:+	Transcriptomic	CD52	CD52	1043	-0.22	-0.52	-0.32	-0.22	-0.1	0.2562	0.0017	0.0472	0.2675	0.5574	0.60461	0.02933	0.2519	0.6163	0.82847	3.7	0.0079	0.03816
ILMN_1724789	CCTCATAGGGACTTTGCCTCCTGACAGCAGTTTATGGGTGTTCATTGTGG	Perfect	NA	chr11:33724800:33724849:-	Transcriptomic	CD59	CD59	966	-0.3	-0.28	-0.5	-0.5	-0.82	0.082	0.0415	0.0007	0.0045	0	0.34399	0.23355	0.01473	0.05699	0.00019	12.3	0	1e-05
ILMN_2188333	TCCTCAGCTGTAGACAGGTCCTTTTCGATGGTACATATTTCTTTGCCTTT	Perfect	NA	chr12:9905408:9905457:-	Transcriptomic	CD69	CD69	969	0.55	0.42	0.15	0.43	-0.29	0.0032	0.0044	0.2993	0.0155	0.0601	0.04529	0.05557	0.6473	0.12786	0.28996	6.1	0.0003	0.0027
ILMN_1792538	ACGGGAGGAGACCAGTCCCCCACCCAGCCGTACCAGAAATAAAGGCTTCT	Perfect	NA	chr17:80272757:80272806:-	Transcriptomic	CD7	CD7	924	0.46	0.56	0.52	1.11	1.08	0.017	0.0004	0.0012	0	0	0.13557	0.01063	0.02201	5e-05	1e-05	23.2	0	0
ILMN_1760247	GAGGGGACACACTCTGCACCAACCTCACTGGGACACTTTTGCCTTCCCGA	Perfect	NA	chr19:6586076:6586125:-	Transcriptomic	CD70	CD70	970	0.67	0.35	0.67	1.45	0.21	0.0872	0.2508	0.0339	0.0004	0.5272	0.35594	0.59885	0.20748	0.01057	0.8125	4.9	0.0014	0.00951
ILMN_1736567	CCCCGTTCCTGACATCACAGCAGCCTCCAACACAAGGCTCCAAGACCTAG	Perfect	NA	chr5:149781494:149781543:-	Transcriptomic	CD74	CD74	972	0.24	0.53	0.69	0.73	0.76	0.3376	0.0098	0.001	0.0043	0.0011	0.68134	0.09506	0.02007	0.05547	0.02093	8.5	0	0.00023
ILMN_2379644	AAGGCACAGGGAGAAGGGATAACCCTACACCCAGACCCCAGGCTGGACAT	Perfect	rs6877078 rs11548096	chr5:149781426:149781475:-	Transcriptomic	CD74	CD74	972	0.31	0.58	0.75	0.71	0.77	0.2513	0.0087	0.001	0.0095	0.002	0.59941	0.08799	0.02034	0.09334	0.03239	8	0	0.00038
ILMN_1659227	CATATACGTGTGCCGGGTCCAGGAGGGCAACGAGTCATACCAGCAGTCCT	Perfect	rs113019286	chr19:42383286:42383335:+	Transcriptomic	CD79A	CD79A	973	-0.08	0.02	-0.06	0.62	1.07	0.831	0.9576	0.8518	0.114	0.0031	0.94733	0.98759	0.95515	0.40878	0.04379	2.5	0.0447	0.14358
ILMN_1734878	GGGAGCTGATTGTAGCAGCCTCGTTAGTGTCACCCCCTCCTCCCTGATCT	Perfect	NA	chr19:42385350:42385399:+	Transcriptomic	CD79A	CD79A	973	0.32	0.2	-0.19	0.98	1.75	0.3421	0.4663	0.4904	0.0054	0	0.68502	0.77544	0.7908	0.06421	7e-05	9.2	0	0.00012
ILMN_2392274	GGCGCAGGTGGGCTGGACTTCTACCTGCCCTCAAGGGTGTGTATATTGTA	Perfect	NA	chr11:44640947:44640996:+	Transcriptomic	CD82	CD82	3732	0.09	0.44	0.42	0.67	0.27	0.6716	0.0139	0.0197	0.0035	0.1661	0.88477	0.1189	0.14875	0.04734	0.49363	4.9	0.0015	0.00989
ILMN_1780582	GCCTTCTGTAGGAATTCTTTTGGGGAAGTGAGGAAGCCAGGTCCACGGTC	Perfect	NA	chr6:14136583:14136632:+	Transcriptomic	CD83	CD83	9308	1.29	0.98	0.54	1	1.33	0	0	0.0098	0.0002	0	0.0005	0.00082	0.09505	0.00633	4e-05	22.7	0	0
ILMN_2328666	TGGGTGCTCGCCCACTTGTCCCACTATCTGGGTGCATGATCTTGAGCAAG	Perfect	rs1050648 rs1050649	chr6:14136299:14136348:+	Transcriptomic	CD83	CD83	9308	1.45	1.06	0.65	1.34	1.51	0.0001	0.0002	0.0165	0.0001	0	0.00265	0.00562	0.13322	0.00495	0.0003	18	0	0
ILMN_1782560	GCTGCTGTAACAGGGACTAGCACAGACACACGGATGAGTGGGGTCATTTC	Perfect	rs11575853	chr3:121774256:121774305:+	Transcriptomic	CD86	CD86	942	0.72	0.06	-0.15	0.53	0.46	0.0024	0.7247	0.3907	0.0193	0.0242	0.03674	0.90829	0.7229	0.14704	0.16963	4.6	0.0022	0.01389
ILMN_1714602	TCCCATGTTTTTACCCTGCCCCTGCCTTGATTAGACTCCTAGCACCTGGC	Perfect	NA	chr3:121839879:121839928:+	Transcriptomic	CD86	CD86	942	0.76	0.29	-0.11	0.81	0.29	0.0027	0.1396	0.5583	0.0013	0.1649	0.04005	0.45336	0.82883	0.0243	0.49187	5.4	0.0007	0.00572
ILMN_1768482	GGCAGACCTGACTCTCTTAAGGAGGCTGAGAGCCCAAACTGCTGTCCCAA	Perfect	NA	chr2:87011998:87012047:-	Transcriptomic	CD8A	CD8A	925	0.29	0.35	0.54	1.18	0.55	0.4214	0.2178	0.0625	0.0017	0.0849	0.74505	0.56193	0.29624	0.02857	0.35074	4.1	0.0044	0.02414
ILMN_2353732	GGAGGCTGAGAGCCCAAACTGCTGTCCCAAACATGCACTTCCTTGCTTAA	Perfect	rs6723681	chr2:87011978:87012027:-	Transcriptomic	CD8A	CD8A	925	0.26	0.77	0.36	1.44	0.87	0.4831	0.0105	0.2161	0.0002	0.009	0.78625	0.09948	0.5598	0.00685	0.08981	6.7	0.0001	0.00143
ILMN_1695423	GGACACCTACAACAAGCTGAAAACCAAGGATGAGCCCCAGCGGGAAACGC	Perfect	rs35799798	chr12:6344424:6344473:+	Transcriptomic	CD9	CD9	928	-0.37	0.42	1.12	1.47	1.14	0.3009	0.1377	0.0003	0.0001	0.0006	0.64848	0.45088	0.00795	0.00452	0.01448	10.2	0	5e-05
ILMN_1711573	GCCATGTAAGGGAGCCATCTTGGAAGCAGATCCTCCAGCCTCCAGTCAAG	Bad	NA	chr3:111370821:111370870:+	Transcriptomic	CD96	CD96	10225	0.22	0.43	0.44	0.54	0.53	0.1341	0.0005	0.0004	0.0005	0.0001	0.44501	0.01228	0.01105	0.01195	0.00481	12.8	0	1e-05
ILMN_2415786	TTGTGCCACTGCACACTCCAATCTGGGTGAAAGACCGAGACTCCGCCTCA	Bad	rs75919019	chr3:111370682:111370731:+	Transcriptomic	CD96	CD96	10225	0	0.37	0.59	0.49	0.34	0.9846	0.0044	0	0.0028	0.0158	0.99559	0.05585	0.00142	0.04104	0.12962	9.6	0	8e-05
ILMN_2413508	CCTCCCTGATCCCGTGTGCCACCAGGAGGGAGTGGCAGCTATAGTCTGGC	Perfect	rs73924182 rs79987793	chr19:14519039:14519088:+	Transcriptomic	CD97	CD97	976	0.01	-0.32	-0.62	-0.17	-0.26	0.9516	0.0538	0.0004	0.4072	0.1403	0.98576	0.27183	0.01013	0.73526	0.45441	4.4	0.0029	0.01719
ILMN_2056032	TTTACATCCAAAGGGGGATAGGCACTTGGACCCCCATTCTCCAAGGCCCG	Perfect	rs1064586	chrY:2609031:2609080:+	Transcriptomic	CD99	CD99	4267	-0.09	0.12	0.35	0.23	-0.03	0.4778	0.2261	0.0015	0.0692	0.7801	0.78263	0.57153	0.02668	0.31357	0.92926	3.5	0.0112	0.05036
ILMN_1659727	GGTAGGACTCAACCAACTGAAACCTGACTTTCCCCCTGTACCTTCAGCCC	Perfect	rs80066191	chr15:43015852:43015901:-	Transcriptomic	CDAN1	CDAN1	146059	0.5	0.14	0.04	0.04	0.17	0.0012	0.2169	0.7218	0.7591	0.1764	0.02277	0.56075	0.90719	0.92096	0.50802	3.2	0.0169	0.06923
ILMN_2324537	GAATATGCCGGCCAGGCTCTATTATAGGACCCCAGCAGCACTTCCTGGAA	Perfect	NA	chr1:100933599:100933648:+	Transcriptomic	CDC14A	CDC14A	8556	-0.56	-0.53	-0.91	-1.24	-0.78	0.114	0.0643	0.0022	0.0008	0.0146	0.40878	0.30063	0.0348	0.01731	0.12279	7.3	0.0001	0.00073
ILMN_1655983	TTCTCTGGATGCCACGAGTACCAAGTTTTTAGAAGTAGAGCCATCCGTCT	Perfect	NA	chr1:100950096:100950145:+	Transcriptomic	CDC14A	CDC14A	8556	-0.61	-0.6	-0.71	-1.21	-0.86	0.0611	0.0208	0.007	0.0004	0.0033	0.29268	0.15394	0.07615	0.00953	0.04616	8.6	0	0.00023
ILMN_1774930	GAGGAGCGTTACATCCTGATATCCTTCCAGGCTGCTTAAGAATGGACTGC	Perfect	NA	chr1:100985006:100985055:+	Transcriptomic	CDC14A	CDC14A	8556	-0.31	-0.49	-0.82	-0.86	-0.68	0.0987	0.0017	0	0	0.0001	0.37997	0.02876	0.00018	0.00134	0.00467	17.2	0	0
ILMN_1687074	GTCAGGGACAGTCCGGAGGAAGAGCGTCTGCAAAACTGGGTTCCTAGAAG	Perfect	NA	chr9:99263446:99263495:-	Transcriptomic	CDC14B	CDC14B	8555	-0.6	-0.84	-0.59	-1.15	-0.21	0.0449	0.0008	0.0146	0.0003	0.4101	0.24484	0.01697	0.12325	0.00758	0.73723	8.2	0	0.00032
ILMN_2379560	CCGCTGAAACTGCCCTGGAGAGGCTATCTGCTGCTCTTCCATTTACCCAC	Perfect	NA	chr9:99262894:99262943:-	Transcriptomic	CDC14B	CDC14B	8555	-0.18	-0.63	-0.51	-0.44	-0.17	0.4442	0.0016	0.0093	0.0654	0.4164	0.76086	0.02816	0.09231	0.3039	0.74182	4.8	0.0017	0.01137
ILMN_2339796	TAGGAACAGAGACCCGCCTTAAGAGACTGGATCGCACACCTTTGCAACAG	Perfect	NA	chr13:115038036:115038085:+	Transcriptomic	CDC16	CDC16	8881	-0.26	-0.32	-0.27	-0.4	-0.31	0.0429	0.0023	0.0091	0.002	0.0065	0.23829	0.03575	0.09094	0.03238	0.07254	8.4	0	0.00027
ILMN_1727389	CTGTCCCAGTGTAGGAACAGAGACCCGCCTTAAGAGACTGGATCGCACAC	Perfect****	NA	chr13:115037943:115037956:+,chr13:115038039:115038074:+	Transcriptomic	CDC16	CDC16	8881	-0.16	-0.12	-0.24	-0.42	-0.26	0.2547	0.2719	0.0399	0.0036	0.0354	0.60309	0.62112	0.22846	0.04916	0.21281	4.3	0.0034	0.01954
ILMN_2256765	CCTCTCCATGGCTTAAGAATGTCCCACTTCCTAACGTGACTCCAAACTGC	Perfect	rs11554301	chr13:115037975:115038024:+	Transcriptomic	CDC16	CDC16	8881	-0.19	-0.66	-0.68	-0.75	-0.49	0.179	0	0	0	0.0002	0.51127	4e-05	3e-05	0.00014	0.00579	25.8	0	0
ILMN_1710428	GACAAAGGAACAATTAAACTGGCTGATTTTGGCCTTGCCAGAGCTTTTGG	Perfect	NA	chr10:62547911:62547960:+	Transcriptomic	CDC2	CDK1	983	0.27	-0.03	-0.2	-0.38	-0.94	0.3745	0.904	0.4001	0.1974	0.0008	0.71067	0.97165	0.73005	0.5365	0.01665	3.3	0.0139	0.05967
ILMN_2338323	GCGCAGTGCCTTGCATACCCAAACCAGGTGGGAGCGTTTTGTTGAGCATG	Perfect	NA	chr20:3786490:3786539:+	Transcriptomic	CDC25B	CDC25B	994	-0.74	-0.73	-0.73	-0.74	-0.33	0	0	0	0	0.0225	0.00183	0.00011	0.00012	0.0014	0.16227	23.1	0	0
ILMN_1781472	CGACTGGCTTCCTCTCTCAGGTGCTGGATTGTGGGGTTAGTGGCATTTCC	Perfect	NA	chr1:227180559:227180608:-	Transcriptomic	CDC42BPA	CDC42BPA	8476	0.22	0.1	-0.71	0	0.37	0.4332	0.6427	0.0029	0.9915	0.1354	0.75313	0.87128	0.04152	0.99763	0.44734	2.7	0.0366	0.1237
ILMN_1689989	CCCTTTGTACCAGATGTTGAGTGACCAGCTCTGTGGCCCTGTGTCGTCAG	Perfect	NA	chr14:103399033:103399082:-	Transcriptomic	CDC42BPB	CDC42BPB	9578	0.06	-0.12	0.06	-0.12	0.59	0.749	0.4367	0.6887	0.526	0.0014	0.91715	0.75567	0.89282	0.81165	0.02589	2.6	0.0395	0.13091
ILMN_2349138	GGGGTCAGGAATGTAGGAACTGGTATCCATTCTGCCAATTCCACCACCCA	Perfect	NA	chr1:151023936:151023985:-	Transcriptomic	CDC42SE1	CDC42SE1	56882	-0.59	-0.4	-0.46	-0.76	-0.22	0.0027	0.0094	0.0031	0.0002	0.184	0.04028	0.09293	0.04416	0.0055	0.51827	9.4	0	0.00011
ILMN_1769027	CTGCCTGCTCTGAGACAAGAAGGGTGGGGTCTCATTAGCTTTGCAACAGG	Perfect	NA	chr1:151024008:151024057:-	Transcriptomic	CDC42SE1	CDC42SE1	56882	-0.83	-0.67	-0.6	-0.81	-0.37	0.0002	0.0001	0.0006	0.0002	0.0414	0.00565	0.00458	0.01368	0.00603	0.23336	14.1	0	0
ILMN_1741801	GACAGCATATCAAACTTCCTATGGGAAAAAGTCTGGTGGGTGGTCAGCTG	Perfect	rs116289634	chr1:91991049:91991098:+	Transcriptomic	CDC7	CDC7	8317	0.69	0.32	0.16	-0.06	-0.15	0.0013	0.0517	0.3078	0.7687	0.3827	0.02369	0.26616	0.65474	0.92491	0.71681	3.6	0.009	0.04254
ILMN_1753183	TCTTTGTGTCCCCCACTGTAGAGGACGGTGAGCCGCAGCTGCATCAACCT	Perfect	NA	chr14:105477230:105477279:-	Transcriptomic	CDCA4	CDCA4	55038	0.74	0.24	0.18	0.33	-0.02	0.0003	0.1116	0.2406	0.0807	0.9218	0.00763	0.40475	0.58841	0.34093	0.97715	4.7	0.0019	0.01251
ILMN_1752914	CGAGGGAAGAGCCCTAGCAGGGCGGCCATCACAACCACTCACTGAGAGTT	Perfect	NA	chr3:119136178:119136227:+	Transcriptomic	CDGAP	ARHGAP31	57514	0.98	1.59	1.75	1.67	0.85	0.004	0	0	0	0.0041	0.05223	3e-05	1e-05	0.00036	0.05364	26.7	0	0
ILMN_1783149	CTCCAGTCCAAGTCTCGCTACATTTCCGCCACATCCCTCTCTGCTGGACG	Perfect	NA	chr10:73575471:73575520:+	Transcriptomic	CDH23	CDH23	64072	-0.2	-0.56	0.2	-0.05	1.75	0.4819	0.0185	0.3822	0.8582	0	0.78536	0.1432	0.71651	0.95732	0	11.4	0	2e-05
ILMN_1741459	ACATGGAGGACCCAACAGGAGGCCGTGGCTCTGATGCTGAGCGAAGCTAT	Perfect	rs74033834 rs74873294	chr16:89762680:89762729:+	Transcriptomic	CDK10	CDK10	8558	-0.13	-0.57	-0.37	-0.53	-0.06	0.4914	0.0006	0.0216	0.008	0.7282	0.79135	0.01367	0.1579	0.08337	0.90966	5.6	0.0005	0.00436
ILMN_1687353	AGGCCCTGTCCCTAGATGGCACTTGGTGACACACACTCCCCTCTCTGCTG	Perfect	NA	chr16:89759753:89759802:+	Transcriptomic	CDK10	CDK10	8558	-0.68	-0.83	-0.65	-0.89	-0.17	0.0064	0.0001	0.0015	0.0005	0.4236	0.07217	0.00295	0.02638	0.0112	0.74657	11	0	3e-05
ILMN_3306950	CAGGACTCCAGATGAGGACAAGAGGGACAAGGTATGGGGTGGGAGCCACA	Perfect	NA	chr16:89762564:89762613:+	Transcriptomic	CDK10	CDK10	8558	0.19	-0.61	-0.35	-0.43	-0.13	0.3697	0.0007	0.0393	0.0445	0.4697	0.7067	0.01544	0.22629	0.24343	0.7776	4.8	0.0017	0.01151
ILMN_3245559	CAGAAGAAAGAGCAACCCACCAAACCTAACAAGGACCCCCGAACACTTTC	Perfect	NA	chr12:123745687:123745736:-	Transcriptomic	CDK2AP1	CDK2AP1	8099	0.71	0.86	0.6	0.86	0.66	0.0127	0.0003	0.0087	0.0027	0.0083	0.11244	0.00782	0.088	0.0399	0.08528	9.7	0	8e-05
ILMN_1690653	TCCCCTCCAGGAACCAAGGAGTGGCCCTCCAGGTGGCAGCACTAAGGACA	Perfect	NA	chr11:67274242:67274291:-	Transcriptomic	CDK2AP2	CDK2AP2	10263	-0.51	-0.83	-0.77	-0.29	-0.43	0.0555	0.0002	0.0006	0.2673	0.0666	0.27705	0.00687	0.01364	0.61609	0.30687	7.8	0	0.00045
ILMN_1767414	CAACTCCTGCAGTATGACCCCAGCCAGCGGATCACAGCCAAGACTGCCCT	Perfect	NA	chr17:74001379:74001428:+	Transcriptomic	CDK3	C17orf106-CDK3	1018	-0.43	-0.46	-0.89	-0.61	-0.49	0.1019	0.0288	0.0001	0.02	0.0356	0.38609	0.18851	0.00342	0.15018	0.21353	7.5	0.0001	0.00062
ILMN_1725235	CAGGAAGGAGCCCTCACTCTGGCTGTCCAAGCCGTGTCCATCCCTGAGGT	Perfect	rs41312238	chr9:123169313:123169362:-	Transcriptomic	CDK5RAP2	CDK5RAP2	55755	-0.45	0.11	-0.39	-0.86	-0.21	0.0321	0.5064	0.0199	0.0001	0.2362	0.20075	0.80045	0.14962	0.00359	0.58335	6.3	0.0002	0.00208
ILMN_1658579	CCCAGTGTTGGCCTTACGCATGGTCGGCAGGAGAGTCAGTTGTGTGCTCT	Perfect	NA	chr17:46053178:46053227:+	Transcriptomic	CDK5RAP3	CDK5RAP3	80279	-0.33	-0.34	-0.04	-0.61	0.64	0.1584	0.0667	0.8333	0.0105	0.0028	0.48225	0.30703	0.94811	0.09934	0.04119	4.6	0.0021	0.01338
ILMN_1812557	GTGAACCTGATGGGAACCTCTCTGTGACACCCTCCGTGTTCTTGCCTGCC	Perfect	NA	chr17:46058842:46058891:+	Transcriptomic	CDK5RAP3	CDK5RAP3	80279	-0.11	-0.08	-0.04	-0.54	0.1	0.5074	0.5112	0.7803	0.0014	0.4595	0.80127	0.80344	0.92932	0.02508	0.77144	2.7	0.0354	0.12077
ILMN_1747556	TAGGAGGATGGGCTCGCCCACCAGTGACTTTTTCTAAGAGCTCCCGGCGT	Perfect	rs1056473	chr9:130552064:130552113:+	Transcriptomic	CDK9	CDK9	1025	-0.59	-0.3	0.07	-0.23	0.12	0.0006	0.0223	0.5807	0.1434	0.4061	0.01445	0.16097	0.84146	0.45958	0.73441	4.6	0.0023	0.01454
ILMN_2217630	CCACATTGCGGAGGTTCTGTGACAATGCCACCCATCAATCTAACTAACAG	Perfect	NA	chr5:133643880:133643929:-	Transcriptomic	CDKL3	CDKL3	51265	-0.38	0.58	0.4	0.56	0.64	0.1137	0.0031	0.0383	0.018	0.0031	0.40828	0.04429	0.22263	0.14061	0.04374	6.7	0.0001	0.00149
ILMN_1784602	GTCCTGGTTCCCGTTTCTCCACCTAGACTGTAAACCTCTCGAGGGCAGGG	Bad	rs73730143	chr6:36654968:36655017:+	Transcriptomic	CDKN1A	CDKN1A	1026	1.07	0.6	0.42	1.71	2.21	0.01	0.0615	0.1854	0.0001	0	0.09654	0.29356	0.52023	0.00307	2e-05	14.8	0	0
ILMN_1722811	GCAACAGAAACCTATCCTCACTGCCCTCCCCAGTCTCTCTTAAAGTTGGA	Perfect	NA	chr12:12874578:12874627:+	Transcriptomic	CDKN1B	CDKN1B	1027	-0.25	-0.37	-0.4	-0.39	-0.45	0.0885	0.0021	0.001	0.0075	0.0007	0.35888	0.03418	0.01977	0.07979	0.0151	9.6	0	8e-05
ILMN_1656415	CCAGTCCTTCTGTCAGTCTCCGATGCCATCATGCAGCCTGGTTAGGAGCA	Perfect	rs41285700	chr1:51435929:51435978:+	Transcriptomic	CDKN2C	CDKN2C	1031	0.49	0.39	0.51	0.35	0.12	0.0191	0.0192	0.0027	0.0849	0.4868	0.14623	0.14681	0.03966	0.35068	0.78885	5.2	0.001	0.00725
ILMN_1748883	CTAGAAGCTGGTGGCCTTGGCCGGCTGTGCTCAGAGACCTGAAGTGTGCA	Perfect	NA	chr19:10677350:10677399:-	Transcriptomic	CDKN2D	CDKN2D	1032	-0.38	0.17	0.46	0.69	0.65	0.0351	0.2301	0.0022	0.0003	0.0001	0.21175	0.5764	0.03502	0.00773	0.00388	10.3	0	5e-05
ILMN_1687291	CATTCAAGAGCTGGCCCCCAAGTATGCAGCGACACACCCCAAAACAGAGC	Perfect	NA	chr10:14861984:14862033:-	Transcriptomic	CDNF	CDNF	441549	0.17	0.27	0.51	0.4	0.9	0.469	0.1562	0.009	0.0871	0.0001	0.77706	0.47883	0.08978	0.35572	0.00283	6.6	0.0002	0.00156
ILMN_1720270	GCTGACTTGCCAGCCACAAGCTGCTCTTGCAGAGTTCTTACCATTCCTGT	Perfect	NA	chr16:22357430:22357479:-	Transcriptomic	CDR2	CDR2	1039	-0.25	-0.47	-0.62	-0.59	-0.39	0.0608	0	0	0	0.0011	0.29195	0.00195	4e-05	0.00154	0.02143	19.4	0	0
ILMN_2128770	CTGCTCCCCAGCTCTGTAGTGGCAGACCAGCGTCACCTTTGAAGTATACG	Perfect	rs115185408 rs11548917	chr17:73001773:73001822:+	Transcriptomic	CDR2L	CDR2L	30850	0.73	0.25	0.94	1.27	0.37	0.0004	0.1005	0	0	0.0305	0.01047	0.38357	3e-05	1e-05	0.19489	21.9	0	0
ILMN_1790973	CTGAGCCCTTTCCCACATGTCTAGGCTCCAATGTCTCCTGTAGGTCCACC	Perfect	rs75880331	chr20:5171599:5171648:+	Transcriptomic	CDS2	CDS2	8760	0.29	0.34	0.31	0.64	0.63	0.0383	0.0035	0.0077	0	0	0.22269	0.04759	0.08152	0.00133	0.00038	14.6	0	0
ILMN_2371724	AGGCCTAAGAGGCTTTCTCCAGGAGGATTAGCTTGGAGTTCTCTATACTC	Perfect	rs11670242	chr19:43011621:43011670:-	Transcriptomic	CEACAM1	CEACAM1	634	-0.26	0.27	0.78	1.23	1.19	0.2785	0.1449	0.0001	0	0	0.62771	0.46211	0.00471	0.00029	8e-05	17	0	0
ILMN_1664330	GGCAAGCGACCAGCGTGATCTCACAGAGCACAAACCCTCAGTCTCCAACC	Perfect	rs1129707	chr19:43015731:43015780:-	Transcriptomic	CEACAM1	CEACAM1	634	0.11	0.52	0.82	1.19	1.24	0.6964	0.0185	0.0004	0.0001	0	0.89607	0.14283	0.01063	0.00242	0.00036	13.9	0	0
ILMN_1716815	GGTTTTCTAACCCTGACACGGACTGTGCATACTTTCCCTCATCCATGCTG	Perfect	NA	chr19:43011556:43011605:-	Transcriptomic	CEACAM1	CEACAM1	634	0.05	0.13	0.97	1.26	1.66	0.8369	0.4774	0	0	0	0.94961	0.78235	0.00053	0.00026	0	24.3	0	0
ILMN_1715715	GCCCCAGCAGTGCCTTGTGCAATGTGAATGTGCGCGTCTCTGCTAAACCA	Perfect	NA	chr19:33791222:33791271:-	Transcriptomic	CEBPA	CEBPA	1050	0.3	0.54	0.16	0.63	0.91	0.2826	0.0171	0.4802	0.0247	0.0004	0.6318	0.13589	0.78423	0.17155	0.01118	5.6	0.0005	0.00443
ILMN_1693014	GACTGACGCAACCCACGTGTAACTGTCAGCCGGGCCCTGAGTAATCGCTT	Perfect	NA	chr20:48808976:48809025:+	Transcriptomic	CEBPB	CEBPB	1051	0.09	0.04	0.2	0.48	0.01	0.5629	0.7647	0.1121	0.0028	0.9271	0.83153	0.92325	0.40531	0.04094	0.97881	2.7	0.0369	0.12455
ILMN_1779095	AGCAGCTCACCCAGGAGCTAGACACCCTCCGCAACCTCTTCCGCCAGATT	Perfect	NA	chr14:23586741:23586790:-	Transcriptomic	CEBPE	CEBPE	1053	-0.06	-0.26	0.35	0.17	0.85	0.8449	0.2499	0.1242	0.538	0.0012	0.95251	0.59783	0.42745	0.81881	0.02231	3.3	0.014	0.05984
ILMN_1751851	CACTGTCTCAGAGAGGTTTTCCTGTGCTCGCCCTGTTTCTCTCAGGAAGC	Bad	rs74446184	chr22:17660389:17660438:-	Transcriptomic	CECR1	CECR1	51816	0	0.3	0.46	0.3	0.68	0.9885	0.0956	0.0127	0.172	0.0011	0.99645	0.37369	0.11222	0.50242	0.0207	4.8	0.0016	0.01049
ILMN_3177532	ACCTGTGCCAAGGACACCAACGGCAGCATCAGCAAGTCCGTGTTGTCTCC	Bad	rs28561999	chr22:17646225:17646274:+	Transcriptomic	CECR4	CECR4	100130717	0.25	2.27	2.24	1.77	1.12	0.3765	0	0	0	0	0.71209	0	0	1e-05	0.00163	55.4	0	0
ILMN_1723418	CCAAGGAAGCTCAGATGCCTGCAGTCATTAGGTTTTAGCGTCCCATGAGC	Perfect	NA	chr9:135947114:135947163:+	Transcriptomic	CEL	CEL	1056	-0.73	-0.36	-0.67	-0.96	-0.27	0.018	0.1294	0.0069	0.0021	0.3065	0.14039	0.43728	0.0757	0.03368	0.6535	5.7	0.0005	0.00394
ILMN_1749515	GCCCAGTCAGCCCCCTTTGCTTACCTTCTGCCCTATATTAGAGCCCCAGG	Perfect	rs116802276 rs114778467	chr1:22303451:22303500:+	Transcriptomic	CELA3B	CELA3B	23436	-0.06	0.49	-0.27	0	-0.12	0.7401	0.0017	0.0775	0.9832	0.4459	0.914	0.02954	0.33347	0.99525	0.76197	3.1	0.0201	0.07888
ILMN_1711208	CTGGAGCAGGTGGCTAGAAAAAGAGGCTGTGGGCAGGAAAGAAAGGCTCC	Perfect	NA	chr1:109818056:109818105:+	Transcriptomic	CELSR2	CELSR2	1952	0.59	1	1.3	1.48	1.48	0.0352	0	0	0	0	0.21224	0.00161	5e-05	0.00019	3e-05	26.8	0	0
ILMN_1737195	CTGCTGCGTAATGGAATTGCCTTGAGACATCCAGAAGATCCAACCCGAAT	Perfect	NA	chr5:64814327:64814376:-	Transcriptomic	CENPK	CENPK	64105	-0.09	0.11	-0.21	-0.87	-0.46	0.6776	0.5414	0.2349	0.0003	0.0198	0.88753	0.82047	0.58154	0.00728	0.14916	4.8	0.0016	0.01055
ILMN_2368721	TTCTGCAGCAGCTGGCGGACTCGATGCTCAAAGAGGACTGCGCCTCCGAG	Perfect	rs34730141	chr22:42342429:42342478:-	Transcriptomic	CENPM	CENPM	79019	0.38	0.18	-0.17	-0.45	-0.89	0.2527	0.4947	0.5307	0.1747	0.0037	0.601	0.79331	0.81453	0.50591	0.0496	2.7	0.0329	0.11453
ILMN_2047511	AGGCATCCGCCGCCCCGTGTCGCATCCTGGAATAAAATGTGGCTCTGGCA	Perfect	rs11733 rs3735679 rs1055739 rs74444317 rs117775706	chr7:937545:937594:-	Transcriptomic	CENTA1	ADAP1	11033	0.36	0.52	0.74	1.03	0.97	0.1816	0.0162	0.0011	0.0003	0.0001	0.51495	0.13164	0.02052	0.00807	0.00476	10.9	0	3e-05
ILMN_1758778	CAGCGTCATCACCCAGTCTGTCTCAGCTGGAGTCTTCCCTCACAGAGGAC	Perfect	rs1802451	chr9:123937432:123937481:+	Transcriptomic	CEP110	CEP110	11064	-0.15	-0.17	-0.47	-0.62	-0.29	0.3848	0.208	0.001	0.0005	0.053	0.71861	0.54959	0.01967	0.01237	0.26961	6.7	0.0001	0.00142
ILMN_1693766	GCCCTTTTTAGTGTGTATTAGGATGTGGGCTGGTTTGCTTTTCTACCACC	Perfect	NA	chr4:56899099:56899148:+	Transcriptomic	CEP135	CEP135	9662	0.19	-0.06	-0.22	-0.57	-0.4	0.246	0.6553	0.1011	0.0009	0.0072	0.59379	0.87722	0.38469	0.0189	0.07828	5.1	0.0012	0.00828
ILMN_1787808	GGAAGAGGAGGAACTGAGGTCTCATCACATTCTAGAGCGCTTGGATGCCC	Perfect	rs113564953	chr3:134280266:134280315:+	Transcriptomic	CEP63	CEP63	80254	-0.07	0.3	0.18	-0.06	-0.03	0.5537	0.0023	0.0577	0.6309	0.7903	0.82676	0.03588	0.28308	0.86566	0.93282	3	0.0213	0.08237
ILMN_1741350	TGCCAAGGGCTCTCTAAATTTAGCCAGTAGGAAGCTACTGCTCTCCTGGC	Perfect	rs76838695	chr3:138213432:138213481:-	Transcriptomic	CEP70	CEP70	80321	-0.1	0.46	0.53	0.39	0.33	0.5463	0.0012	0.0003	0.0221	0.0282	0.82285	0.02303	0.00895	0.16006	0.18612	7.8	0	0.00047
ILMN_1767475	GCTCTGATTTCCGGGGCAGCCTTTCAGATGCGGCAGACATACAACACCTG	Perfect	NA	chr22:47080636:47080685:-	Transcriptomic	CERK	CERK	64781	-0.07	-0.06	0.01	-0.49	-0.43	0.6223	0.6234	0.9634	0.0018	0.0018	0.86189	0.86229	0.98936	0.03038	0.03073	4.6	0.0022	0.01397
ILMN_2388975	GGGAAAGTCTGAGTGAAAGGATGGCCTCATTCTCTTTCTAATCTTGCTGG	Perfect	NA	chr22:47080379:47080428:-	Transcriptomic	CERK	CERK	64781	-0.12	-0.03	-0.12	-0.69	-0.54	0.5746	0.8773	0.4501	0.0014	0.0044	0.83795	0.9634	0.765	0.0251	0.05563	4.4	0.0029	0.0173
ILMN_1721325	CCTGCTGGGCTACGGCTTCTACGGGGACATCATCAAGGACAGTGAGAAGA	Perfect	NA	chr22:47095246:47095295:-	Transcriptomic	CERK	CERK	64781	-0.23	-0.46	-0.27	-0.2	-0.98	0.4001	0.0399	0.2263	0.4688	0.0002	0.73005	0.22853	0.57168	0.77697	0.00625	4.8	0.0016	0.01076
ILMN_1695645	GAGCACCTGCCATTTTGCCTTGCATCGTTTCCCTCGTCATGCATTTCCAC	Perfect	NA	chrX:151996075:151996124:-	Transcriptomic	CETN2	CETN2	1069	0.06	-0.32	-0.43	-0.3	-0.19	0.6332	0.0046	0.0003	0.027	0.1165	0.86664	0.05747	0.00816	0.18099	0.41349	6.6	0.0002	0.00156
ILMN_1777190	GCAACAAAGTCCCGAGCAATGAAGTCATCCACTCCTGCATCTGGTTGGTC	Perfect	NA	chr19:863271:863320:+	Transcriptomic	CFD	CFD	1675	-0.17	-0.03	0.1	0.61	0.79	0.4551	0.8852	0.5691	0.0074	0.0002	0.7684	0.96599	0.83511	0.07934	0.00631	5.1	0.0011	0.00757
ILMN_1707356	TCGCCCGCCCCTCCTTCTCCTCCCAGTGCCACAGAGCCGAAGCCCGAGCT	Perfect	NA	chr14:35183774:35183823:-	Transcriptomic	CFL2	CFL2	1073	0.73	0.25	0.65	0.01	-0.25	0.0031	0.1842	0.0011	0.9499	0.2214	0.04383	0.51849	0.02143	0.98541	0.56623	5.1	0.001	0.0075
ILMN_1656521	CAGGAGAAGCCGGACCTGGCTGAGAGCCCAAAGGAGTCAAGGTCGAAGTT	Perfect	NA	chr22:42912039:42912088:-	Transcriptomic	CGI-96	RRP7A	27341	-0.17	-0.38	-0.3	-0.47	-0.59	0.4386	0.0325	0.0941	0.0325	0.0031	0.75691	0.20216	0.3705	0.20201	0.04377	4.7	0.002	0.01264
ILMN_1746801	CCTAAGCAGGTTGTATAGGGAGCCGGTGGCAGGAGGAAGGCTGTTTTCAC	Perfect	NA	chr1:151510991:151511040:+	Transcriptomic	CGN	CGN	57530	-0.06	0.38	1.14	1.46	1.21	0.8747	0.2288	0.0009	0.0006	0.0012	0.9626	0.57514	0.01769	0.01329	0.02254	8.2	0	0.00033
ILMN_1781816	TGAGACTTGAAGTAAGCTCATGGTTCAGTACTCTGGGGGCGCAGGGCTGC	Perfect	NA	chr20:40031892:40031941:-	Transcriptomic	CHD6	CHD6	84181	-0.3	-0.47	-0.43	-0.36	-0.35	0.0984	0.0017	0.0038	0.0426	0.0291	0.37951	0.02886	0.05016	0.23738	0.18951	6.7	0.0001	0.00146
ILMN_1677376	GGGAGGGTTCTTGCCAGACAGAACTACAGTTCCATTGTCTCGTGGTCTTG	Perfect	NA	chr8:61779109:61779158:+	Transcriptomic	CHD7	CHD7	55636	0.21	-0.29	-0.37	-0.56	-0.57	0.2971	0.0733	0.0235	0.0062	0.0018	0.64527	0.3233	0.1664	0.07054	0.03069	5.9	0.0004	0.00315
ILMN_2106902	AGAAACAGTGTGGAGGCAGGCGCGATCAGCCGAACTCTAGGGACTTGGTG	Perfect	rs3210276 rs3210275	chr14:89622702:89622751:-	Transcriptomic	CHES1	FOXN3	1112	-0.07	0.28	0.35	0.1	0.03	0.6243	0.011	0.0024	0.4455	0.8202	0.86276	0.10259	0.03623	0.76166	0.94354	3.7	0.0075	0.037
ILMN_2326273	CCTTACCCTCTTGTCCAAGCAGTCAAGAGAAGCCTTGGCTCCCTGTGAAG	Perfect	rs60712732	chr1:111784939:111784988:+	Transcriptomic	CHI3L2	CHI3L2	1117	-0.47	1.15	1.4	2.18	2.6	0.0151	0	0	0	0	0.12588	0	0	0	0	111.5	0	0
ILMN_1685045	GTGAGCACACCCACATTTTCACTGCCATTATCTGGGACAGCAGAACCAGG	Perfect	NA	chr1:111772384:111772433:+	Transcriptomic	CHI3L2	CHI3L2	1117	-0.43	1.47	1.47	1.69	1.34	0.1334	0	0	0	0	0.44384	1e-05	1e-05	4e-05	0.00022	31.4	0	0
ILMN_1658504	GATGCCCCTGACATCATCATTCTTGTGGGAGACAGCAGCCTGTATGTGGT	Perfect	rs56304985 rs35157598	chr11:67820496:67820545:-	Transcriptomic	CHKA	CHKA	1119	0.68	0.32	0.19	0.54	0.64	0.0057	0.0878	0.3245	0.0241	0.0032	0.06705	0.35732	0.67056	0.16927	0.04518	5.6	0.0006	0.00453
ILMN_2331205	CTTGGACTATGCCCAGTCTCGGTTCCAGTTCTACTTCCAGCAGAAGGGGC	Perfect	NA	chr22:51017855:51017858:-,chr22:51017639:51017684:-	Transcriptomic	CHKB	CHKB	1120	-0.14	-0.03	-0.11	-0.5	-0.13	0.3687	0.7943	0.4071	0.0027	0.3571	0.70599	0.93404	0.73517	0.0402	0.69719	2.5	0.0437	0.14096
ILMN_1689711	CTAAATAAAAATAGACCAACGCTAAAGCCTGTGCTCCAGAGCCTCCAGGC	Bad	NA	chr22:51020393:51020442:-	Transcriptomic	CHKB	CHKB	1120	-0.58	-0.57	-0.17	-1.2	-0.45	0.0509	0.0164	0.4571	0.0001	0.0825	0.26336	0.13236	0.7697	0.00469	0.34486	6.4	0.0002	0.0019
ILMN_1771233	GTGTATTGGCCCTGTGTTTACCACTCTGGCCCACTCCTCACCCCCTTGCT	Perfect	NA	chr20:32441892:32441941:+	Transcriptomic	CHMP4B	CHMP4B	128866	0.09	-0.16	-0.4	-0.11	0.23	0.54	0.1749	0.0021	0.4577	0.0844	0.81995	0.50619	0.03321	0.77023	0.34946	3.4	0.0124	0.0546
ILMN_1795933	CTGAGCCAGGATGTGCAATAGAAGCAGGGGTTGTCCCCTCTGCCAGATCT	Perfect	NA	chr8:23119071:23119120:+	Transcriptomic	CHMP7	CHMP7	91782	0	0.15	0.46	0.35	0.59	0.9874	0.2587	0.0014	0.0405	0.0002	0.99625	0.6069	0.02498	0.23048	0.00664	6.9	0.0001	0.0012
ILMN_2403237	CCATTGGCACAGGGAGGTTTGACCTCTTCCCTGCTATTATCCCTCCTCCC	Perfect	NA	chr7:29553736:29553785:+	Transcriptomic	CHN2	CHN2	1124	0.64	0.88	0.74	0.65	0.4	0.0339	0.0005	0.0029	0.0289	0.1242	0.2075	0.01187	0.04167	0.18879	0.42745	7.4	0.0001	0.00068
ILMN_1772991	AGGTGATGGATGTTTTCCTCCGGTTCTCAGGGCTCCACCTCTTTCGGGCC	Perfect	NA	chr7:150935556:150935605:+	Transcriptomic	CHPF2	MIR671	54480	-0.36	0.26	0.18	0.8	0.28	0.0697	0.0928	0.2489	0.0001	0.1049	0.31482	0.36823	0.59712	0.00483	0.39223	5.7	0.0005	0.0042
ILMN_2202940	GACCAAAAGTGAACTATATCTTCAAGACACTGTCTTTTTGGGGCCAGGTC	Perfect	NA	chr12:102117511:102117560:+	Transcriptomic	CHPT1	CHPT1	56994	0.66	0.76	0.48	0.66	0.15	0.0185	0.0009	0.0317	0.0168	0.5182	0.14281	0.01883	0.19916	0.13443	0.80752	6.1	0.0003	0.00258
ILMN_1729112	GGATCCACTATAGCAGGCACCAGTGTCTTGTCACCTGGACTCCACATAGG	Perfect****	NA	chr12:102114018:102114032:+,chr12:102116946:102116980:+	Transcriptomic	CHPT1	CHPT1	56994	0.32	0.51	0.38	0.53	0.24	0.0674	0.0005	0.008	0.0028	0.1178	0.30876	0.01244	0.08332	0.04104	0.41577	7.7	0	0.00052
ILMN_1722390	CCCTGTGGTCAGCTCCTTCCCCACCTTTTACCGTGGCAACCGTCAAGCTA	Bad	NA	chr8:141526889:141526938:+	Transcriptomic	CHRAC1	CHRAC1	54108	-0.2	-0.57	-0.71	-0.41	-0.44	0.3151	0.0007	0	0.039	0.0117	0.66171	0.01476	0.00195	0.22512	0.10666	9.5	0	9e-05
ILMN_1670926	TCTTGCTGACAGAATAGGTTCCGTTCTGGGCGGTGGTTCTCGAGCCTGCC	Perfect	NA	chr10:125767403:125767452:-	Transcriptomic	CHST15	CHST15	51363	-0.07	0.53	0.91	1.08	1.28	0.8623	0.091	0.0047	0.0066	0.0005	0.95873	0.36443	0.05882	0.07396	0.01126	7	0.0001	0.00105
ILMN_1791576	ACACGTCATTGGAGGGCTGCGTATTTGTAAATAGCCTGATGCTCATTTGG	Perfect	NA	chr15:101716049:101716098:-	Transcriptomic	CHSY1	CHSY1	22856	0.23	0.34	0.37	0.55	0.35	0.1732	0.0144	0.0085	0.0016	0.0203	0.50399	0.12196	0.08721	0.02828	0.15137	6.7	0.0001	0.0014
ILMN_1668910	CCCAGCCTGACTGCTGCTACATCTAATCCCCTACCAATGCCTCCTGTCCC	Perfect	rs79217775 rs114017361	chr14:24774513:24774562:-	Transcriptomic	CIDEB	LTB4R2	56413	0.32	0.47	0.36	0.59	0.95	0.0849	0.0022	0.0188	0.002	0	0.35078	0.03502	0.14478	0.0331	6e-05	13.3	0	0
ILMN_2170080	CTCATCCCGACCTGTCTGAAGATACTGCAGTGAAAGCCCAAGCCCTAGCT	Perfect	rs1053232 rs1053229	chr3:10059578:10059627:-	Transcriptomic	CIDECP	CICE	152302	-0.81	-0.35	-0.22	-0.29	-0.16	0.0022	0.0847	0.2647	0.2326	0.4681	0.03522	0.35017	0.61356	0.57911	0.77661	3.4	0.0117	0.05198
ILMN_1674661	AACGGACTGTGAATCCGCTCTTTGTCGGAAGCTGAGCAAGCTGTGGCTTT	Perfect	NA	chr19:1272838:1272887:+	Transcriptomic	CIRBP	CIRBP	1153	0	-0.3	-0.44	-0.58	-0.18	0.9826	0.0034	0.0001	0	0.1025	0.99508	0.04691	0.00245	0.00141	0.38749	11.1	0	2e-05
ILMN_2122952	CATGGAGGATTTGGGAGATAAAGCTGTGTACTGCCGTTGTTGGAGGTCCA	Perfect	NA	chr10:60037028:60037077:+	Transcriptomic	CISD1	CISD1	55847	0.39	0.61	0.48	0.54	0.29	0.0565	0.0004	0.0044	0.009	0.102	0.28011	0.00982	0.05608	0.09006	0.3865	7.7	0	0.00051
ILMN_2122953	GAATGACTACCACCTCTGTCTGATTCACCTTCGCTGGATTCTAAATGTGG	Perfect	NA	chr10:60047469:60047518:+	Transcriptomic	CISD1	CISD1	55847	0.36	0.52	0.58	0.52	0.36	0.0489	0.0007	0.0002	0.0049	0.0261	0.25736	0.01522	0.00667	0.05994	0.17737	9.7	0	8e-05
ILMN_1796397	ACGCTAGGGACTGGTTCCAGGGCCACACATATACCAAAATCTGCCCATAC	Bad	NA	chr4:103809447:103809496:+	Transcriptomic	CISD2	CISD2	493856	0.1	-0.32	-0.62	-0.13	-0.26	0.5588	0.0197	0	0.4109	0.0756	0.82921	0.14867	0.00144	0.73789	0.32904	6.5	0.0002	0.00167
ILMN_1654875	CATGAACAGCCGTGAGTATGGGGCCTGGAAGCAGCAGGTGGAATCCAAGA	Perfect	rs77318783	chr19:40224988:40225037:-	Transcriptomic	CLC	CLC	1178	0.52	0.58	0.52	1.03	1.1	0.1695	0.0542	0.0865	0.0073	0.0015	0.49848	0.27315	0.35424	0.07884	0.02653	5.7	0.0005	0.00387
ILMN_1661197	CCAGTATTACGGTGCCTCTTCTCTGCCCCCTTTCCCAGGGTATCTGTGGG	Perfect	NA	chr11:67131877:67131926:-	Transcriptomic	CLCF1	CLCF1	23529	0.55	0.26	0.7	1.44	0.9	0.0376	0.2061	0.0013	0	0.0002	0.22039	0.54715	0.02425	0.00011	0.00719	13.5	0	0
ILMN_1660837	AGTCTCGAAGGAAGCGAGAACGAAATCTCTCATTGTGTGCCGTGTGGCTC	Perfect	NA	chr4:170641911:170641960:+	Transcriptomic	CLCN3	CLCN3	1182	0.45	0.95	0.86	0.58	0.54	0.0083	0	0	0.0008	0.0005	0.08522	0	1e-05	0.01671	0.01187	26.8	0	0
ILMN_1741594	GAGAGGCCCAAGGTGGCCTCGCCAGCCCTGCAGTATTGATGTGCAGTATT	Perfect	NA	chr1:11902928:11902977:+	Transcriptomic	CLCN6	CLCN6	1185	-0.31	-0.15	0.07	0.28	0.54	0.0964	0.3023	0.6169	0.1263	0.0013	0.37552	0.64963	0.8593	0.43153	0.02425	3.7	0.0075	0.03677
ILMN_1708267	CCTGGCTGCAAATCAGCCCATCGGCAGTGTTTCTTGAGCTCCCAGTAGGG	Perfect	NA	chr7:100877344:100877393:-	Transcriptomic	CLDN15	CLDN15	24146	-0.88	-0.12	-0.33	-1.04	-0.42	0.0029	0.5954	0.1434	0.0005	0.086	0.04204	0.84854	0.45953	0.01138	0.35301	6.1	0.0003	0.00267
ILMN_2077680	ATCAGTGGATTCCCCGTGTGTCTGTGACTGCAGCCTGCCTGGGGCAGAAT	Perfect	NA	chr19:51870373:51870422:-	Transcriptomic	CLDND2	CLDND2	125875	0.33	1.12	1.46	1.54	1.3	0.1765	0	0	0	0	0.50819	0.0001	0	2e-05	4e-05	34.5	0	0
ILMN_1807359	ACCACGACTGCCAGCGGCGTCTCTACTACGTCTGCGAGTTCCCCTTCTAG	Perfect	NA	chr19:51228675:51228724:+	Transcriptomic	CLEC11A	CLEC11A	6320	0.9	1.38	1.75	1.26	1.55	0.0043	0	0	0.0001	0	0.05479	8e-05	0	0.00397	6e-05	30.5	0	0
ILMN_1781752	GCCCTGCCAGACGCGCTAGATTCCTCTAAGGTCTCTGAGATGCACCGTTT	Perfect	rs74009936 rs45566734	chr16:11275660:11275709:+	Transcriptomic	CLEC16A	CLEC16A	23274	0.12	-0.34	-0.1	0.21	0.16	0.3748	0.0032	0.3801	0.1251	0.1779	0.71102	0.04536	0.71468	0.42944	0.50988	3.2	0.0175	0.07122
ILMN_1784608	ACAGGGTAGACAGGCCAGGGGAAAAAGGCACTCAGGGCACACAGCATTGC	Bad	NA	chr12:10005163:10005212:-	Transcriptomic	CLEC2B	CLEC2B	9976	-0.57	-0.92	-0.98	-1.42	-0.52	0.0095	0	0	0	0.0063	0.09315	0.00019	8e-05	1e-05	0.07168	25.9	0	0
ILMN_3250023	CTGCAAGCCCAGTAGACTTTGTCCCAGGCCATTTATGTGATCTTCACCCC	Bad	rs114338296	chr12:9851650:9851699:+	Transcriptomic	CLEC2D	CLEC2D	29121	-0.64	-0.42	-0.55	-0.92	-0.23	0.0105	0.0303	0.0056	0.0003	0.2791	0.0995	0.19404	0.06616	0.00819	0.62833	7.6	0	0.00057
ILMN_2399363	GAGCATTTTTTCATGTGCCAGAGCCTGTACTGGAGGCCCCCATTGTGCAC	Bad	rs114739510 rs11043532	chr12:8291069:8291118:+	Transcriptomic	CLEC4A	CLEC4A	50856	-0.75	0.05	0.33	0.04	0.62	0.0016	0.7924	0.0701	0.8439	0.0026	0.02745	0.93345	0.31582	0.95217	0.03897	5.1	0.0011	0.00786
ILMN_1756982	GAGCTCGCCTATGAGCAAGTGGCAAAGGCCCTCAAATAAGCCCCTCCTGG	Perfect	NA	chr6_dbb_hap3:2984177:2984226:-	Transcriptomic	CLIC1	CLIC1	1192	0.44	0.68	0.99	1.13	0.86	0.1927	0.0143	0.0006	0.0014	0.0053	0.53033	0.12123	0.0139	0.02502	0.06322	8.6	0	0.00022
ILMN_2063586	TCTCTCCAGAGTTGCATGTAGATAGCATTTATTTCTGTGCCCTTAAACCC	Perfect	NA	chr1:25170291:25170340:+	Transcriptomic	CLIC4	CLIC4	25932	0.8	0.56	0.19	0.95	0.53	0.0037	0.0097	0.3678	0.0006	0.0248	0.04954	0.0946	0.70521	0.01387	0.17216	7.5	0.0001	0.00066
ILMN_1699665	GGGTCTAGCACATGTCACCCTTGTCCACGTTGTTTCACATCTGGTTAGGG	Perfect	NA	chr21:36090307:36090356:+	Transcriptomic	CLIC6	CLIC6	54102	0.2	1.32	1.33	1.56	1.08	0.3483	0	0	0	0	0.69011	0	0	0	7e-05	44.8	0	0
ILMN_2352190	AAGAAGCGGTTTCCTTGGGAGCTTCTGCCTCCGTGGGCCTCTCAGCCCGC	Perfect	rs75133355	chr7:73820079:73820128:+	Transcriptomic	CLIP2	CLIP2	7461	0.11	0.8	0.21	0.76	0.22	0.6689	0.0005	0.3257	0.0059	0.3422	0.88337	0.01259	0.67127	0.06831	0.68506	5	0.0013	0.00895
ILMN_1689400	ACTCTCAGAGAAGCCTTAAAGCATCCTTTCTTTGACCTTCTGAAGAAAAG	Perfect	rs13413223 rs34669059	chr2:201718036:201718085:-	Transcriptomic	CLK1	CLK1	1195	-0.14	-0.24	-0.56	-0.95	-0.41	0.6091	0.264	0.0136	0.001	0.0962	0.85539	0.61268	0.11738	0.01995	0.37494	4.8	0.0017	0.01146
ILMN_1652790	GTCACCGAAGGAAAAGAACCAGGAGTGTAGAGGATGATGAGGAGGGTCAC	Perfect	NA	chr2:201724885:201724934:-	Transcriptomic	CLK1	CLK1	1195	0.05	-0.33	-0.51	-0.87	-0.31	0.8624	0.1519	0.0297	0.0035	0.2137	0.95879	0.47245	0.19183	0.04735	0.55681	3.7	0.0076	0.03738
ILMN_1679727	TTAGCCCTAGGGTGGTCCCAACCATGTGATGTCTGGAGCATAGGATGCAT	Perfect****	NA	chr2:201721405:201721408:-,chr2:201719764:201719809:-	Transcriptomic	CLK1	CLK1	1195	-0.11	-0.29	-0.35	-0.61	-0.2	0.5378	0.0474	0.0184	0.0012	0.2044	0.81875	0.25245	0.14268	0.02254	0.54489	4.9	0.0014	0.00967
ILMN_1787109	GGGATATCAGTCGGTGACGATCAGGCCCTGGGCCCCCCTGCATCTTTTAT	Perfect	NA	chr1:155232976:155233025:-	Transcriptomic	CLK2	CLK2	1196	-0.35	-0.11	-0.2	-0.51	0.05	0.0276	0.3734	0.1174	0.0016	0.718	0.18358	0.70979	0.41514	0.02828	0.90564	4.1	0.0047	0.02538
ILMN_2394027	AAGCAGATGACAGGCACAGGCCACCGCATGAGGAGATGGAGGGCGGGACT	Perfect	NA	chr15:74922215:74922264:+	Transcriptomic	CLK3	CLK3	1198	-0.46	-0.4	-0.58	-0.42	-0.26	0.0238	0.0134	0.0007	0.0328	0.135	0.16768	0.1164	0.01477	0.20357	0.44656	6.6	0.0002	0.0015
ILMN_1778203	GTACAGGCTTTTAGCACCGAAGTGTGGTCCTCAGACCAGTGCCTGCCAAC	Bad	NA	chr13:77576487:77576536:+	Transcriptomic	CLN5	CLN5	1203	-0.06	0.17	0.11	-0.01	0.49	0.7454	0.2075	0.4141	0.9431	0.0019	0.91587	0.54897	0.74006	0.98343	0.03181	2.7	0.0346	0.11893
ILMN_1684576	CTGTGCAGAACCCAGCACACGTGATTTTGTGTGACATGCCAGCAGCCTGG	Perfect	rs77024081	chr8:1734304:1734353:+	Transcriptomic	CLN8	CLN8	2055	-0.32	0.18	0.71	0.2	-0.07	0.2227	0.3753	0.0013	0.4369	0.7459	0.56783	0.71133	0.02458	0.75584	0.91608	3	0.0219	0.08425
ILMN_1709894	GATGGCCCCGCCAAGCAGATGCTGCAAACAGCTAAACTGTCATATTGCTG	Perfect	NA	chr15:65443146:65443195:-	Transcriptomic	CLPX	CLPX	10845	-0.05	0.46	0.19	0.16	0.17	0.7946	0.0019	0.1774	0.3637	0.2655	0.93412	0.03109	0.50925	0.70238	0.61428	3	0.0206	0.08033
ILMN_1774974	CAGCCAGGCAGCTTGCGTCTGAAATCACCTCCAAAGGAGCATCTCTGTAT	Perfect	NA	chr16:3562399:3562448:+	Transcriptomic	CLUAP1	CLUAP1	23059	-0.54	-0.78	-0.4	0.03	0.38	0.0153	0	0.0231	0.8824	0.0465	0.12669	0.0017	0.16458	0.96513	0.24969	7.6	0	0.00057
ILMN_1750596	CAGGTTTCCTGCAGCTCGCTACCTAAGTGTTTCTGTAGGGGAAGGAGCCA	Perfect	NA	chr16:3587167:3587216:+	Transcriptomic	CLUAP1	CLUAP1	23059	-0.85	-0.81	-0.64	-0.5	-0.05	0.0004	0	0.0007	0.0273	0.7877	0.0104	0.00178	0.01555	0.18221	0.93175	11.1	0	2e-05
ILMN_2355042	CCTGGATGAGAGTGACAATGACTTCTGACCCTTTTGCCAAGGGACCCTGG	Perfect	NA	chr16:3586244:3586293:+	Transcriptomic	CLUAP1	CLUAP1	23059	-0.77	-0.56	-0.42	-0.17	0.27	0.0002	0.0006	0.0085	0.3535	0.1019	0.00636	0.01303	0.08711	0.69432	0.38609	8.5	0	0.00025
ILMN_1712088	TCGACATGCCATTACTGAAGCAGGCCCAGAACACTGTTACGCTTGCCACC	Perfect	rs34411915	chr13:100543600:100543649:+	Transcriptomic	CLYBL	CLYBL	171425	-0.11	0.07	0.36	0.32	0.46	0.502	0.5694	0.008	0.0523	0.0022	0.7975	0.83527	0.0833	0.26784	0.03438	4.7	0.0019	0.01252
ILMN_1714082	GATGAAGAGTGCTTGAAGAGAGTGGGCCTAAGTGGCGCTCCTGCTGATGC	Perfect	NA	chr12:22218069:22218118:+	Transcriptomic	CMAS	CMAS	55907	-0.11	-0.36	-0.22	-0.49	-0.18	0.4309	0.0023	0.0566	0.0009	0.1409	0.75167	0.03578	0.28013	0.01844	0.45548	6.1	0.0003	0.00269
ILMN_1709634	GGACCAGCTGACAGGTCAAGTGTGGCCTTTTCTGGTCTTTGAACACATCA	Perfect	NA	chr5:10279592:10279641:-	Transcriptomic	CMBL	CMBL	134147	-0.19	0.19	1.1	2.06	3.31	0.4955	0.3742	0	0	0	0.79381	0.71049	0.00066	0	0	56.3	0	0
ILMN_1738642	TAGGAATGAGTTCTTATCTAGTGTTGCAGGCCAGCAAATACAGAGGTGGT	Perfect	NA	chr1:47843965:47844014:+	Transcriptomic	CMPK1	CMPK1	51727	-0.01	-0.09	-0.36	-0.54	-0.31	0.9495	0.5205	0.0128	0.0026	0.0473	0.98534	0.80873	0.11268	0.03847	0.25219	4.4	0.003	0.01782
ILMN_2328363	CCCGAGCTCGCATGCTGTCACCCATTCCAGCCTAAATGTGACCATAAAAT	Perfect	NA	chr16:66612965:66613014:+	Transcriptomic	CMTM1	CMTM1	113540	0.78	-0.02	0.24	0.1	-0.35	0.0012	0.9081	0.1758	0.6469	0.0755	0.02291	0.97294	0.50733	0.87306	0.32877	3.5	0.01	0.0462
ILMN_1815319	GTCCCCGACAGCAGGCAAAGCCTCACATTGCCCTCAATTTTCCCCCTTTC	Perfect	NA	chr16:66648817:66648866:-	Transcriptomic	CMTM4	CMTM4	146223	0.93	1.04	1.09	0.9	0.67	0.001	0	0	0.0011	0.0056	0.01915	0.00066	0.0004	0.02175	0.06592	17.4	0	0
ILMN_3250201	GCCACTGTGCCCCACCTTTTCCTGGGTTTCATAAGGATCTGAAGTGGTGG	Bad	NA	chr3:128887167:128887216:-	Transcriptomic	CNBP	CNBP	7555	-0.18	-0.93	-0.92	-0.49	-0.46	0.3114	0	0	0.0068	0.0051	0.65824	1e-05	1e-05	0.07531	0.06166	21	0	0
ILMN_1726769	GAGGAAAGAAATTAGGGCCTCCTCTGATCTCTCGCTATCTGCGGGTCCTG	Perfect	NA	chr18:72188171:72188220:+	Transcriptomic	CNDP2	CNDP2	55748	0.12	0.19	0.12	0.42	0.27	0.3668	0.0713	0.2606	0.0026	0.0245	0.70451	0.31848	0.60901	0.03849	0.17101	4.3	0.0033	0.01946
ILMN_1803838	TCCCCGTCCTTTTCCACCAGTCTCGCCTCTGGCCTTCTCTGGCCACTCCT	Perfect	NA	chr19:42891240:42891289:-	Transcriptomic	CNFN	CNFN	84518	-0.22	-0.26	0.25	0.37	1.32	0.4388	0.2624	0.2792	0.1985	0	0.75706	0.61093	0.62834	0.5378	0.00039	6.5	0.0002	0.00172
ILMN_1702383	GGAGAGCAGACTGGGCAACATAGCGAGACCTCATCTCAAACCGGAATTCG	Bad	NA	chr16:57917503:57917543:-	Transcriptomic	CNGB1	CNGB1	1258	0.08	-0.45	-0.27	-0.34	-0.27	0.661	0.0028	0.0677	0.0584	0.0901	0.87987	0.04098	0.30947	0.28491	0.36236	4.2	0.0041	0.02272
ILMN_2330112	ATCTGACTAGTGGGAAACTTCATGGGTTTCCTCATCTGTCATGTCGATGA	Perfect	rs74707690	chr14:54894040:54894089:-	Transcriptomic	CNIH	CNIH	10175	0.04	0.37	0.2	0.43	0.15	0.7579	0.0019	0.0853	0.0035	0.2105	0.92057	0.03107	0.35167	0.04812	0.55256	5.1	0.001	0.00756
ILMN_1718813	CCCTTGCCAAAGAAGAAACTCTCCCCCCAAATCCTCCAACCTCTGGGGCC	Perfect	NA	chr1:26516211:26516260:+	Transcriptomic	CNKSR1	CNKSR1	10256	0.38	-0.6	-0.2	-0.37	-0.07	0.0992	0.0019	0.2755	0.1056	0.709	0.38097	0.03137	0.62477	0.39353	0.90197	3.6	0.0088	0.0417
ILMN_1748844	TGCATTTTGACCTGTTCAGTGTCTGTCTTCCAGCACGGTGTGTACACTTC	Perfect	NA	chr6:154726640:154726689:-	Transcriptomic	CNKSR3	CNKSR3	154043	0.25	0.05	0.66	-0.04	0.46	0.2717	0.7679	0.0009	0.8545	0.0268	0.62094	0.92474	0.01804	0.95604	0.18043	3.9	0.0056	0.02932
ILMN_1782439	GTGGCCTGTGGACATTTAGGCCTGGGTGATGCATTTGCTCTTCCTGTTTG	Perfect	NA	chr1:95362631:95362680:-	Transcriptomic	CNN3	CNN3	1266	1.07	0.56	0.68	0.87	0.72	0	0	0	0	0	0	0.00096	7e-05	4e-05	0.00011	37.3	0	0
ILMN_3250893	GCATTGGCCCCCTGAAGGACACCTGGGATGTTTCCAGTTTGGGGCTATTC	Bad	NA	chr2:97501041:97501090:+	Transcriptomic	CNNM3	CNNM3	26505	-0.09	-0.44	-0.7	-0.34	-0.03	0.6122	0.0025	0	0.0507	0.8409	0.85678	0.0373	0.00045	0.26295	0.95083	8.4	0	0.00026
ILMN_2136177	GAATGTCACATCCGCCCAGACAGCTCTTTGATGAGGGTGATGGGAACTGA	Perfect	NA	chr5:180004753:180004802:+	Transcriptomic	CNOT6	CNOT6	57472	-0.3	-0.49	-0.88	-0.82	-0.42	0.0522	0.0002	0	0	0.0025	0.2676	0.00613	0	0.00017	0.03749	23.4	0	0
ILMN_1812967	AGACCAAACTCACCATCCCTCAGTCCTCCCCAACAGGGTACTAGGACTGC	Perfect	rs41274884	chr6:42906853:42906902:+	Transcriptomic	CNPY3	CNPY3	10695	-0.27	-0.38	-0.27	0.03	0.08	0.0662	0.0018	0.0216	0.858	0.5491	0.30568	0.03062	0.15793	0.95728	0.82421	4.2	0.004	0.02221
ILMN_1777314	CTGGAGCTTTGGGATGAGCCCAGCGTGGAGGTCACATACCTCAAGAAGCA	Perfect	NA	chr7:99720479:99720528:+	Transcriptomic	CNPY4	CNPY4	245812	-0.8	-1.04	-0.65	-0.92	-0.48	0.0016	0	0.0014	0.0003	0.0246	0.02768	0.00019	0.02584	0.00864	0.17108	15.1	0	0
ILMN_1758487	TGGAGCTTTGGGATGAGCCCAGCGTGGAGGTCACATACCTCAAGAAGCAG	Perfect	NA	chr7:99720480:99720529:+	Transcriptomic	CNPY4	CNPY4	245812	-1.15	-1.1	-0.68	-0.72	-0.55	0.0002	0	0.0045	0.013	0.0319	0.00613	0.00085	0.05646	0.11405	0.20008	12.5	0	1e-05
ILMN_2252408	ATCCAGGAGGCTACACACCAGCAAACCGTGAAGGAGAATGGGACACTGGG	Perfect	NA	chr7:99722940:99722989:+	Transcriptomic	CNPY4	CNPY4	245812	-0.65	-0.45	-0.75	-0.64	-0.24	0.0054	0.0129	0.0001	0.0051	0.2169	0.06445	0.11325	0.00391	0.06164	0.56076	8.9	0	0.00016
ILMN_3232894	CCCCTTTGACAAGCTTCCATAGTCTTCAGACACGCACATTGATGGCATCC	Perfect	NA	chr2:68520230:68520279:-	Transcriptomic	CNRIP1	CNRIP1	25927	0.73	0.57	0.59	0.75	1.15	0.0447	0.047	0.0415	0.0365	0.0005	0.24422	0.2513	0.23382	0.21637	0.01244	6.4	0.0002	0.00193
ILMN_1806733	AGTCATTCGTTCTGTGGAGGGACAAGTGGACTCAGGGCAGCGCCAGGCTG	Perfect	NA	chr21:46933462:46933511:+	Transcriptomic	COL18A1	COL18A1	80781	-0.05	-0.76	-0.29	-0.22	1.55	0.8653	0.0015	0.2104	0.4415	0	0.95967	0.02632	0.55248	0.75881	3e-05	10.8	0	3e-05
ILMN_1729117	GAGCATCGTTCCAATGCTTGTTCACTGTTCCTCTGTCATACTGTATCTGG	Perfect	NA	chr2:189897456:189897505:-	Transcriptomic	COL5A2	COL5A2	1290	-0.14	0.16	0.41	0.18	1.31	0.5794	0.4294	0.0417	0.4714	0	0.84077	0.7507	0.23441	0.77867	5e-05	8.5	0	0.00023
ILMN_1732151	CGCAGGGGCGCTGGCTGCACTCAAGACCCTCGAGATTAACGGTGCTAACC	Perfect	NA	chr21:47424673:47424722:+	Transcriptomic	COL6A1	COL6A1	1291	0.62	0.42	0.72	0.49	1.3	0.0193	0.0423	0.001	0.055	0	0.14696	0.23628	0.01968	0.27564	7e-05	12.4	0	1e-05
ILMN_1685122	GCCAGTTCCTGATCCCATCTCACTCTCTGGACCTACCAGGTGACTGCTGC	Perfect	NA	chr1:40766377:40766426:-	Transcriptomic	COL9A2	COL9A2	1298	0.27	0.61	0.73	0.07	1.15	0.3989	0.0198	0.006	0.8129	0.0002	0.72898	0.1494	0.06888	0.94078	0.00511	6.5	0.0002	0.00167
ILMN_2094905	CGCTCCTGCCACCTCATTATTTTGCATTGAAGATACATTGCCAGGTTGTG	Perfect	rs114923042	chr5:115628214:115628263:+	Transcriptomic	COMMD10	COMMD10	51397	-0.09	-0.17	-0.51	-0.23	-0.65	0.6538	0.2901	0.003	0.2423	0.0006	0.87642	0.63883	0.04279	0.59017	0.0145	5.3	0.0008	0.00619
ILMN_2096654	TGTGTGGAGCCGCCCTGCCCGTATGGAGTCACGCCCTCTGAACTGCTCTT	Perfect	NA	chr15:75632367:75632416:+	Transcriptomic	COMMD4	COMMD4	54939	0.12	-0.01	0.17	0.46	0.44	0.4675	0.9386	0.1999	0.0061	0.0031	0.77615	0.98214	0.53977	0.06998	0.04415	4.1	0.0043	0.0236
ILMN_1662463	CACATGAACACAGACACGCAGGGAGAAGGCAGCCGTGTGAAGGAGTCGGA	Bad	NA	chr8:146063553:146063602:-	Transcriptomic?	COMMD5	COMMD5	7553	-0.41	-0.37	-0.08	-0.8	-0.39	0.1052	0.0608	0.6985	0.0021	0.0783	0.39265	0.2917	0.89688	0.03335	0.33535	4.2	0.004	0.02228
ILMN_1655827	GGCTTAACAGAGAACAAGCTTTTACAGACGTCCTTAAGGCAACAGTGCAG	Perfect	NA	chr15:49420104:49420153:-	Transcriptomic	COPS2	COPS2	9318	-0.06	0.31	-0.24	0.03	-0.59	0.7475	0.0501	0.1294	0.889	0.0012	0.91668	0.26116	0.43715	0.96726	0.02321	3.8	0.0073	0.03601
ILMN_1728535	TCAGCTCCCCGACATGCATTTACTCTCTGCCGTGGGTCTGCAGTCGCTGC	Perfect	NA	chr12:54745197:54745246:+	Transcriptomic	COPZ1	COPZ1	22818	-0.32	-0.53	-0.61	-0.56	-0.49	0.0376	0	0	0.0004	0.0004	0.2202	0.00197	0.00041	0.00952	0.01032	16.8	0	0
ILMN_1666364	TTACCCTGCCTGAGATTCCTCAGGAGAAAAGGCAACCTGCCTCCAGCCTG	Perfect	NA	chr12:56664505:56664554:+	Transcriptomic	COQ10A	COQ10A	93058	-0.1	-0.35	-0.77	-0.52	-0.33	0.6106	0.0274	0	0.0095	0.0604	0.85622	0.18266	0.00078	0.09324	0.29078	8.3	0	0.00029
ILMN_1756898	CAAGCCACAGAAACCCAGCATGTCCCTGTCACAATCTCATGGGCACCTTG	Perfect	rs76440205	chr16:57494820:57494869:+	Transcriptomic	COQ9	COQ9	57017	-0.31	-0.11	-0.35	-0.42	-0.2	0.0236	0.2889	0.0015	0.002	0.0836	0.16681	0.63759	0.02597	0.0321	0.34795	6.5	0.0002	0.00167
ILMN_1795949	CAGGATCTTTGGTCACCCCACGCTGCCCCATCTTGCCTGCTGTTCCAGTT	Perfect	NA	chr16:4404759:4404808:-	Transcriptomic	CORO7	CORO7	79585	-0.08	-0.46	-0.51	-0.38	-0.19	0.6688	0.0028	0.001	0.0391	0.2337	0.88332	0.04104	0.01971	0.22566	0.58037	5.8	0.0004	0.00356
ILMN_1670901	CTTCCCTCTTGGCTGCCCCCAGGTATTTACTGTGGAGAACATTGCATAGG	Perfect	rs75636595	chr17:14111849:14111898:+	Transcriptomic	COX10	COX10	1352	-1.45	-1.03	-1.03	-1.33	-0.82	0	0	0	0	0	0	3e-05	3e-05	1e-05	0.00205	38.8	0	0
ILMN_1656656	GCTCTCCAGCCTGAGCAACAGAGCCGGACCCTGTCTCACCAAAGGAAAAA	Bad	rs55646634 rs117563226 rs60407310 rs116867502	chr7:1005797:1005846:-	Transcriptomic	COX19	COX19	90639	-0.35	-0.52	-0.27	-0.51	-0.18	0.0977	0.0028	0.1074	0.0153	0.3185	0.37814	0.04045	0.39711	0.12692	0.66461	4.7	0.002	0.01283
ILMN_1722583	CCACGCAGAAAGCTCACGTGCCTGCAGGGCCAGGAAAGGGAAATGATCGT	Perfect	NA	chr16:85812578:85812627:-	Transcriptomic	COX4NB	COX4NB	10328	0	-0.5	-0.73	-0.26	-0.16	0.9869	0.0002	0	0.0936	0.2354	0.99609	0.00655	8e-05	0.36961	0.58219	11.2	0	2e-05
ILMN_1783636	TGAATGTGTACCTGAAGTCGCACCACGGAGAGCACGAGAGACCCGAGTTC	Perfect	NA	chr12:120876242:120876291:+	Transcriptomic	COX6A1	COX6A1	1337	-0.46	-0.53	-0.24	-0.45	-0.46	0.012	0.0005	0.0999	0.0122	0.0048	0.1083	0.01135	0.38246	0.10935	0.05914	8.1	0	0.00036
ILMN_1773200	CACATTCTTTTTTGGTGTTCATAGCTTCTTCTCATACAGGTGCCAGACAC	Perfect	rs1801766	chr16:19564520:19564569:+	Transcriptomic	CP110	CP110	9738	0.14	-0.18	-0.49	-0.56	-0.53	0.453	0.2265	0.0025	0.0047	0.0028	0.76704	0.57205	0.03735	0.05844	0.0409	6.4	0.0002	0.00201
ILMN_1766551	CCTTCCAGAATCCCGGATAAAGCCAACGTGCAGAGAGACCATGCTAGCTG	Perfect	rs61733453 rs61733454	chr3:148614404:148614453:+	Transcriptomic	CPA3	CPA3	1359	0.47	0.64	0.9	0.65	0.79	0.1257	0.0107	0.0005	0.0323	0.0044	0.4305	0.10075	0.01223	0.2013	0.05587	7.6	0	0.00056
ILMN_1703074	CTCCCAGTTCTAGAGCAATCTACAGCTGTTTATGTGAGGTGCCCAACACC	Perfect	NA	chr17:28795444:28795493:+	Transcriptomic	CPD	CPD	1362	0.61	0.16	0.05	0.43	0.16	0.0002	0.1697	0.6786	0.005	0.2119	0.00589	0.49886	0.88801	0.06139	0.55445	5.9	0.0004	0.00314
ILMN_1755954	CACAGAGGTGTTCTGACCTGCAACTTGACTGGGAAGCCCCTGGGTAACAC	Perfect	NA	chr10:93809109:93809158:-	Transcriptomic	CPEB3	CPEB3	22849	0.54	0.37	0.48	0.45	0.22	0.0072	0.018	0.0029	0.0217	0.1852	0.07835	0.14068	0.042	0.15818	0.51997	6.4	0.0002	0.002
ILMN_1773576	GTGGTGCCTTAGGCAATCTTTCCAAAGTAAATTCAGGGCCCCATTGCTAC	Perfect	NA	chr8:87573314:87573363:+	Transcriptomic	CPNE3	CPNE3	8895	0.11	0.3	0.25	0.27	0.42	0.4147	0.0077	0.0273	0.0514	0.0011	0.74053	0.08119	0.1823	0.26492	0.02145	6.1	0.0003	0.00272
ILMN_1795454	GCACCTGACTAGCATGTGTTCTTGATTGCAAAATTGGCAGAGGCAGGGTG	Perfect	rs111650077 rs75221080	chr12:69664537:69664586:+	Transcriptomic	CPSF6	CPSF6	11052	-0.01	0.98	0.58	0.4	0.34	0.9832	0.0014	0.0479	0.2613	0.2823	0.99525	0.02498	0.25428	0.60977	0.63145	3.7	0.0077	0.03751
ILMN_1696316	GGTTGCTGATGACGGCTATGGTGTGTCGTACATCCTTGTGGGAGAGAACC	Perfect****	NA	chr11:68527693:68527693:-,chr11:68527081:68527129:-	Transcriptomic	CPT1A	CPT1A	1374	-0.08	0.83	1.33	1.72	1.22	0.7857	0.0007	0	0	0	0.9311	0.01537	8e-05	4e-05	0.00094	22	0	0
ILMN_1684724	CAAGGACTTTCTGAAGCCTCACTTATGAGATGCCTGAAGCCAGGCCATGG	Perfect	NA	chr1:207662678:207662727:+	Transcriptomic	CR2	CR2	1380	0.01	0.61	1.16	1.42	1.55	0.9777	0.0127	0	0	0	0.99357	0.11244	0.00079	0.0009	5e-05	18.6	0	0
ILMN_2369666	GCCCTTTTTAAGGAAGGCACTAAAAAGAGCTGTCCTGGTATCTAGACCCA	Perfect	rs41303267	chr1:207662760:207662809:+	Transcriptomic	CR2	CR2	1380	0	0.8	1.26	1.19	1.87	0.9909	0.0001	0	0	0	0.99737	0.00296	1e-05	0.00033	0	37	0	0
ILMN_1660551	AAAACCCACAGCACACCCTTCGCGGCTGTCAGCGCTCTCCTGATGTCACA	Perfect	rs71656648	chr16:1727492:1727541:+	Transcriptomic	CRAMP1L	CRAMP1L	57585	-0.62	-0.17	-0.17	-0.36	-0.11	0.0004	0.201	0.1871	0.0276	0.4565	0.01063	0.54122	0.5226	0.18367	0.76925	4.9	0.0015	0.01042
ILMN_3250923	CCCTCAGCAGCTGTACCGTTTTACCTTCCACCATTGATGTATGAGGGTTC	Bad	NA	chr2:208469876:208469925:+	Transcriptomic	CREB1	CREB1	1385	-0.6	-0.6	-0.57	-0.53	-0.14	0.003	0.0003	0.0005	0.0071	0.3893	0.04248	0.00787	0.01175	0.07747	0.72198	9.9	0	7e-05
ILMN_1660223	CAGCCTGCTTTCTCATCTGTAAAAAAGGGGGGAGGATAACTTTCACAGGG	Bad	NA	chr12:12797916:12797965:+	Transcriptomic	CREBL2	CREBL2	1389	-0.06	-0.59	-0.38	-0.56	-0.84	0.7871	0.0032	0.0499	0.0225	0.0002	0.93149	0.04471	0.26065	0.16209	0.00657	7.3	0.0001	0.00079
ILMN_1784847	TGAACCTGCTTATACCTAAGGGCAGGAGCAAGCCCCTCACAATGCAGCTG	Perfect	rs78958047	chr11:85373064:85373113:-	Transcriptomic	CREBZF	CREBZF	58487	0.11	0.52	0.78	0.26	0.27	0.5287	0.0008	0	0.1482	0.0898	0.81341	0.01697	0.00025	0.46698	0.36175	9.7	0	8e-05
ILMN_1680624	CCAGCTTCAGCCAGGGACAAAATCCCCTCCCAAACCACTCTCCACAGCTT	Perfect	NA	chr1:167510656:167510705:-	Transcriptomic	CREG1	CREG1	8804	0.3	0.43	0.38	0.44	0.19	0.0994	0.0035	0.0092	0.0159	0.2125	0.38143	0.0475	0.09115	0.13006	0.55514	5.6	0.0006	0.00449
ILMN_1808613	GAAGCTACTTTCCCAGGGCTATATGGCAAGCAAGTCGCAAAGCTGGGATC	Bad	NA	chr3:9985690:9985739:+	Transcriptomic	CRELD1	CRELD1	78987	-0.5	-0.29	-0.4	-1.14	-0.23	0.0533	0.1481	0.0503	0	0.2959	0.27029	0.46694	0.26181	0.00178	0.64408	6.6	0.0002	0.00158
ILMN_1748707	TATTCAGAAGGATGTCCCGTGGAAAATGTGGCCCTGAGGATGCCGTCTCC	Perfect	NA	chr22:50320979:50321028:+	Transcriptomic	CRELD2	CRELD2	79174	0.29	0.11	0.14	0.57	0.58	0.0526	0.3573	0.2241	0.0003	0	0.26855	0.69743	0.56954	0.00757	0.0019	8.8	0	0.00019
ILMN_1694432	CCACCTGCCAGTGTTATTTATGCTCCCTTCGTGGGTGATGGCCACGCCCT	Perfect	NA	chr14:105946314:105946363:+	Transcriptomic	CRIP2	CRIP2	1397	-0.77	-0.63	0.51	1.41	1.3	0.0851	0.0768	0.152	0.0022	0.0015	0.35128	0.33181	0.47264	0.03497	0.02686	6.2	0.0003	0.00243
ILMN_2140700	ATGTGGAGTGCCCGCCTGCTCACACAAAGCCCTGGCATGGTGGTTCTGTA	Perfect	NA	chr4:1389469:1389518:+	Transcriptomic	CRIPAK	CRIPAK	285464	-0.2	-0.45	-0.21	-1.05	-0.08	0.4348	0.0309	0.3059	0.0002	0.7072	0.75436	0.19643	0.65304	0.00521	0.90131	4.9	0.0015	0.01009
ILMN_1813256	GGCATCCAGAGTTAACATTTCTCCCCTCACTCCCTTGCTGGTGTCATAGT	Perfect	NA	chr2:46851725:46851774:+	Transcriptomic	CRIPT	CRIPT	9419	0.33	0.31	0.3	0.63	0.55	0.0525	0.0234	0.0304	0.0004	0.0005	0.26846	0.16616	0.19461	0.01048	0.01188	8.8	0	0.00018
ILMN_1768640	CAGCTACTGCGGTGTCAGATCACTTCTCGAGTAGAGGTCTGCCTAGTGAG	Perfect	NA	chr20:20015308:20015357:-	Transcriptomic	CRNKL1	CRNKL1	51340	-0.33	-0.51	-0.44	-0.12	-0.27	0.0781	0.0009	0.0038	0.5136	0.0954	0.33488	0.01896	0.0507	0.8047	0.37334	5.8	0.0004	0.00371
ILMN_3240296	GATGTCCACCATGTCCTTCTGTGGTACACCCCTTCAGTTAAGCCAGGAGG	Perfect	rs16852757	chr1:16794126:16794175:-	Transcriptomic	CROCCL2	KIAA1922	114819	-0.72	-0.65	-0.59	-0.69	-0.08	0.0032	0.001	0.0026	0.0041	0.6963	0.04506	0.02006	0.03852	0.05346	0.896	8.5	0	0.00025
ILMN_1728180	ACTTAGGCAAGCATACACAGGCACATGGCTTTAAGAACCACACTGATGCC	Perfect	NA	chr17:48829374:48829423:+	Transcriptomic	CROP	LUC7L3	51747	-0.23	0.44	0.7	-0.32	0.31	0.3988	0.047	0.0025	0.2407	0.1983	0.72893	0.25143	0.03784	0.58841	0.53749	3.7	0.0078	0.03806
ILMN_1730329	AGTTGAGACACCTAGTGTATGGCTCATGCCCAGCCTTCCACCTGGGATTC	Perfect	NA	chr11:93546084:93546133:+	Transcriptomic	CRSP6	MED17	9440	-0.35	-0.59	-0.55	-0.31	-0.21	0.0354	0	0.0001	0.0591	0.1382	0.21268	0.00181	0.00358	0.28702	0.45158	10.2	0	5e-05
ILMN_1739770	CCGACCCCACCAAGCAAGAGAGACCTTGAGAGTCATGATGGAGGTCCAGA	Perfect	NA	chr5:156566016:156566065:-	Transcriptomic	CRSP9	MED7	9443	-0.13	0.37	0.48	0.28	-0.01	0.4785	0.0171	0.0026	0.1394	0.9706	0.78306	0.13582	0.03886	0.45299	0.99167	3.9	0.0061	0.03112
ILMN_1714397	CCTGAGTGGGGTGGTGCAGGCCGGTAGTCTGCCCGTCACTTTGGATCATA	Perfect	NA	chr13:20978089:20978138:-	Transcriptomic	CRYL1	CRYL1	51084	0.45	0.48	0.89	0.77	0.69	0.0124	0.0011	0	0	0	0.11069	0.0206	1e-05	0.00203	0.00168	21	0	0
ILMN_1782788	CCTGCACGGAAGACAAGAGAGTAGCCTCTCCAGTTTCAGCAACCGCTAGG	Perfect	NA	chr12:10852002:10852051:-	Transcriptomic	CSDA	CSDA	8531	0.62	0.82	0.79	1.1	0.61	0.0186	0.0002	0.0003	0.0001	0.0085	0.1434	0.00633	0.0092	0.00284	0.08663	13.2	0	0
ILMN_1685796	GATGACAAGGGTCAGCTCAGGGGATGTGGGGGAGGGCGGTTTTATCTTCC	Perfect	NA	chr1:115259677:115259726:-	Transcriptomic	CSDE1	CSDE1	7812	0.05	-0.5	-0.64	-0.37	-0.35	0.8327	0.0076	0.001	0.1043	0.0808	0.94797	0.08053	0.02012	0.39119	0.34112	5.3	0.0008	0.00615
ILMN_1762275	GGGGTTTGTATTGGCGCACCAAGATCTCCAACAGCCAGTGTGTGTTTCCC	Perfect***	NA	chr20:47712825:47712874:+	Transcriptomic?	CSE1L	CSE1L	1434	-0.12	-0.09	-0.24	-0.65	-0.49	0.5314	0.5772	0.1322	0.0015	0.0064	0.8148	0.8395	0.44188	0.02627	0.07217	4.6	0.0021	0.0134
ILMN_1661196	ATTCACCCCAGAGGAAGGGAAAGGCTACCGCGAAGAGGTCTTGACCGTGA	Perfect****	NA	chrX:1428309:1428358:+	Transcriptomic	CSF2RA	CSF2RA	1438	0.66	0.23	-0.21	1.21	1.36	0.0187	0.2904	0.3311	0	0	0.14383	0.63898	0.6759	0.00201	9e-05	12.7	0	1e-05
ILMN_2376455	TTCACCCCAGAGGAAGGGAAAGGCTACCGCGAAGAGGTCTTGACCGTGAA	Perfect****	NA	chrX:1428310:1428359:+	Transcriptomic	CSF2RA	CSF2RA	1438	0.86	0.35	-0.01	1.13	1.22	0.0008	0.0719	0.9426	0	0	0.01731	0.32011	0.98326	0.00106	7e-05	15.1	0	0
ILMN_1754121	CGTGTCTCCTCGGTCGCCCCGTGTTTGCGCTTGACCATGTTGCACTGTTT	Perfect	rs116137300	chr15:75095350:75095399:+	Transcriptomic	CSK	CSK	1445	-0.2	-0.23	-0.5	-0.32	-0.12	0.1808	0.053	0.0001	0.0293	0.3352	0.51379	0.26956	0.00321	0.19017	0.67931	6.2	0.0002	0.00228
ILMN_1775058	CCAGTGGGGAAGAGGAAAAGAAGCATGACTGTTAGTACTTCTCAGGACCC	Perfect	NA	chr5:148897379:148897428:-	Transcriptomic	CSNK1A1	CSNK1A1	1452	0.25	0.07	-0.84	0.06	-0.26	0.3647	0.7443	0.0004	0.8327	0.2771	0.70306	0.91543	0.01111	0.94797	0.62629	3.4	0.0123	0.05422
ILMN_1785988	GTACTGCAACTGCCAGAACTTGGTATTGTAGCTGCTGCCCGCTGACTAGC	Perfect	NA	chr5:148875235:148875284:-	Transcriptomic	CSNK1A1	CSNK1A1	1452	-0.13	-0.33	-0.72	-0.72	-0.35	0.4585	0.0194	0	0.0001	0.0214	0.77065	0.1474	0.00033	0.0038	0.15661	11.9	0	1e-05
ILMN_1740549	CAGCCGGCAGACCAATACCTCATACCTAACGTCTCACTTGGCTGCAGACC	Perfect	NA	chr15:64480594:64480643:-	Transcriptomic	CSNK1G1	CSNK1G1	53944	-0.03	-0.66	-0.18	-0.49	-0.08	0.9018	0.0031	0.393	0.0658	0.7218	0.97094	0.04392	0.72457	0.30482	0.90719	2.9	0.026	0.09571
ILMN_2332267	GTCACTGCCCAGAGGTACTGAGGAAAAAGCAATATGGGTTCGGCAGATGG	Perfect	NA	chr5:122950666:122950715:+	Transcriptomic	CSNK1G3	CSNK1G3	1456	0.44	0.6	0.27	0.3	-0.02	0.0553	0.0017	0.1358	0.1776	0.9125	0.27644	0.02909	0.44782	0.50948	0.97423	3.9	0.0059	0.0302
ILMN_1746375	TCTTCAGTGCCAACTCCTTCACCCCTTGGACCTCTGGCAGGCTCACCAGT	Perfect	rs7945066	chr11:11373552:11373601:-	Transcriptomic	CSNK2A1P	CSNK2A1	283106	0.49	0.1	0	0.79	0.1	0.0675	0.6178	0.9837	0.0035	0.6727	0.309	0.85972	0.99532	0.04749	0.88527	2.7	0.0326	0.1139
ILMN_1800354	GCCTTGGCAGGGCACAATGACCTTGTCGAAATCCACCTGTCAGGACGCCT	Perfect	rs77000936	chr20:23614555:23614604:-	Transcriptomic	CST3	CST3	1471	0.77	0.55	0.36	0.86	1.19	0.0231	0.0384	0.175	0.0111	0.0002	0.16479	0.22297	0.50627	0.1035	0.00503	7.4	0.0001	0.00071
ILMN_1761797	CTGTGTTTAAGGCCGTGTCATTCAAGAGCCAGGTGGTCGCGGGGACAAAC	Perfect	NA	chr21:45194551:45194600:-	Transcriptomic	CSTB	CSTB	1476	0.1	0.03	0.35	0.46	0.39	0.429	0.7803	0.0014	0.0009	0.0014	0.7505	0.92932	0.02584	0.01807	0.02537	7.5	0.0001	0.00065
ILMN_2397880	AGCACGGAAGACTTATGAACGCCTTGTTGCCCAGTTCCCCAGTTCTGGCA	Perfect	NA	chr11:33163242:33163291:-	Transcriptomic	CSTF3	CSTF3	1479	0.49	0.91	1.02	0.6	0.48	0.0121	0	0	0.0023	0.006	0.10892	4e-05	1e-05	0.03575	0.06883	22	0	0
ILMN_1762002	TATGACCTTGATGCTTGGAGCATTCTCATTCGAGAGGCACAGAATCAACC	Perfect****	NA	chr11:33163431:33163472:-,chr11:33163301:33163308:-	Transcriptomic	CSTF3	CSTF3	1479	0.52	1.21	1.23	0.66	0.7	0.0153	0	0	0.0021	0.0003	0.12659	0	0	0.03404	0.0085	29.4	0	0
ILMN_1806463	GCGAGTTCCCTTCAGGATTGATTCCGCCTTTAATGCTACTGAACATCCAG	Perfect****	NA	chr7:143452360:143452409:-	Transcriptomic	CTAGE6	CTAGE6P	340307	0.08	0.26	0.83	0.64	0.4	0.7874	0.2642	0.001	0.0318	0.1232	0.9316	0.61298	0.0201	0.19985	0.4258	4.3	0.0034	0.01962
ILMN_2379734	AAACCGTCAAGCCCGAGGCGGATAGAGACCACGCCAGTGACCAGTTGTAG	Perfect	NA	chr4:1206028:1206077:-	Transcriptomic	CTBP1	CTBP1	1487	-0.37	-0.73	-0.51	-0.48	-0.43	0.0733	0.0001	0.003	0.0197	0.0204	0.3233	0.00215	0.04318	0.14866	0.15218	9.2	0	0.00012
ILMN_3250209	CTACCCCAAAGCAAAATGACCTGGACCTGGTTCAAGGGAGGGAAGTGAAC	Perfect	NA	chr10:126676553:126676602:-	Transcriptomic	CTBP2	CTBP2	1488	-0.05	-1	-0.26	0.06	0.1	0.885	0.0005	0.3392	0.8614	0.7232	0.96587	0.01201	0.68253	0.95842	0.90786	3.1	0.0186	0.07464
ILMN_2144573	CGGGGCATTGGCATGTGGAATGCAAACTGTCTTGACTACTCTGGAGATGC	Perfect	rs113788476	chr1:85020746:85020795:-	Transcriptomic	CTBS	CTBS	1486	0.17	0.37	0.53	0.41	0.02	0.3639	0.0145	0.0007	0.0284	0.8773	0.70249	0.12253	0.01459	0.18666	0.9634	5.3	0.0009	0.00647
ILMN_2392189	CCGGGTAGTGGAGATGCTGGTGTCTGGGTAGTCATGGATTTCTGCTGGAC	Perfect	NA	chr3:38025774:38025823:+	Transcriptomic	CTDSPL	CTDSPL	10217	0.87	0.43	0.77	0.85	0.48	0.0004	0.0207	0.0001	0.0004	0.0185	0.00976	0.15335	0.00359	0.01034	0.14283	12.2	0	1e-05
ILMN_3236344	TCTGCCATGATTGTAAGTTTCCTGAGGCCTCCCCAGCCATGTGAAACTGA	Bad	NA	chr10:75458928:75458977:-	Transcriptomic	CTGLF7	BMS1P4	729096	0.28	0.37	0.47	0.44	0.41	0.1104	0.0101	0.0014	0.0126	0.0102	0.40216	0.097	0.02493	0.11178	0.09796	7.2	0.0001	0.00084
ILMN_1725090	AGGACTTTGTGAAGGAATTGGTGCTGGATTAGTGGATGTTGCTATCTGGG	Perfect	rs74496760 rs35877609	chr8:104394690:104394739:+	Transcriptomic	CTHRC1	CTHRC1	115908	0.73	1.22	0.76	0.77	0.82	0.0142	0	0.0017	0.0089	0.0019	0.12059	0.00027	0.02909	0.08916	0.03193	13.2	0	0
ILMN_1804854	CCTGTGGTAAGCAACCTGGGCATCTTAGGAAGCAGTCCCTGGAGAAGGCA	Perfect	NA	chr5:138270190:138270239:+	Transcriptomic	CTNNA1	CTNNA1	1495	0.31	0.22	-0.09	0.7	0.22	0.0917	0.1292	0.5296	0.0003	0.1663	0.36569	0.43681	0.81401	0.00737	0.49387	4.8	0.0016	0.01086
ILMN_2293511	ATCCAGACTTTGGGTCGTGATTTCCGCAAGAATGGCAATGGGGGACCTGG	Perfect	NA	chr11:57564031:57564080:+	Transcriptomic	CTNND1	CTNND1	1500	-0.5	0.66	0.02	-0.05	0.19	0.0277	0.0005	0.9111	0.8017	0.3319	0.18416	0.01205	0.9738	0.93669	0.67652	4.1	0.0041	0.02286
ILMN_2392352	CCTCTACCCTTCGCGTGCTTTGTCTGGGAAGTCTTTTGGCCCCATGTCAG	Bad	rs1219	chrX:16606271:16606320:-	Transcriptomic	CTPS2	CTPS2	56474	0.07	0.56	0.26	0.2	0.42	0.6926	0.0001	0.0585	0.2313	0.0057	0.8943	0.00406	0.2853	0.57777	0.06688	6.5	0.0002	0.00177
ILMN_1748730	CCCGGGTGTCCGCCTACATCGACTGGATCAACGAGAAAATGCAGCTGTGA	Perfect	rs121909293 rs111372278	chr1:15772210:15772244:+,chr1:15773070:15773084:+	Transcriptomic	CTRC	CTRC	11330	0.34	-0.04	-0.01	0.06	0.71	0.2039	0.8345	0.9633	0.816	0.0032	0.54438	0.94862	0.98933	0.94181	0.04506	2.3	0.0609	0.17938
ILMN_1696360	TCCACTGTCCTGCCAAGGTACACCTCAGTACTCCCCTTCCCAACTGAAGT	Perfect	rs76369929	chr8:11700913:11700962:-	Transcriptomic	CTSB	CTSB	1508	-0.12	-0.48	-0.38	-0.45	-0.54	0.5128	0.002	0.0134	0.018	0.0018	0.80435	0.03232	0.11615	0.14087	0.03063	7.1	0.0001	0.00094
ILMN_1696347	CAGCCTCTGGGATGGATTACTGGATTGTTAAAAACAGCTGGGGCACCGGC	Perfect	rs104894215	chr11:88027270:88027319:-	Transcriptomic	CTSC	CTSC	1075	0.35	0.47	0.15	0.34	0.33	0.0693	0.0035	0.3296	0.073	0.0527	0.3138	0.04816	0.67461	0.32229	0.26878	4.3	0.0033	0.01921
ILMN_1804955	CTGCTTCCCTGCACCCCATTCCCACCCTGAAGTTCTGCACCTGCACCTTT	Perfect	NA	chr11:66331199:66331248:-	Transcriptomic	CTSF	CTSF	8722	0.27	0	0.16	0.23	0.8	0.1608	0.9765	0.2999	0.2186	0	0.48574	0.99306	0.64768	0.56282	0.00129	5.5	0.0006	0.005
ILMN_1758895	AGGCTAAGAGATGTGACTACAGCCTGCCCCTGACTGTGTTGTCCCAGGGC	Perfect	NA	chr1:150768988:150769037:-	Transcriptomic	CTSK	CTSK	1513	-0.26	-0.23	-0.5	-1.23	-0.56	0.3511	0.2833	0.0263	0	0.023	0.69244	0.6324	0.1782	0.00189	0.16426	6.9	0.0001	0.00118
ILMN_1812995	AGGAATTCATCTTCAGTCTACCAGCCCCCGCTGTGTCGGATACACACTCG	Perfect	NA	chr9:90346075:90346124:+	Transcriptomic	CTSL1	CTSL1	1514	0.25	0.09	0.34	0.68	1.47	0.4868	0.7652	0.2457	0.0628	0	0.78881	0.92349	0.59341	0.29697	0.00153	5.6	0.0006	0.00477
ILMN_2374036	GCATGCATGGGAGGAATTCATCTTCAGTCTACCAGCCCCCGCTGTGTCGG	Perfect	NA	chr9:90346064:90346113:+	Transcriptomic	CTSL1	CTSL1	1514	0.29	0.06	0.3	0.66	1.37	0.4276	0.8333	0.2995	0.0709	0.0001	0.74935	0.94811	0.64741	0.31742	0.00351	4.8	0.0016	0.01057
ILMN_1794364	CTCCTTGCCAGCCCCACCCCCAGGTTTTTGCCCATCCTCCCAATCTCAAT	Perfect	NA	chr11:65651132:65651181:+	Transcriptomic	CTSW	CTSW	1521	0.45	0.06	0	0.67	0.77	0.0318	0.6976	0.9846	0.0016	0.0001	0.19963	0.89654	0.99559	0.02724	0.00296	7.3	0.0001	0.00079
ILMN_1666269	GACACTTGCACAGCATGGCTCTGCCTCACAATGATGCAGTCAGCCACCTG	Perfect	NA	chr20:57570474:57570523:-	Transcriptomic	CTSZ	CTSZ	1522	0.53	0.58	0.41	0.81	1.1	0.0051	0.0002	0.0061	0	0	0.06199	0.00602	0.06951	0.00189	0	21.2	0	0
ILMN_1676665	GCAGCAGCCAATTACAGCCCCTTTTGTAGCCGGGCGTTCCTATGGTCAAA	Good	rs114637509	chr17:55940367:55940416:-	Transcriptomic	CUEDC1	CUEDC1	404093	0.17	0.1	1.13	0.66	1.13	0.5453	0.6462	0	0.0228	0.0001	0.82241	0.87286	0.00075	0.16332	0.00214	10.4	0	4e-05
ILMN_2400947	CATGGACCACCTTGGGATACCGCAGCACCATCAACATCCGCCTTGCTGAT	Perfect	NA	chr10:11378039:11378088:+	Transcriptomic	CUGBP2	CELF2	10659	-0.39	-0.85	-1.17	-1.96	-0.59	0.0802	0	0	0	0.003	0.33963	0.00081	1e-05	0	0.04302	34.1	0	0
ILMN_1800638	CCCGGTGCTTAGAGGTTAACTTGGTGGCCTAGGAGAGGGAGAAGCCAGGA	Perfect	NA	chr10:11371487:11371536:+	Transcriptomic	CUGBP2	NAPOR-1	10659	0.11	0.26	0.42	-0.07	-0.11	0.5152	0.0487	0.0025	0.6415	0.4515	0.80586	0.25669	0.03735	0.87086	0.76602	3.2	0.0171	0.06994
ILMN_1653670	GCTCAGTTTTAGGGTCTAAGTTGACCTCGAGTGAGCCATGCAAAAATAGC	Perfect	NA	chr2:225335028:225335077:-	Transcriptomic	CUL3	CUL3	8452	-1.44	-0.88	-1.22	-1.26	-0.61	0	0.0007	0	0.0001	0.0251	0.00133	0.01557	0.00064	0.00444	0.1734	17.1	0	0
ILMN_1734909	CCACCAGTCTCGCTGCAATCAAGGTTGTGTCTCCAGAAGCAAACGAGACA	Perfect	NA	chr10:124593269:124593318:-	Transcriptomic	CUZD1	FAM24B-CUZD1	50624	-0.5	-0.11	-0.55	-0.43	0.03	0.018	0.4847	0.0014	0.0354	0.8731	0.14059	0.78737	0.02478	0.21281	0.96213	4.7	0.002	0.01281
ILMN_1796925	GGTGGCCAGCCAGATCAAGGATGTAGTATCTCATAGTTCCCAGGTGATAT	Perfect	NA	chr21:18938824:18938873:+	Transcriptomic	CXADR	CXADR	1525	-0.37	0.23	0.64	0.66	0.69	0.1407	0.2573	0.0024	0.0101	0.0028	0.45507	0.60579	0.03645	0.09731	0.04041	6.3	0.0002	0.00204
ILMN_1791759	GACTTCCACTGCCATCCTCCCAAGGGGCCCAAATTCTTTCAGTGGCTACC	Perfect	NA	chr4:76942608:76942657:-	Transcriptomic	CXCL10	CXCL10	3627	0.72	0.57	0.31	2.06	0.97	0.2717	0.2707	0.5496	0.0025	0.0952	0.62094	0.61982	0.82448	0.03779	0.3729	3.3	0.0151	0.0636
ILMN_1728478	CCATACGGGTTGGTTTCACCTCCTCAGTCCCTTGCCTACCCCAGTGAGAG	Perfect	NA	chr17:4636913:4636962:-	Transcriptomic	CXCL16	CXCL16	58191	1.22	0.94	0.92	1.62	1.53	0	0	0.0001	0	0	0.00117	0.00157	0.00228	2e-05	1e-05	31.3	0	0
ILMN_2320888	TGTGAGCAGAGGGTCCAGCCTCAAGATCCTCTCCAAAGGAAAGCGAGGTG	Perfect	rs104893624	chr2:136872492:136872541:-	Transcriptomic	CXCR4	CXCR4	7852	0	-0.3	-0.39	-0.23	0.03	0.9945	0.0079	0.0008	0.0878	0.8011	0.99842	0.08301	0.01729	0.35725	0.93641	4.8	0.0016	0.01069
ILMN_2337931	GAAGGGGCCCGTGGGAGTCATCTCAACCATCCCCTCCGTGGCATCACCTT	Perfect	NA	chr11:118766384:118766433:+	Transcriptomic	CXCR5	CXCR5	643	-0.13	-0.66	-0.09	-0.22	-0.39	0.6261	0.0026	0.6684	0.3959	0.0883	0.86352	0.03906	0.88316	0.72681	0.35825	2.9	0.0251	0.09312
ILMN_1697864	ACAGGAACCTGGGAGACAAACACCTGACAGGAAGGCCTGAGGTTGCCCGT	Perfect****	NA	chrX:40489866:40489906:-,chrX:40489406:40489414:-	Transcriptomic	CXorf38	CXorf38	159013	0.12	0.3	0.55	0.77	0.24	0.479	0.0318	0.0002	0	0.1139	0.78334	0.19974	0.0072	0.0021	0.40867	9.1	0	0.00014
ILMN_1703279	TGGCCACTCTGCATTTGCAAGGCCCGGTGGTTGACATCTGTGTGGTTTGT	Perfect	NA	chrX:105922325:105922374:+	Transcriptomic	CXorf57	CXorf57	55086	0.21	0.79	0.79	0.45	0.7	0.1832	0	0	0.0063	0	0.51721	3e-05	3e-05	0.07106	0.00064	23.1	0	0
ILMN_1661359	ACCTACTACGTTTGTAAGGTGGAACGTGGGCCACCAGGAACCAGGCTGGA	Perfect****	NA	chrX:70325850:70325886:-,chrX:70324675:70324687:-	Transcriptomic	CXorf65	CXorf65	158830	-0.35	-0.57	-0.56	-1.54	-0.83	0.1161	0.0023	0.0025	0	0.0001	0.41269	0.03524	0.03747	0	0.00367	18.7	0	0
ILMN_1691276	TGGGGCTGCGGAGTCCACTCATCCTTGCCTCCTCTCCCTGGGTTTTGTTA	Perfect	rs75089807	chr18:47808738:47808787:-	Transcriptomic	CXXC1	CXXC1	30827	0.02	0.04	0.31	0.48	0.73	0.9231	0.7681	0.0415	0.0104	0	0.97757	0.92481	0.23362	0.09919	0.00191	6.6	0.0002	0.00155
ILMN_1745256	TCTGGCCTTGCTAATGGCAACAGAAGAAAGGGCTTCTTTGCGTGGTCCCC	Perfect***	NA	chr5:139063270:139063319:+	Transcriptomic?	CXXC5	CXXC5	51523	0.37	0.52	0.25	0.88	0.87	0.2217	0.0329	0.2917	0.0046	0.0017	0.5665	0.20374	0.64027	0.05728	0.02909	5.6	0.0006	0.00449
ILMN_3307729	TGTCACTGCTCGTGTGGTCTCCAGCAAGGGATTCGGGCGAAGACAAACGG	Perfect	NA	chr5:139062528:139062577:+	Transcriptomic	CXXC5	CXXC5	51523	0.32	0.34	0.41	1.02	0.93	0.1812	0.0748	0.0315	0.0001	0	0.5144	0.32695	0.19857	0.00284	0.00207	10.2	0	5e-05
ILMN_1771179	CTTCAGGGGTAGGGGTGCCGTCAGTTCTTCAATCAGCTGGCACACACTTG	Perfect	NA	chr17:61509954:61510003:-	Transcriptomic	CYB561	CYB561	1534	-0.07	-0.53	-0.36	-0.52	-0.19	0.7488	0.0021	0.0342	0.014	0.2956	0.91714	0.03367	0.20856	0.11959	0.64389	4.7	0.0019	0.01206
ILMN_2378376	GGGGCCAGTCTCCTCTAATGCTCAGATTTCCCATAGTTGGCTTTTGCTGT	Perfect	rs77269943	chr17:61510159:61510208:-	Transcriptomic	CYB561	CYB561	1534	-0.18	-0.5	-0.64	-0.93	-0.19	0.3227	0.0015	0.0001	0	0.2341	0.66868	0.02668	0.00316	0.00054	0.5807	12	0	1e-05
ILMN_3256325	GAGCAGGGAGGCTTCTGGTAGTGCTCTTGATGCTCCTGTGTCTGGTTGGC	Perfect	NA	chr1:110042791:110042840:+	Transcriptomic	CYB561D1	CYB561D1	284613	-0.55	-0.31	-0.29	-0.29	0.09	0.0007	0.0128	0.0176	0.0571	0.4716	0.01533	0.1129	0.13851	0.28159	0.77874	6.2	0.0003	0.0024
ILMN_3180557	CACGCCTTGCAGTGACTTCTCGTCTGGGAGTGGGCACTGAGTCCTCTCAG	Perfect	NA	chr1:110042526:110042575:+	Transcriptomic	CYB561D1	CYB561D1	284613	-0.92	-0.55	-0.51	-0.49	-0.1	0	0.0001	0.0002	0.0031	0.4636	8e-05	0.00299	0.00636	0.04357	0.77395	16.3	0	0
ILMN_1738718	GACACCTCAGGCACTGGGACAGTTGGGCATTTGGAGGCCCGTGTGTGAAT	Perfect	NA	chr3:50391266:50391315:+	Transcriptomic	CYB561D2	CYB561D2	11068	-0.24	-0.5	-0.36	0.09	0.12	0.1647	0.0006	0.0105	0.5986	0.435	0.49171	0.01429	0.0995	0.8503	0.75451	4.8	0.0017	0.01113
ILMN_1714167	CTCCTCAGAAGTCAGCGCAGGAAGAGCCTGCTTTGGACACGGGAGAAAAG	Perfect	rs111303909	chr18:71920765:71920814:-	Transcriptomic	CYB5A	CYB5A	1528	1.02	0.41	0.34	0.44	0.26	0	0.0227	0.0554	0.0486	0.1831	0.00177	0.16296	0.27675	0.25644	0.51706	7.4	0.0001	0.00068
ILMN_1670925	CATGTCTTGCCTCAGACCCTCACACACTGTCCTCTCTGCCTGCAACACTC	Bad	NA	chr17:7765276:7765325:+	Transcriptomic	CYB5D1	CYB5D1	124637	-0.11	0.25	0.43	0.72	0.46	0.59	0.1086	0.0077	0.0005	0.01	0.8461	0.39902	0.08143	0.01236	0.09643	6.5	0.0002	0.0017
ILMN_1696254	TCCCTTTGACCTACTGGCCATCTTCCTCACAGCCCTCAGATATCAACGGG	Perfect	NA	chr17:4060604:4060653:+	Transcriptomic	CYB5D2	CYB5D2	124936	0.18	0.69	0.82	0.26	0.41	0.311	0	0	0.1461	0.0118	0.65783	0.0009	9e-05	0.46393	0.10711	13.7	0	0
ILMN_1682312	GTTTCCTTTTTATCTCTCAAGCCACCAGCTGCCAGCCACCACGAGCCAGC	Good	NA	chrX:37672412:37672449:+	Transcriptomic	CYBB	CYBB	1536	-0.09	0.07	0.39	-0.16	0.72	0.7005	0.696	0.0478	0.4923	0.0013	0.89786	0.89585	0.25384	0.7919	0.02381	3.4	0.0121	0.05352
ILMN_1730416	CCCACATAAGTCTCTTCTAGGCACTGTCGGGGTACATACTGAGCTGCTGC	Perfect	NA	chr7:25158686:25158735:-	Transcriptomic	CYCS	CYCS	54205	-0.05	-0.31	-0.52	-0.51	0.17	0.7193	0.0106	0	0.0008	0.1944	0.90621	0.10008	0.0021	0.01708	0.5324	8.7	0	0.00021
ILMN_2354478	CCTTCAGGAGACTTGATCCCAGTAGACTGAGGTCTTCCCTTTCAGCAGAA	Perfect	rs111840775	chr5:156822141:156822190:+	Transcriptomic	CYFIP2	CYFIP2	26999	-0.38	-0.39	-0.27	-0.19	0.22	0.0091	0.001	0.0193	0.1609	0.078	0.09041	0.02008	0.14717	0.48593	0.33448	6.3	0.0002	0.00215
ILMN_1677200	GGGATGGACCTGGAAACAAGCACCTCCCCAAACACATCACCACTCCCTAG	Perfect	NA	chr5:156820105:156820154:+	Transcriptomic	CYFIP2	CYFIP2	26999	-0.09	-0.21	0.14	0.36	0.41	0.4805	0.0556	0.1866	0.0086	0.0009	0.78428	0.27722	0.5218	0.08735	0.01897	5.3	0.0008	0.00607
ILMN_1775508	GCTAGCCCTGCCTCCATCTCCCTTGGGTAAAATGAAGGGTGTGGGGTAAA	Bad	NA	chr16:50831956:50832005:+	Transcriptomic	CYLD	CYLD	1540	-0.21	-0.78	-0.79	-0.87	-0.58	0.4738	0.0015	0.0013	0.0038	0.0269	0.78008	0.02683	0.0246	0.0505	0.18056	7.8	0	0.00047
ILMN_1811682	GCCCCATCGGTAGGGGCACCGATTAGTCTACTAACAGCCAGAGGTCCATC	Perfect	NA	chr7:73819971:73820020:+	Transcriptomic	CYLN2	CLIP2	7461	-0.07	0.77	0.52	0.45	0.5	0.8165	0.0016	0.029	0.1156	0.0523	0.94198	0.02844	0.18939	0.41184	0.26791	4.7	0.002	0.01299
ILMN_1670821	TTGATGCAAGCCCTAAACACTCTTTCGACTCCAGAGGAGAAGCTGGCAGC	Perfect	rs72622300 rs34289137	chrY:21751424:21751473:+	Transcriptomic	CYorf15A	CYorf15A	246126	-0.02	0.3	0.53	0.37	0.45	0.8997	0.0209	0.0002	0.0247	0.0024	0.97027	0.15459	0.0052	0.17151	0.03685	7.9	0	0.00044
ILMN_1756506	AGCAGTGCCTGTGACGCATTCCTGTGCTGACCTGGATTCTTCCAATATGC	Perfect	NA	chrY:21765838:21765887:+	Transcriptomic	CYorf15B	CYorf15B	84663	-0.18	0.89	0.84	0.07	0.45	0.4555	0	0.0001	0.7668	0.0376	0.7687	0.0016	0.00306	0.92424	0.22014	9.3	0	0.00011
ILMN_2094332	CTCTAAAAGAGCCCCAGGAGTCCATCTGGAGGCTGACCCCAAAGGAATGA	Perfect	NA	chrY:21765898:21765947:+	Transcriptomic	CYorf15B	CYorf15B	84663	-0.13	0.84	0.78	-0.02	0.35	0.6396	0.0003	0.0007	0.9474	0.1395	0.86994	0.00859	0.01575	0.98473	0.45321	6.3	0.0002	0.00208
ILMN_2119774	GGAGAGACCCAGAAGTGTTCCATCCTGAGCGATTTCTGGACAGCAGTGGA	Perfect	NA	chr11:14900700:14900749:-	Transcriptomic	CYP2R1	CYP2R1	120227	0.51	0.23	0.33	0.2	0.64	0.0063	0.1076	0.0251	0.2454	0.0002	0.07127	0.39755	0.17335	0.5931	0.00556	7	0.0001	0.00101
ILMN_1708303	AGACTGCTCAGGCGTGAGGCTGGATCGTAGGGTTCGAGGCTGCTTGCTTT	Perfect	NA	chr19:15662820:15662869:+	Transcriptomic	CYP4F22	CYP4F22	126410	-0.2	0.14	0.85	0.85	0.31	0.3522	0.4213	0	0.0003	0.1068	0.69345	0.745	0.0009	0.00822	0.3959	8.9	0	0.00017
ILMN_1733276	GCATTCTTTGTCCAGCGTGACTTATGTACCCAGAAAGAAGGCCTCTTTGC	Perfect	NA	chrX:77528262:77528311:-	Transcriptomic	CYSLTR1	CYSLTR1	10800	0.4	0.98	0.47	0.97	0.28	0.1268	0	0.0249	0.0004	0.2137	0.43254	0.001	0.17249	0.01044	0.55681	9.7	0	8e-05
ILMN_2403852	GAAACCTGAACTTTCTGGGTGGGAGAACCAGGTGGTGCCTGCCGAGGTCT	Perfect	rs1804435	chr17:76670460:76670509:-	Transcriptomic	CYTH1	CYTH1	9267	-0.12	-0.27	-0.33	-0.6	-0.39	0.4696	0.0397	0.0148	0.0006	0.0089	0.77746	0.22766	0.1243	0.01322	0.08972	6.7	0.0001	0.00148
ILMN_3188106	GGTCCTCAGTGAGTGCACCTGCCCAGTCTTGAACCTTCCAGCCATCAGAA	Bad	NA	chr19:48985379:48985428:+	Transcriptomic	CYTH2	CYTH2	9266	-0.49	-0.37	-0.42	-1.28	-0.23	0.043	0.0542	0.0305	0	0.2731	0.23872	0.27326	0.19515	0.00018	0.62226	9.2	0	0.00013
ILMN_2160727	GCTGGCCGCCCTGGTTCATATTTGAGTTTAATTGTACTGACCCTGGACCC	Perfect	NA	chr7:6201862:6201911:-	Transcriptomic	CYTH3	CYTH3	9265	0.23	0.19	0.15	0.79	0.27	0.2769	0.2749	0.3942	0.0005	0.1548	0.62612	0.62404	0.72558	0.01199	0.47696	4	0.0054	0.02832
ILMN_2201596	GTCAGCTACCCAGACTTAATGGGCCAGAGCCATGACCCTCACAGGTCTTG	Perfect	NA	chr4:5016785:5016834:-	Transcriptomic	CYTL1	CYTL1	54360	0.64	0.69	0.57	-0.18	1.23	0.1251	0.0404	0.0887	0.6505	0.0014	0.42942	0.22989	0.35922	0.87496	0.02503	4.4	0.0028	0.01693
ILMN_3255061	CCCGGCTTTGCCTTTATGAAACCTTTGCCCTTGGCTGGGTGTGGTAGCTC	Bad	NA	chr17:20217774:20217823:+	Transcriptomic	CYTSB	SPECC1	92521	0.23	0.42	0.67	0.98	1.18	0.397	0.0594	0.0038	0.0008	0	0.72767	0.28779	0.05021	0.01611	0.00081	10.4	0	4e-05
ILMN_1787251	GAGTGTGGCTCATTTTCTTTCCCCGAACGCCATGACTGTTCAGAAGCACA	Perfect	NA	chr14:59835846:59835895:+	Transcriptomic	DAAM1	DAAM1	23002	0.33	0.71	0.46	0.31	0.5	0.0194	0	0.0001	0.0247	0.0001	0.14768	1e-05	0.00409	0.1717	0.00465	18.3	0	0
ILMN_2046470	TGGACATCAATTTTTTCCCCTGATTTCATCAAGTTATCTCTGCCAAGTGC	Perfect	NA	chr14:59836240:59836289:+	Transcriptomic	DAAM1	DAAM1	23002	0.53	0.65	0.29	0.33	0.26	0.0418	0.0023	0.1577	0.192	0.2374	0.23465	0.03611	0.48087	0.52958	0.58455	4.1	0.0046	0.02498
ILMN_1715703	GGGTCTGTCTCTCCAACTGCAGCGGTCCGCCGTCTTCGAGCGCGTCCTCA	Perfect	NA	chr3:49055619:49055668:-	Transcriptomic	DALRD3	DALRD3	55152	-0.29	-0.25	-0.29	-0.53	-0.59	0.1553	0.1187	0.0734	0.0101	0.0018	0.47754	0.41759	0.32353	0.09735	0.02966	5.3	0.0008	0.00607
ILMN_1746257	TTAAAACGGGGTTTCCGTCGGCACTGGTGGAGGGGGTGCGCTGTTAGTCC	Perfect	NA	chr19:1435336:1435385:+	Transcriptomic	DAZAP1	DAZAP1	26528	-0.09	-0.34	-0.53	-0.76	-0.23	0.5759	0.0109	0.0002	0	0.1153	0.83867	0.10189	0.00584	0.00138	0.41126	10	0	6e-05
ILMN_1746220	AGTCAGGGCTGTGCTTTCCGCGTGGTTCTGCCACTTAGGGAGTGTGCCTT	Bad	NA	chr9:136524299:136524348:+	Transcriptomic	DBH	DBH	1621	0.88	0.79	1.02	1.12	0.99	0.0119	0.0052	0.0004	0.0015	0.0016	0.10776	0.0626	0.01117	0.02671	0.0278	10.7	0	3e-05
ILMN_1769926	AAAACATGGCAATAAATGGCTCGTGGGCTCTGGCTCCCTGGGACCCCCTC	Perfect	rs55705853	chr5:176883919:176883968:-	Transcriptomic	DBN1	DBN1	1627	0.17	0.03	0.34	1.54	1.19	0.5513	0.9008	0.1517	0	0	0.82539	0.9706	0.47212	0.00028	0.00156	10.7	0	3e-05
ILMN_2374352	CCACAGAGCTCGTTTGCAAACAGGGGGATTAAAGCATCACTGCGCATTCG	Perfect	NA	chr16:90071281:90071330:-	Transcriptomic	DBNDD1	DBNDD1	79007	0.38	2.1	3.12	3.29	2.47	0.1806	0	0	0	0	0.51352	0	0	0	0	105.3	0	0
ILMN_1757631	TCAGCCAGGTCTCCTTCCCTGGTTTCCAGTCACACAGAGCCCAGCAGCTT	Perfect	NA	chr16:90071427:90071476:-	Transcriptomic	DBNDD1	DBNDD1	79007	0.02	1.93	2.57	2.99	2.03	0.9496	0	0	0	0	0.98541	0	0	0	0	65.1	0	0
ILMN_1730612	AGGTGGTACTCAAGCCATGCTGCCTCCTTACATCCTTTTTGGAACAGAGC	Bad	rs60958897	chr20:44039163:44039212:+	Transcriptomic	DBNDD2	DBNDD2	55861	0.24	0.45	0.43	0.41	0.17	0.1633	0.0016	0.0025	0.0165	0.2467	0.48968	0.0279	0.03732	0.13316	0.59457	6.3	0.0002	0.00204
ILMN_1698307	GCCTTGGCCTGTTGTCTTCCCCTATTTTCTGTCCCAGCTCATCCGTGTCT	Perfect	rs114560767	chr7:44101235:44101284:+	Transcriptomic	DBNL	DBNL	28988	0.18	-0.26	-0.39	-0.35	-0.16	0.23	0.0309	0.0023	0.0229	0.2286	0.57631	0.19656	0.03575	0.16358	0.57498	4.9	0.0015	0.01031
ILMN_1715555	GAAAAATCCAGGTGCCGGAGGAGCAGAAGGATGAGAAATACTGGAGCCGG	Perfect	NA	chr19:49136701:49136729:-,chr19:49134289:49134309:-	Transcriptomic	DBP	DBP	1628	-1.47	-0.47	-0.2	-0.09	0.08	0	0.0418	0.3836	0.7429	0.7561	0.00044	0.23481	0.71748	0.91496	0.91991	6.5	0.0002	0.0017
ILMN_1714990	GCCCAGGAGTTCAAAGCTGTAGTGAGCTGTCATTGTGCCACTATCCTCCA	Bad	NA	chr1:100659771:100659820:-	Transcriptomic	DBT	DBT	1629	-0.02	0.17	0.36	0.47	0.09	0.9203	0.1793	0.006	0.0033	0.4934	0.97654	0.51161	0.06873	0.04568	0.79254	4.1	0.0042	0.02316
ILMN_1887403	GTCTGGAAAGCCCACTGGCTTGTTTGGGCATTTCTCATGGCTTCCCACTC	Perfect	rs80277833	chr1:100658131:100658180:-	Transcriptomic	DBT	DBT	1629	-0.44	-0.75	-0.39	-0.56	-0.27	0.1638	0.0035	0.1205	0.0706	0.3115	0.49031	0.04817	0.42084	0.3168	0.65835	3.7	0.0074	0.03637
ILMN_1733859	ACTGAGGAGGGCCAGCTCCGACCAAAGACCTATCACACCAGCCTCAAGGT	Perfect	NA	chr19:14070862:14070881:+,chr19:14071099:14071128:+	Transcriptomic	DCAF15	DCAF15	90379	-0.73	-0.37	-0.46	-0.07	-0.01	0.0002	0.0119	0.0025	0.6804	0.9258	0.00699	0.10768	0.03735	0.8888	0.97849	6.8	0.0001	0.00127
ILMN_1682264	TAGGTTTTGTGGCATCCACGGTCAGGTGTAGAGGAAGCTGCCCCTTGCAG	Perfect	NA	chr17:61671294:61671343:+	Transcriptomic	DCAF7	WDR68	10238	-0.3	-0.31	-0.58	-0.39	-0.14	0.0336	0.0077	0	0.0064	0.2597	0.20641	0.08162	0.00038	0.07182	0.60794	10.1	0	6e-05
ILMN_1695604	GGTGCTCCTTGTTGTCCTGGTGTTTGCTGGAATGGGGATCTTTGCAGCCT	Perfect	NA	chr6:117864318:117864367:+	Transcriptomic	DCBLD1	DCBLD1	285761	-0.07	0.62	-0.02	0.14	-0.12	0.7811	0.0024	0.8973	0.5431	0.5592	0.92948	0.03694	0.96942	0.82163	0.82935	2.3	0.0662	0.19073
ILMN_1743992	CTTATGTCCCCCATGGTGTTCGCACAACCCACCTCCGTCCCGCCAAAGGA	Perfect	NA	chr12:2058406:2058455:-	Transcriptomic	DCP1B	DCP1B	196513	-0.6	-0.11	-0.13	0.05	0.21	0.0036	0.4956	0.3924	0.7795	0.2336	0.0486	0.79384	0.72419	0.92907	0.58026	2.5	0.0488	0.15295
ILMN_1744059	GTCGGGTGCAGACTGAGCGACCGCAGCCCCAGACACTACAGCTGGATTTC	Good	NA	chr8:30038121:30038146:+,chr8:30040591:30040614:+	Transcriptomic	DCTN6	DCTN6	10671	0.13	-0.05	-0.29	-0.47	-0.63	0.5598	0.7616	0.0973	0.0295	0.0016	0.82964	0.92221	0.3774	0.19101	0.02801	4	0.0052	0.0274
ILMN_1763129	AGGGGTGCCTCTGAGACCCATTCTCGTGTTTCCCTGTTGTACCTTTTGCC	Perfect	NA	chr16:30435244:30435293:-	Transcriptomic	DCTPP1	DCTPP1	79077	0.18	-0.2	-0.46	-0.13	-0.56	0.3735	0.2291	0.0068	0.5149	0.0028	0.70982	0.57547	0.07488	0.8056	0.04098	4.2	0.0037	0.02106
ILMN_2389429	GCAGGCAGTGGACAAGAAACCACCAGCATTGAGCTAACCCAGTACATGCT	Perfect	NA	chr4:52780812:52780861:+	Transcriptomic	DCUN1D4	DCUN1D4	23142	0.14	0.5	0.56	0.28	0.08	0.3716	0.0002	0	0.0683	0.5695	0.70838	0.00597	0.00184	0.31125	0.83533	8.6	0	0.00021
ILMN_1801403	GTGTGCAAGTCCTGTGACTCCCAGCTTAACTGAAATACTGTTATGCCACC	Perfect	NA	chr4:52782861:52782910:+	Transcriptomic	DCUN1D4	DCUN1D4	23142	-0.25	-0.38	-0.48	-0.37	0.01	0.207	0.0172	0.0037	0.0571	0.9644	0.54837	0.13679	0.04927	0.28159	0.98971	4.3	0.0035	0.02026
ILMN_1770787	GTGGAGGTGGGGATCTGCCCAACAGCCAGGAGGCACTGCAGAAGCTCTCT	Perfect****	NA	chr6_dbb_hap3:2980889:2980920:-,chr6_dbb_hap3:2980682:2980699:-	Transcriptomic	DDAH2	DDAH2	23564	0.76	0.79	1.76	1.35	1.1	0.0335	0.0067	0	0.0003	0.0008	0.20617	0.07451	2e-05	0.00855	0.01612	16.6	0	0
ILMN_1695430	GTGAAGGCGTTTTGGTGGGAGCCAGAGGAAAGCAGATCAAGTGAAGAGTG	Bad	NA	chr11:61088953:61089002:-	Intronic	DDB1	DDB1		-0.24	-0.52	-0.38	-0.94	-0.35	0.4216	0.0306	0.1057	0.0023	0.1733	0.74527	0.19536	0.39381	0.03525	0.50408	4.2	0.0037	0.02105
ILMN_1660817	GAGGAAGCCAGGACACGGAAGTGAGAGACACTAAAGAAGGTGTGGGCCAG	Perfect	rs77897070	chr11:47260377:47260426:+	Transcriptomic	DDB2	DDB2	1643	-0.11	-0.13	0.12	0.57	1.78	0.6433	0.518	0.5259	0.0225	0	0.87158	0.80743	0.81165	0.16181	0	15.2	0	0
ILMN_1705871	GCTGCGTCATTTCCTGCATGTTGCCTGCCACTTACTCACCACTGGGGTCT	Perfect	NA	chr8:38118183:38118232:+	Transcriptomic	DDHD2	DDHD2	23259	0.19	0.45	0.17	0.38	0.27	0.1434	0.0001	0.0975	0.0039	0.0162	0.45944	0.00224	0.37769	0.0517	0.13152	8.3	0	0.00029
ILMN_1676984	ACCAAGGGAGAACCAGGAAACGGAAACAGAGTGGTCATTCCCCAGCCCGG	Perfect	NA	chr12:57910760:57910809:-	Transcriptomic	DDIT3	DDIT3	1649	-0.97	-1.04	-0.54	-0.34	0.04	0.0001	0	0.006	0.1462	0.8569	0.00488	0.00014	0.06874	0.46415	0.95687	12.1	0	1e-05
ILMN_1661599	GCTGCGTTTAAGCCTTCCCCCATCGTGTACTGCAGAGTTGAGCTGGCAGG	Perfect	rs71731248	chr10:74035566:74035615:+	Transcriptomic	DDIT4	DDIT4	54541	0.53	0.69	0.64	1.05	0.79	0.0068	0	0.0001	0	0	0.07518	0.00142	0.00383	0.00011	0.0009	21.4	0	0
ILMN_2207419	TCTCTGTGGGAAGGGGCAGGGAGAGTCACCAAACAATCTACCTCCAACTC	Perfect	rs41312590	chrX:134716099:134716148:+	Transcriptomic	DDX26B	DDX26B	203522	-0.35	-0.64	-0.81	-0.93	-0.37	0.0796	0.0002	0	0	0.0316	0.33829	0.00515	0.00038	0.00093	0.19914	15.6	0	0
ILMN_1758687	AGCACCACCAGGAGCCCAGTGTCTGACGGCCTCCACTTGTTTCTCCTGCA	Perfect***	NA	chr19:14520266:14520315:-	Transcriptomic?	DDX39	AL512698		-0.01	-0.54	-0.65	-0.69	-0.37	0.9674	0.0006	0.0001	0.0003	0.0242	0.9909	0.01306	0.00226	0.00901	0.16973	11.2	0	2e-05
ILMN_1794392	CAGACCCGGCGTTGGCAGTGTAGCCATAACTTTCTGATGTTAGTAAAAAC	Perfect	NA	chrX:41208966:41209015:+	Transcriptomic	DDX3X	DDX3X	1654	-0.05	-0.25	-0.43	-0.63	-0.34	0.759	0.0755	0.0033	0.0007	0.0303	0.92093	0.32866	0.0461	0.01562	0.19401	6.4	0.0002	0.002
ILMN_1727001	TGGCAGTCCCACATCGATGATAATTGGTGCTCCCTTCATCCAACTGGATC	Perfect	NA	chr5:134166530:134166579:+	Transcriptomic	DDX46	DDX46	9879	-0.07	-0.3	-0.56	-0.63	-0.1	0.6469	0.0114	0	0.0001	0.4458	0.87306	0.10467	0.00112	0.00285	0.76181	10.2	0	5e-05
ILMN_1747162	ACAGCTTTGCTACTGCGAAATCTTGGCTTCACTGCCATCCCCCTCCATGG	Perfect	NA	chr12:12976888:12976937:+	Transcriptomic	DDX47	DDX47	51202	0.03	-0.09	-0.38	-0.35	-0.47	0.8798	0.5153	0.0081	0.0459	0.0037	0.96434	0.8059	0.08393	0.24806	0.04933	4.4	0.0028	0.01693
ILMN_1812976	CTGCGTGAGCAGACACCTTCACAGCTTCCTCGCTGCTGTCACCTGCACTA	Perfect	NA	chr12:113595150:113595199:-	Transcriptomic	DDX54	DDX54	79039	-0.29	-0.53	-0.93	-0.21	-0.15	0.1008	0.0004	0	0.2144	0.3362	0.38397	0.01034	1e-05	0.55759	0.68027	13.2	0	0
ILMN_1795181	ACTCTAGGCACAATCGGTGTCAATCGCTCTCAGGCTCCAGTGCTGTTGTC	Perfect	NA	chr4:169142980:169143029:-	Transcriptomic	DDX60	DDX60	55601	-0.06	0.2	0.17	0.76	0.76	0.8132	0.3578	0.4175	0.006	0.0022	0.9409	0.69774	0.74273	0.06923	0.03466	4.2	0.004	0.02247
ILMN_1783337	CTCTTGGCTGAAAACACTGAGGTGCTCCCATCTGTGCGTGGCCCATGAGC	Perfect	rs76469232	chr16:462243:462292:+	Transcriptomic	DECR2	DECR2	26063	0.14	-0.16	-0.01	0.28	0.6	0.4605	0.2969	0.945	0.1516	0.001	0.77191	0.64502	0.98402	0.472	0.01965	3.3	0.014	0.05985
ILMN_2313074	GGAACAGATAAGACTGGGTCAGCCTAGTCATGCCTCCCAACTGTGGTGGT	Perfect	NA	chr1:161091253:161091302:-	Transcriptomic	DEDD	DEDD	9191	-0.2	-0.22	-0.61	-0.39	-0.56	0.1189	0.0353	0	0.0037	0	0.41803	0.21259	7e-05	0.04996	0.00068	15.5	0	0
ILMN_1710710	CCATGCTTGGGAGAATGGGGCTGGGACATGCACTGAGTGTTGCACTTTTA	Perfect	NA	chr1:161090968:161091017:-	Transcriptomic	DEDD	DEDD	9191	-0.22	-0.69	-0.36	-0.14	-0.35	0.3754	0.0008	0.0654	0.5579	0.0993	0.71134	0.01713	0.30371	0.82862	0.38107	4.2	0.0041	0.02266
ILMN_1699711	AAAACAAGCTGTGGCCCTTTCCACTCTCTCCTGGCCTCTGGTGCTGCTCC	Perfect	rs60128788	chr1:161091394:161091443:-	Transcriptomic	DEDD	DEDD	9191	-0.22	-0.45	-0.47	-0.39	-0.66	0.3007	0.0096	0.0068	0.0645	0.0009	0.64823	0.09405	0.07504	0.30125	0.01767	6.7	0.0001	0.00144
ILMN_1768031	GGGAGTGTTATGGCAGCATCATACCAAGGCCTACTGTTGCACATGGGGCC	Perfect	rs79500105	chr19:42702866:42702915:-	Transcriptomic	DEDD2	DEDD2	162989	-0.05	0.16	0.24	0.46	0.47	0.7313	0.1739	0.0487	0.0028	0.0007	0.91107	0.50475	0.25693	0.04097	0.01503	6	0.0003	0.0029
ILMN_1656185	GGGCCGAGACCCAGACGAGGAGTGAGGAATGAGAGAGACCAAAGTTCCTG	Bad	NA	chr16:90025566:90025615:+	Transcriptomic	DEF8	DEF8	54849	0.36	0.35	0.43	0.76	0.19	0.1258	0.0625	0.0246	0.0019	0.3439	0.43065	0.29624	0.17126	0.03092	0.68659	4.7	0.0018	0.01169
ILMN_1767509	ACAGCCGGTAAACGGAATCACGTATGGTTCTTTCTGTGGGTCTGTGGCAC	Perfect	NA	chr16:90034280:90034329:+	Transcriptomic	DEF8	DEF8	54849	0.1	0.16	0.45	0.09	0.23	0.5549	0.2204	0.0011	0.5713	0.1103	0.82739	0.56507	0.02144	0.83636	0.40197	3.5	0.0111	0.05004
ILMN_1707088	CCCTGGTATTGATTTCTCAGGACTTTGGAGGGCTCTGACACCATGCTCAC	Perfect	rs113439154	chr1:111730015:111730064:-	Transcriptomic	DENND2D	DENND2D	79961	-0.49	0.47	0.36	0.4	0.53	0.0028	0.0004	0.0054	0.0118	0.0003	0.04106	0.0098	0.06441	0.107	0.00839	11.4	0	2e-05
ILMN_2041161	AGACCACCAAGTACAGGGGTGATGGAATGTCGAAAAACCTTTGGAGAACC	Perfect	NA	chr15:65954199:65954248:-	Transcriptomic	DENND4A	DENND4A	10260	0.53	0.83	0.62	0.51	0	0.0182	0	0.0009	0.0225	0.9853	0.14168	0.00109	0.0181	0.16189	0.99569	9.7	0	8e-05
ILMN_2172755	TGCTATGGTTGGGGGTAGTTAGGGAGAGACTACATGAAATTGTGTGCCCC	Perfect	rs1051541	chr8:121062572:121062621:+	Transcriptomic	DEPDC6	DEPTOR	64798	0.09	0.3	0.82	1.11	0.96	0.7598	0.2004	0.0011	0.0004	0.0005	0.92128	0.54038	0.02148	0.01001	0.01267	8.7	0	0.0002
ILMN_1756685	GCTTCTCTAGCCCAAACAGCGACATGCTAAAGTCCCCTTCTTCAGAGTCA	Perfect	NA	chr8:121062256:121062305:+	Transcriptomic	DEPDC6	DEPTOR	64798	0.16	0.84	0.92	1.02	0.97	0.5848	0.0009	0.0003	0.0011	0.0005	0.84358	0.01838	0.00899	0.02129	0.01171	11.2	0	2e-05
ILMN_2383163	GCAAGAGGCTGTACCTAAAATTCCTCAACCTAAGAGGCAGTCCACCATGG	Perfect	NA	chr11:33050234:33050283:+	Transcriptomic	DEPDC7	DEPDC7	91614	0.67	1.23	1.68	1.34	1.47	0.0574	0.0001	0	0.0003	0	0.28229	0.00223	4e-05	0.00798	0.00084	20.7	0	0
ILMN_1670145	ACACACCCCTGCTTGGGACCCTAGCTATATGCATTTTATGTGACCTTGCC	Perfect	rs117584512	chr7:24738064:24738113:-	Transcriptomic	DFNA5	DFNA5	1687	-0.3	0.56	1.13	0.95	0.77	0.403	0.0536	0.0003	0.0093	0.0171	0.73218	0.27133	0.00797	0.09227	0.13626	6.9	0.0001	0.00119
ILMN_1754643	TCACTCCGGTACCACAGTAGACAGGCCTTGAAGGCACTGGGCCCCTTTTA	Bad	NA	chr22:19118006:19118055:-	Transcriptomic	DGCR14	DGCR14	8220	-0.61	-0.19	-1.16	-0.69	-0.18	0.0029	0.2276	0	0.0008	0.2869	0.04156	0.57356	0	0.01679	0.63558	16.6	0	0
ILMN_1713301	GGAGAGCTGGACTCGCTCATCTGTTCTTGCACCACCATCCAGAATGCCCC	Perfect	rs117455748	chr22:19024096:19024145:-	Transcriptomic	DGCR2	DGCR2	9993	-0.42	-0.59	-0.67	-0.36	-0.22	0.0278	0.0003	0.0001	0.0539	0.1871	0.18478	0.00754	0.00237	0.27211	0.52253	9.5	0	9e-05
ILMN_1791396	GCTCCCAGGCCCAAGCTCTGTGTGACCCAGAGAAATAAAGATGCCTCAGT	Perfect****	NA	chr22:20301809:20301858:-	Transcriptomic	DGCR6	DGCR6L	85359	-0.92	-1.05	-0.44	-0.66	-0.2	0	0	0.0076	0.0013	0.2364	0.00138	1e-05	0.08053	0.02446	0.58362	18.2	0	0
ILMN_1663685	CCCAGGCCCAAGCTCTGTGTGACCCAGAGAAATAAAGATGCCTCAGTGGC	Good	NA	chr22:20301808:20301855:-	Transcriptomic	DGCR6	DGCR6L	85359	-1.08	-0.94	-0.53	-0.72	-0.3	0	0	0.0008	0.0003	0.0653	9e-05	2e-05	0.01729	0.00819	0.30361	21.8	0	0
ILMN_1661454	CTTTCACTCCCTACTTTTGGCCAGGGCCTTCTGTGCCACCTGCCAAGACC	Perfect	NA	chr12:56325074:56325123:+	Transcriptomic	DGKA	DGKA	1606	-0.76	-0.93	-0.97	-1.55	-0.83	0.0228	0.0008	0.0005	0	0.0052	0.16312	0.01611	0.01237	0.00095	0.06242	13.3	0	0
ILMN_2319910	GCAGACGCCCTGTACAATCAAGATCACCCACAAGAACCAGATGCCCATGC	Perfect	NA	chr12:56347179:56347194:+,chr12:56347469:56347502:+	Transcriptomic	DGKA	DGKA	1606	-0.71	-0.83	-1.02	-1.3	-0.51	0.0002	0	0	0	0.0018	0.00655	6e-05	0	0	0.03077	35.1	0	0
ILMN_2319913	GTACCAGACCTAAGTGACAAGAGACTGGAAGTGGTTGGGCTGGAGGGTGC	Perfect****	NA	chr12:56346710:56346716:+,chr12:56346824:56346866:+	Transcriptomic	DGKA	DGKA	1606	-0.65	-0.68	-0.84	-1.18	-0.32	0.0009	0	0	0	0.0525	0.01879	0.00155	0.00011	1e-05	0.26841	23.1	0	0
ILMN_1717946	TACTGTCAAACCAGCATGGTTAATTGTGAGCATCCTCTGCAGCATGCCCC	Good	NA	chr17:54940581:54940631:+	Transcriptomic	DGKE	DGKE	8526	0.21	1.14	1.19	0.88	0.87	0.2978	0	0	0.0001	0	0.64599	0	0	0.00252	0.00073	31.1	0	0
ILMN_2165867	CACCGGCTGTGGCCTTTCAGGTGTAGGCAGGTGGGCTCTGCTTCCCGATT	Bad	rs1044535	chr11:71145732:71145781:-	Transcriptomic	DHCR7	DHCR7	1717	0.82	0.25	0.26	0.72	-0.08	0.0007	0.1654	0.1453	0.0023	0.6877	0.01599	0.49276	0.46292	0.03531	0.89231	5.7	0.0005	0.00402
ILMN_1689200	AAGGCCATTGGAGTCACCTTCCCCCAAGACAAACGCTGATGTATCCCCGA	Perfect	NA	chr19:49448152:49448201:+	Transcriptomic	DHDH	DHDH	27294	-0.11	0.4	0.54	1.01	1.47	0.7848	0.2276	0.112	0.0176	0.0002	0.93059	0.57357	0.40527	0.1387	0.0066	5.4	0.0007	0.00568
ILMN_1762426	AAGCAAAAGGATGGCTTGAGCCCAAGAGTTCAGAGCAGCCTGGCCACCAT	Bad	NA	chr3:93777677:93777726:-	Transcriptomic	DHFRL1	DHFRL1	200895	0.03	0.36	0.63	0.55	0.43	0.8559	0.0114	0	0.0022	0.0067	0.9565	0.10467	0.00206	0.0352	0.07426	9.4	0	0.0001
ILMN_1687279	CCAATGCCAACCTCATGCGGAACGGGGCCGACTACGCTGTTTACATCAAC	Perfect****	NA	chr19:12787922:12787938:-,chr19:12786924:12786956:-	Transcriptomic	DHPS	DHPS	1725	-0.07	0.05	0.34	0.54	0.53	0.5554	0.6127	0.001	0.0001	0	0.82762	0.85705	0.01997	0.00216	0.00071	11.9	0	1e-05
ILMN_2326997	GAAGATGGATGCCTTCATGCATGAGAAGAACGAGGACTGAGCGGCTGCGG	Perfect	rs78193595 rs17851085	chr19:12786642:12786691:-	Transcriptomic	DHPS	DHPS	1725	-0.1	0.22	0.36	0.4	0.51	0.4527	0.0423	0.0014	0.0037	0.0001	0.76693	0.23649	0.02587	0.05002	0.00258	9.3	0	0.00012
ILMN_1807206	TATGAAGAGAAGCCCTCTGCTGTGTGTCCGTGGTGAGTTCTGGGGTGCGC	Perfect	NA	chr14:24759910:24759959:-	Transcriptomic	DHRS1	DHRS1	115817	0.21	0.2	0.46	0.35	0.48	0.1706	0.0939	0.0005	0.023	0.0007	0.50011	0.37023	0.01215	0.16408	0.01527	7.7	0	0.00052
ILMN_1719915	GCAGCAGCTCACACCTCTCTGCGGTTCCCTCTCACTTTTAGATCGGAAGC	Perfect	NA	chr13:52342424:52342473:-	Transcriptomic	DHRS12	DHRS12	79758	-0.54	-0.35	-0.62	-0.84	-0.37	0.0451	0.0997	0.005	0.0023	0.1125	0.24535	0.38221	0.06109	0.03601	0.40613	5.9	0.0004	0.00342
ILMN_1752478	TGACCCCCACAGGGAGGCAGGAAAACAGCCAGAAGCCACCTTGACACTTT	Perfect	rs79556597	chr1:12628134:12628183:-	Transcriptomic	DHRS3	DHRS3	9249	0.52	0.51	0.61	0.43	0.46	0.0047	0.0007	0.0001	0.0147	0.0045	0.05815	0.01537	0.00292	0.12331	0.0566	11.6	0	2e-05
ILMN_1807455	TGTGGCAATACATGCCAACCTGGGCCTGGTGGATAACCAACAAGATGGGG	Perfect	NA	chr14:60616104:60616153:-	Transcriptomic	DHRS7	DHRS7	51635	0.4	0.07	0.1	0.23	0.16	0.0017	0.4781	0.2894	0.0575	0.1355	0.0291	0.78275	0.63794	0.28261	0.44753	3.8	0.0064	0.03232
ILMN_1707901	AGCGGAAATCCAAGAACTCCTAGTACTCTGACCAGCCAGGGCCAGGGCAG	Perfect	NA	chr17:21094444:21094493:+	Transcriptomic	DHRS7B	DHRS7B	25979	0.58	0.37	0.05	0.13	0.13	0.0031	0.0135	0.717	0.4785	0.4164	0.04341	0.11665	0.90516	0.78309	0.74185	3.6	0.009	0.04241
ILMN_1716922	GAGACAGGTACTGGAGATTGAGAGCAGTTGGCTTCTGGAGGTGGCTCCCC	Perfect****	NA	chr6:30622483:30622489:-,chr6:30621105:30621147:-	Transcriptomic	DHX16	DHX16	8449	-0.17	-0.09	-0.2	-0.27	-0.31	0.1266	0.2864	0.0258	0.0156	0.0023	0.43227	0.63516	0.17632	0.12816	0.03549	5.2	0.0009	0.00693
ILMN_1733667	CTCAGGAGAGTTCATCAGCTCAGATCCCACAGGGCCTCCTCTTTAGCAGG	Perfect	NA	chr20:37667916:37667965:+	Transcriptomic	DHX35	DHX35	60625	-0.2	-0.68	-0.8	-0.61	-0.45	0.1671	0	0	0.0001	0.0006	0.49511	4e-05	0	0.00266	0.01408	25.2	0	0
ILMN_2100000	GCCATTCTTCATCATTGTTTAAATTTTGGCTGGATGCCAAACCCTGGGAC	Perfect	NA	chr3:153993873:153993922:-	Transcriptomic	DHX36	DHX36	170506	0.08	0.52	0.02	-0.01	-0.14	0.6549	0.0008	0.8781	0.9451	0.3814	0.87706	0.01631	0.96368	0.98406	0.71579	2.9	0.0267	0.09768
ILMN_2192683	GGATTCTGCTCCTGGCTTTGCTTCTGCGGCTTCGGTGGAGACAGTTATGG	Perfect	rs113012188 rs79238762 rs1132689	chr12:125431394:125431443:-	Transcriptomic	DHX37	DHX37	57647	-0.21	-0.38	-0.36	-0.05	-0.23	0.181	0.0034	0.0061	0.7685	0.1021	0.51406	0.04653	0.06952	0.92487	0.38654	4.6	0.0022	0.01395
ILMN_1678422	CTGGCTTAGGCTCCCGCAATGGGAAAACAACCGGAGGGCCAGAGCTTAGT	Perfect	rs71869307	chr17:40253597:40253646:-	Transcriptomic	DHX58	DHX58	79132	0.14	0.15	0.37	0.43	0.71	0.5664	0.4254	0.0613	0.0747	0.0015	0.8335	0.74789	0.29322	0.32678	0.02616	4	0.0054	0.02834
ILMN_1676285	TTCCTGGTGCCCAGCTCTTAGGACCGTGTGTGACTCTGGCCTTCTACCGA	Perfect***	rs74710971	chr1:182808532:182808581:-	Transcriptomic?	DHX9	DHX9	1660	0.43	0.12	0.67	-0.28	-0.15	0.0588	0.4852	0.0005	0.1996	0.4279	0.2859	0.78778	0.01121	0.53941	0.74954	4.3	0.0035	0.02018
ILMN_1665335	CAGCCCCTGCAAGTAAATCCAAGAGCCTGTTACAGATTGGCGGTCGTGCC	Perfect	NA	chr12:122709218:122709267:-	Transcriptomic	DIABLO	DIABLO	56616	-0.29	-0.36	-0.66	-0.14	-0.06	0.0966	0.0104	0	0.4073	0.6903	0.37585	0.09924	0.00113	0.73529	0.89338	6.9	0.0001	0.00118
ILMN_2321416	AGCAGCTCCTTTGGACTATTCCTGGGAGGACTCTGATGCAGGGCGTCTGT	Perfect	rs76801798	chr5:140894814:140894863:-	Transcriptomic	DIAPH1	DIAPH1	1729	0.07	0.26	0.37	0.22	0.2	0.6014	0.0207	0.0017	0.1166	0.1038	0.85184	0.15374	0.02912	0.4136	0.3901	4.6	0.0023	0.01429
ILMN_1763605	GGGCAGGAGGAAACACCGCCCTCTGTAGCTGCTCGAATGGAAAGGGCTCT	Perfect	NA	chr20:61518827:61518876:-	Transcriptomic	DIDO1	DIDO1	11083	0.44	0.48	0.55	0.14	0.18	0.0345	0.005	0.0016	0.4747	0.3216	0.20958	0.06118	0.02737	0.78079	0.66759	5.4	0.0008	0.00597
ILMN_1777164	TAAGGGACACCTCGTTGCAGCCCCACCCTTGTCCTGGCCGTTCCTGACCT	Perfect	rs117158925	chr21:47965930:47965979:+	Transcriptomic	DIP2A	DIP2A	23181	-0.1	0.63	0.94	0.26	0.02	0.7361	0.0141	0.0005	0.3983	0.9271	0.91279	0.12011	0.01151	0.72865	0.97882	4.4	0.0028	0.0169
ILMN_2277523	CCTTCATTTGCAGCTCGGGAAGTCTTTGTGCAGTAGATGGAAAGCCCAGC	Perfect	NA	chr21:47966992:47967041:+	Transcriptomic	DIP2A	DIP2A	23181	0.88	0.05	0.53	0.02	-0.07	0.001	0.7792	0.0103	0.931	0.7542	0.01968	0.9289	0.09835	0.98004	0.91922	4	0.0049	0.02599
ILMN_1778662	GTGTTTGAGGCAGTTCCGGTCACCACAGGAGGAGCACCCATCTTTGACAG	Perfect****	NA	chr21:47965178:47965186:+,chr21:47965794:47965834:+	Transcriptomic	DIP2A	DIP2A	23181	0.17	0.42	0.65	0.07	0.05	0.3816	0.0108	0.0002	0.7128	0.7881	0.71603	0.10164	0.00615	0.90332	0.93198	5	0.0013	0.00877
ILMN_2285618	GAGGTGTGCTGCTTGTCAGCATGTATTGTCACGGACACTCAATAAGTGCC	Perfect	rs75620096	chr21:47988447:47988496:+	Transcriptomic	DIP2A	DIP2A	23181	-0.6	-0.63	-0.52	-0.96	-0.03	0.047	0.0099	0.0312	0.0018	0.8968	0.25151	0.09584	0.19744	0.03065	0.96933	5.6	0.0006	0.0047
ILMN_1793743	AACTCTACAGATGGCATACCTGTGCCTGCTTCTGGGGTTGGAAGTGTGAC	Perfect	NA	chr3:122598431:122598480:+	Transcriptomic	DIRC2	DIRC2	84925	0.7	0.68	0.57	0.31	0.36	0.0002	0	0.0001	0.0721	0.019	0.00602	0.00063	0.00463	0.32047	0.14556	14	0	0
ILMN_1799796	GATGAGCCAGGTACATAACGCGGCACATTTTCTGCAGGTCAGCAGTAAGG	Perfect	NA	chr13:73330375:73330424:-	Transcriptomic	DIS3	DIS3	22894	-0.36	-0.67	-0.67	-0.87	-0.3	0.1138	0.0005	0.0005	0.0002	0.1223	0.40849	0.0112	0.01231	0.00726	0.42416	10.1	0	5e-05
ILMN_2124790	TGCAGGTCAGGAGCGCCTCCCACAGTGAGTTTCCCCCACACTCGGCTCCT	Perfect	NA	chr22:42907975:42908024:-	Transcriptomic	dJ222E13.2	RRP7A	27341	-0.23	-0.81	-0.22	-0.45	-0.79	0.3477	0.0001	0.2491	0.0608	0.0005	0.68963	0.00408	0.59719	0.29191	0.01201	7.8	0	0.00048
ILMN_1741621	GAGGGTTACACAGTCACACTAGGTATATATGAGTCCCATTGCTCCACACC	Bad	NA	chr4:153460398:153460447:+	Intronic	DKFZP434I0714	DKFZp434I0714		0.36	1.06	0.93	0.89	0	0.214	0	0.0002	0.0027	0.9866	0.55722	0.00141	0.0057	0.0402	0.99601	10.3	0	5e-05
ILMN_1655941	CCATATTCCAGGAGCAGACCGTAGTCCTGCAGGTGTGACGGGCAGCTTCG	Perfect	NA	chr22:21057949:21057980:+,chr22:21058256:21058273:+	Transcriptomic	DKFZp434N035	DKFZp434N035	645426	0.13	-0.9	-0.58	-0.35	-0.08	0.6462	0.0002	0.0125	0.2168	0.7505	0.87286	0.00664	0.11122	0.56071	0.91778	5.1	0.0011	0.00812
ILMN_2138622	ATCCGCAGTTCCCAGGAATTCGCCCGGTTAATAGCACCCAGAGCCCCTGC	Bad	NA	chr6:2991078:2991127:+	Transcriptomic	DKFZp686I15217	DKFZp686I15217	401232	0.11	1.13	1.2	0.56	0.87	0.6284	0	0	0.0114	0	0.86456	1e-05	0	0.10477	0.00174	24.3	0	0
ILMN_1668825	CCGGGGGATCAGAGTTTGTTTTTGCGGAGAAGTGAGTCCTTTATGCCCCA	Bad	NA	chr6:2990754:2990803:+	Transcriptomic	DKFZp686I15217	DKFZp686I15217	401232	-0.06	0.93	0.87	0.39	0.91	0.8046	0.0001	0.0001	0.1326	0.0002	0.93788	0.00226	0.00472	0.44263	0.0071	11.5	0	2e-05
ILMN_1669972	CAACACATAGGCCTTCCCAGACATGCACCCTCATGGGATTCCAGACCCCC	Bad	NA	chr11:17398546:17398595:+	Transcriptomic	DKFZp686O24166	DKFZp686O24166	374383	0.84	1.3	1.54	1.41	1.16	0.0021	0	0	0	0	0.03334	2e-05	0	0.00014	0.00041	34.1	0	0
ILMN_1815673	GCGACTGCGAACACTGAACTCTACGCCACTCCACAAATGATGTTTTCAGG	Perfect	NA	chr11:11984801:11984850:-	Transcriptomic	DKK3	DKK3	27122	0.28	1.04	0.21	0.69	0.29	0.4359	0.0008	0.4655	0.0592	0.3638	0.75505	0.01668	0.77512	0.28722	0.70243	3.8	0.0066	0.03328
ILMN_2398159	CTCCACAAATGATGTTTTCAGGTGTCATGGACTGTTGCCACCATGTATTC	Perfect	rs1043179	chr11:11984773:11984822:-	Transcriptomic	DKK3	DKK3	27122	0.61	0.86	0.75	0.64	0.79	0.0693	0.0018	0.0064	0.0536	0.0081	0.31375	0.03021	0.07185	0.27116	0.08425	7	0.0001	0.00108
ILMN_2401987	CCCCCTTCCACAATGGTCTCAGCCTAGGCCCTCATGATATGTCCTCAGAG	Perfect	rs61108705 rs199419	chr3:38164038:38164087:+	Transcriptomic	DLEC1	DLEC1	9940	-0.74	0.01	0.63	0.37	1.12	0.0107	0.9585	0.0068	0.1802	0	0.10087	0.98774	0.07497	0.51295	0.00175	7.8	0	0.00048
ILMN_1676728	CTGGAGTGGTCCGTTCTCACCACCCTTCAGCTTGGGTACACACACAGAGG	Perfect	NA	chr6:43418177:43418226:-	Transcriptomic	DLK2	DLK2	65989	1.3	0.77	0.84	1.48	0.29	0.0002	0.0034	0.0017	0	0.2944	0.00555	0.0469	0.02862	0.00112	0.64282	12.6	0	1e-05
ILMN_1743373	GCACTGCCTTCCGTGACGTCGCCGTTGCACTATGGACAGTTGCTCTTAAG	Perfect	NA	chr6:170591717:170591766:-	Transcriptomic	DLL1	DLL1	28514	0.86	1.91	2.24	2.17	1.42	0.0013	0	0	0	0	0.02365	0	0	0	1e-05	71.7	0	0
ILMN_1773885	CGGCAGTGACTGAACCCGGACTTGGTCCTGACCCCAAGGACACCATCATT	Perfect	NA	chr1:44685899:44685948:+	Transcriptomic	DMAP1	DMAP1	55929	-0.25	-0.19	-0.1	0.04	0.45	0.0882	0.1035	0.3644	0.7645	0.0007	0.35796	0.38939	0.70284	0.92311	0.01461	4.1	0.0044	0.02404
ILMN_1705663	GACATCAGGCAAAGGCAGCTCATTCACACGTTCCAGGCCCATGACTCAGC	Perfect	NA	chr15:51742396:51742445:-	Transcriptomic	DMXL2	DMXL2	23312	0.08	0.2	0.71	-0.01	0.12	0.6655	0.2013	0	0.9717	0.4711	0.88205	0.54162	0.00204	0.99185	0.77853	4.7	0.0019	0.01255
ILMN_1775304	CATTTCTGTAAGGCAATCTTGGCACACGTGGGGCTTACCAGTGGCCCAGG	Perfect	NA	chr19:14625978:14626027:-	Transcriptomic	DNAJB1	DNAJB1	3337	-0.43	-0.56	-0.49	-0.15	-0.14	0.0049	0	0.0001	0.2878	0.2856	0.05971	0.00088	0.00421	0.63673	0.63474	10.8	0	3e-05
ILMN_2333865	CAGCCCAGAGAGATTATAAGAACTGATGTGGCCAGAGTGCCTACCCACTG	Perfect	NA	chr10:74092764:74092813:-	Transcriptomic	DNAJB12	DNAJB12	54788	-0.05	-0.25	-0.56	-0.13	-0.37	0.8036	0.1005	0.0006	0.4936	0.027	0.93743	0.38356	0.01342	0.79267	0.1809	4.5	0.0024	0.01466
ILMN_2222317	GTAATGGCAATTTCTCTCCTGTGGAAATCCCAATTGCTTGAATTACTGAT	Perfect	NA	chr1:78482537:78482586:+	Transcriptomic	DNAJB4	DNAJB4	11080	0.08	0.7	0.28	0.32	0.17	0.7426	0.0015	0.175	0.2073	0.4579	0.91486	0.02655	0.5062	0.54881	0.77037	3.2	0.0168	0.06889
ILMN_1813019	CACCTTCTGAAATGCTGCTATAGGGCTGGTATCTGTAAAAGAATATCCTG	Perfect	NA	chr1:78482385:78482434:+	Transcriptomic	DNAJB4	DNAJB4	11080	-0.09	0.83	0.4	0.05	0.25	0.6741	0	0.0257	0.8096	0.1935	0.88607	0.00113	0.17564	0.93962	0.53132	6.1	0.0003	0.00251
ILMN_1793770	GGATCTGCCGTTCATGTTGCTTTCTCCTTTGTCCTCTTGGACTTGAGGGC	Perfect	NA	chr7:157209791:157209840:+	Transcriptomic	DNAJB6	DNAJB6	10049	0.15	0.43	0.41	0.72	0.16	0.3822	0.0025	0.0037	0.0001	0.2908	0.71651	0.03775	0.04958	0.00324	0.63948	8.3	0	0.00031
ILMN_1773742	GGAGCAAGTGTTCCTGCTGCCAGTTCTTTCCTCTTTAGGCGTGGTTGAGA	Perfect	rs35515962 rs113202530	chr7:108215090:108215139:+	Transcriptomic	DNAJB9	DNAJB9	4189	-0.07	-0.03	-0.53	0.03	-0.16	0.6492	0.7906	0.0002	0.8362	0.2551	0.87425	0.93291	0.00523	0.9493	0.60358	3.8	0.0066	0.0331
ILMN_1683234	GCAGAACAAAACGAGTCCAGCGACGAGGAGAGCCTGAGAAAAGAGAGAGC	Perfect	rs61757220	chr10:22048226:22048275:-	Transcriptomic	DNAJC1	DNAJC1	64215	-0.41	0.63	0.22	0.89	-0.01	0.1327	0.0053	0.3085	0.0016	0.9592	0.44271	0.06367	0.65526	0.02811	0.98789	4.7	0.0018	0.01184
ILMN_2151541	CTGTAGTTATTCCAGTTACTAGTTTACTGTCAGAGGGCTGCCTTTTTCAG	Perfect	NA	chr2:183642970:183643019:+	Transcriptomic	DNAJC10	DNAJC10	54431	0.33	0.52	0.16	0.24	0.29	0.1002	0.0015	0.3082	0.2253	0.0994	0.38302	0.027	0.65512	0.57077	0.38126	4	0.0052	0.02754
ILMN_1812666	TTCTGAGAGCAGGCATTGTATCTGTCTTGTTTGGTGTTACATTGGCACCC	Bad	rs9590742	chr13:43683232:43683281:+	Transcriptomic	DNAJC15	DNAJC15	29103	0.1	-0.01	-0.52	-0.29	0.05	0.5037	0.9339	0.0001	0.0622	0.728	0.79871	0.98089	0.00418	0.29566	0.90957	4.5	0.0025	0.01511
ILMN_1688730	GACAGGTTAAAAGACCCTGTCCTAGATGCCCAGGAATCAGGTAGTCACAC	Perfect	NA	chr5:138747486:138747535:-	Transcriptomic	DNAJC18	DNAJC18	202052	-0.16	-0.13	-0.22	0.29	-0.65	0.4508	0.438	0.1974	0.1689	0.001	0.76549	0.75654	0.5365	0.49787	0.02026	3.5	0.0106	0.04827
ILMN_1711089	CAGTTAAAGTAGTGTGTGGCTGGTGCCAGTAGAGGTCAGTCAAGGGATCC	Bad	NA	chr5:34958358:34958407:+	Transcriptomic	DNAJC21	DNAJC21	134218	-0.22	-0.85	-1.22	-1	-0.51	0.2799	0	0	0	0.0051	0.62895	0.00029	0	0.00057	0.062	24.8	0	0
ILMN_1778161	TGCATTTAAGCCAGAAACGAGGTACATGGCTGTGTGCTCTTCTGTCAACC	Perfect	NA	chr9:114416407:114416456:+	Transcriptomic	DNAJC25	DNAJC25	2790	-0.2	-0.39	-0.61	-0.4	-0.13	0.3179	0.018	0.0004	0.0453	0.4663	0.66403	0.14061	0.01053	0.24591	0.77549	5.4	0.0008	0.00577
ILMN_1659843	TTGACGACGGAGAAGATCCTTTGGATGCAGAGAGCCAGCAAGGAGGCGGC	Perfect	NA	chr13:96443142:96443191:+	Transcriptomic	DNAJC3	DNAJC3	5611	0.34	0.73	0.97	0.96	0.16	0.2626	0.0036	0.0002	0.0023	0.5424	0.61105	0.04837	0.00631	0.03527	0.82118	7.8	0	0.00048
ILMN_3246801	GGTGGCTTGGTGTTCATGGTGGAGACTTGGTTCTTTACGCAGAGCAGGCT	Perfect	NA	chr7:73095650:73095699:-	Transcriptomic	DNAJC30	DNAJC30	84277	-0.36	-0.41	-0.13	-0.75	-0.09	0.1162	0.0256	0.4604	0.0015	0.6463	0.41298	0.17543	0.7719	0.02617	0.87286	4.1	0.0044	0.024
ILMN_1687683	CTCCACAGCACCTCGTGGCCCGTACTCTTGTGTCTCTCAAGCTAAAACTG	Bad	NA	chr11:64000411:64000455:+	Transcriptomic?	DNAJC4	AF012106		0.33	0.3	0.5	0.95	0.85	0.0579	0.0321	0.0007	0	0	0.28364	0.20064	0.01498	0.00014	0.00013	17.4	0	0
ILMN_2380967	ACCCAGATTGGTGAGATAGGACACTTGTGCAGCAGATATGCCAATGGGCC	Perfect	NA	chrX:153630662:153630711:-	Transcriptomic	DNASE1L1	DNASE1L1	1774	-0.38	-0.57	-0.78	-0.77	-0.51	0.1134	0.0041	0.0002	0.0019	0.0181	0.40755	0.05322	0.00526	0.03094	0.14109	9.3	0	0.00011
ILMN_1681695	AGGACGTGATCCTGCTTGGGGACTTCAATGCTGACTGCGCTTCACTGACC	Perfect****	NA	chrX:153631610:153631611:-,chrX:153631484:153631531:-	Transcriptomic	DNASE1L1	DNASE1L1	1774	0.27	-0.65	-0.49	-0.65	-0.07	0.0754	0	0.0002	0.0001	0.5635	0.32853	0.00018	0.00499	0.00262	0.83177	14.5	0	0
ILMN_1810267	AGTGACCTGCCAGCCCCAGCCGACCTGACTGTGTACTCGTGTCCTGTGTA	Perfect	NA	chr11:6593034:6593083:+	Transcriptomic	DNHD1	DNHD1	144132	-0.2	-0.15	0.22	-1.02	-0.48	0.5256	0.5546	0.391	0.0025	0.0922	0.81139	0.82724	0.72314	0.03783	0.3668	3	0.0223	0.08537
ILMN_2112049	TCCTGCGCTCCCCGGCACTGTGGGACTTCGGCCTTCCAGAAGGAGGTTTT	Perfect	NA	chr9:139256413:139256462:-	Transcriptomic	DNLZ	DNLZ	728489	0	-0.63	-0.71	-0.15	-0.13	0.9918	0.0006	0.0001	0.4882	0.488	0.99774	0.01455	0.00494	0.78952	0.7894	6.5	0.0002	0.00176
ILMN_1680928	CACTTGCCTTGTCTGCTACCAGTTTGTTAAAAATTATTCCCCCCAACCAG	Perfect	NA	chr1:172381441:172381490:+	Transcriptomic	DNM3	DNM3	26052	-0.37	0.13	-0.25	0.46	1.27	0.2486	0.6048	0.3128	0.1404	0	0.59679	0.8534	0.65963	0.45473	0.00169	5.3	0.0008	0.00601
ILMN_1702301	CCCTAAGTTTGCTGTCAGTTATTGTATGGTCAGTACCCCAGTCCTAGTAC	Perfect	NA	chr2:225630134:225630183:-	Transcriptomic	DOCK10	DOCK10	55619	-0.12	0.54	0.32	0.1	0.24	0.4478	0.0001	0.0122	0.5016	0.0837	0.76337	0.00319	0.10969	0.79721	0.348	6.1	0.0003	0.00267
ILMN_1805903	GAGCCGGCCCTGCATGGAGGAAAATGAATTGTACAGCAGCGCAGTCACAG	Perfect	rs56094005	chr8:21769412:21769461:-	Transcriptomic	DOK2	DOK2	9046	0.25	0.61	1.1	1.2	0.93	0.422	0.0156	0.0001	0.0003	0.0012	0.74563	0.1282	0.00231	0.00789	0.02259	11.2	0	2e-05
ILMN_1791211	GCTGAGGAGGAACCTGGGGCATTTAGGGCAGAGGACAAAAGGATGTCAGC	Perfect	NA	chr8:21766528:21766577:-	Transcriptomic	DOK2	DOK2	9046	0.32	1.01	1.23	1.26	1.15	0.2133	0	0	0	0	0.55616	0.00056	3e-05	0.00052	0.00034	24.3	0	0
ILMN_1744244	CCCAGGGAGTGATCAGCGGTGCTGTTTTCCTTATCATCCTCTTCTGCTTC	Perfect	NA	chr11:118971791:118971840:-	Transcriptomic	DPAGT1	DPAGT1	1798	0.21	-0.5	-0.86	-0.67	-0.76	0.5091	0.0563	0.0017	0.0376	0.0093	0.80222	0.27922	0.02902	0.22027	0.09208	5.6	0.0006	0.00472
ILMN_1689160	GGCCACCTTCCCAGTCCTTATTCTGTGGCTCTGATGACCCAGTTAGTCCT	Perfect	NA	chr16:68021393:68021442:-	Transcriptomic	DPEP2	DPEP2	64174	-0.34	-0.73	-0.72	-1.02	0.09	0.2388	0.0026	0.003	0.0008	0.7145	0.58625	0.0388	0.04248	0.01665	0.90412	7.1	0.0001	0.00097
ILMN_1731275	CGCAGAGGTCACTGTGGCAAAGCCTCACAAAGCCCCCTCTCCTAGTTCAT	Perfect	NA	chr16:68009605:68009654:-	Transcriptomic	DPEP3	DPEP3	64180	-0.7	-0.5	-0.6	-1.07	-0.03	0.015	0.0291	0.0092	0.0003	0.8968	0.12493	0.18951	0.09115	0.00894	0.96933	7	0.0001	0.00109
ILMN_1763162	ACGAGCTGGAGCGAGTCGCTGGATTTGTCCGCGACCTGGGGTGTGAACGA	Perfect	NA	chr1:44435945:44435994:+	Transcriptomic	DPH2	DPH2	1802	-0.28	-0.75	-0.45	-0.21	-0.49	0.3129	0.0015	0.0472	0.4389	0.0491	0.65974	0.02657	0.2519	0.75708	0.25792	4.3	0.0032	0.01861
ILMN_2376408	ACCATGACGAAATTAGCGCAGTGGCTTTGGGGACTAGCGATCCTGGGCTC	Perfect	NA	chr1:155112670:155112719:-	Transcriptomic	DPM3	DPM3	54344	0.23	0.49	0.73	0.8	0.5	0.1341	0.0003	0	0	0.0006	0.44501	0.00727	6e-05	0.00034	0.01346	19.4	0	0
ILMN_2402674	AGTGACCATGACGAAATTAGCGCAGTGGCTTTGGGGACTAGCGATCCTGG	Perfect****	NA	chr1:155112967:155112968:-,chr1:155112674:155112721:-	Transcriptomic	DPM3	DPM3	54344	0.35	0.51	0.77	0.75	0.56	0.0123	0	0	0	0	0.10996	0.00102	0	0.00012	0.00109	28	0	0
ILMN_1700822	CCTTGCCCCCAATTCCATCAGACCAAGGCTGCAAGTGGCCCTCCATTCGT	Perfect	NA	chr11:66276736:66276785:+	Transcriptomic	DPP3	DPP3	10072	-0.06	-0.8	-0.48	-0.14	-0.45	0.8023	0.0001	0.0111	0.5314	0.0258	0.93694	0.00257	0.10313	0.8148	0.17622	6.6	0.0002	0.00155
ILMN_1747412	GACAGGCCCATATGCAGGCCCGGTTTGTGATCCTGAGAGTCTTGCTGGAG	Perfect****	NA	chr11:66263217:66263221:+,chr11:66264769:66264813:+	Transcriptomic	DPP3	DPP3	10072	-0.71	-0.83	-0.52	-0.32	-0.67	0.0144	0.0005	0.0236	0.2424	0.0088	0.12169	0.01243	0.16696	0.59021	0.08849	7.1	0.0001	0.00094
ILMN_2349129	CCCCCAATTCCATCAGACCAAGGCTGCAAGTGGCCCTCCATTCGTGTGTG	Perfect	NA	chr11:66276741:66276790:+	Transcriptomic	DPP3	DPP3	10072	0.14	-0.64	-0.53	-0.12	-0.58	0.5291	0.0008	0.0044	0.5686	0.0044	0.81372	0.01624	0.05569	0.83491	0.05596	6.5	0.0002	0.00177
ILMN_1673069	TGAAACGCACCGAACTTCCACGCTCTGCTGGTCAGTGGCGGCTGTCCCCT	Perfect	NA	chr19:4675533:4675582:-	Transcriptomic	DPP9	DPP9	91039	-0.39	-0.61	-0.41	-0.37	-0.34	0.0055	0	0.0004	0.0068	0.0051	0.06503	9e-05	0.00982	0.07493	0.06174	14.9	0	0
ILMN_1801853	CCTGCTCGAAGACGCCAGGCCTTACTTCACCACAGTATTTCAGAATAGTG	Perfect	rs1064021	chr12:63954318:63954367:-	Transcriptomic	DPY19L2	DPY19L2	283417	0.02	0.41	1.22	0.29	0.57	0.9412	0.0955	0	0.3337	0.0367	0.98274	0.37364	0.0007	0.67794	0.21725	6.8	0.0001	0.00131
ILMN_1672503	CTGCAGGCTGTGTAAGCATGTTTACCTGTTGGCTTGCTTTGTGTGTCTGT	Perfect	NA	chr8:26515316:26515365:+	Transcriptomic	DPYSL2	DPYSL2	1808	0.22	0.53	0.26	0.43	0.45	0.1659	0.0001	0.0439	0.0075	0.0021	0.49345	0.0043	0.24121	0.08028	0.03377	8.7	0	0.0002
ILMN_1669376	CTTCTGCCTCACTTCGAGCAGACTTTTGTTCTCGGCGCTCCTCACGATGG	Perfect	NA	chr12:102317073:102317122:+	Transcriptomic	DRAM1	DRAM1	55332	0.67	0.54	0.48	0.69	1.64	0.0089	0.0079	0.0187	0.0066	0	0.08968	0.08261	0.14413	0.07389	0	17.8	0	0
ILMN_1730284	GCCCTGATGCATTAGGCTGCAACTCTGATATACAGAGACTAGCACCTTGA	Perfect	NA	chr18:28709504:28709553:-	Transcriptomic	DSC1	DSC1	1823	-0.54	-0.44	-1.14	-1.39	-0.88	0.2297	0.2091	0.0024	0.0027	0.0275	0.57602	0.55103	0.03694	0.03941	0.18314	5.9	0.0004	0.00345
ILMN_1706498	TCCTTGATGCTGGTCTCTGCACACATATGCTTGGTTACTTGCATGCATTC	Perfect	NA	chr6:116759159:116759208:+	Transcriptomic	DSE	DSE	29940	0.86	0.77	0.56	0.41	0.39	0.0053	0.0019	0.0201	0.1567	0.1276	0.06314	0.03168	0.15066	0.47956	0.43407	6	0.0003	0.00278
ILMN_3251672	GTGTACTCAAACAAAAGTTGGTCTTAAGCTTCCACCTTGAGCAGCCTTGG	Perfect	NA	chr18:29128607:29128656:+	Transcriptomic	DSG2	DSG2	1829	0.91	0.93	0.49	1.16	0.69	0.0065	0.0007	0.0624	0.0006	0.0176	0.07286	0.01526	0.29615	0.01447	0.13851	9.1	0	0.00013
ILMN_1723235	GAGAAGACCCGGCGCTTTCTGCTCGAGTGGCTGTCCTTCCTGTGCCGGTA	Perfect	NA	chr19:5785614:5785660:-,chr19:5785520:5785522:-	Transcriptomic	DUS3L	DUS3L	56931	-0.21	-0.38	-0.53	-0.18	-0.43	0.2206	0.0081	0.0004	0.2931	0.0066	0.56531	0.08382	0.01102	0.6417	0.07346	6.7	0.0001	0.00141
ILMN_1776858	GTGCCTCTCAGCCGTTGATTGTAACTTTAAAGTCCCATGGTTTTGGAGTG	Perfect	NA	chr7:107218734:107218783:+	Transcriptomic	DUS4L	DUS4L	11062	-0.07	-0.03	-0.08	-0.63	-0.07	0.7281	0.8405	0.6138	0.0029	0.6899	0.90961	0.95066	0.85755	0.0421	0.89327	2.1	0.0815	0.22143
ILMN_1781285	GCAGAAGAGAAAGGACTCAGTGTGTGATCCGGTTTCTTTTTGCTCGCCCC	Perfect	NA	chr5:172195477:172195526:-	Transcriptomic	DUSP1	DUSP1	1843	0.48	0.14	-0.17	0.62	0.36	0.0183	0.3748	0.2872	0.0025	0.0376	0.14191	0.71101	0.63599	0.03819	0.22014	4.6	0.0021	0.0133
ILMN_1740171	CTCCTATCCAGCCTGTTGGGAATGGACCCAGTGATACAAACCTGTCCTGG	Perfect	NA	chr2:73989772:73989821:-	Transcriptomic	DUSP11	DUSP11	8446	0.03	0.29	0.11	0.23	0.07	0.7727	0.0024	0.2172	0.0437	0.4726	0.92652	0.03639	0.56106	0.24071	0.77943	3.4	0.0116	0.0519
ILMN_1764361	GAGCAAACCCAGTACCTCAGACAGGAAAGTCGGGGCTTTGACCACTACCA	Perfect	NA	chr12:12629132:12629181:-	Transcriptomic	DUSP16	DUSP16	80824	0.09	0.12	-0.23	-0.22	-0.93	0.6388	0.4473	0.16	0.2744	0	0.86963	0.76305	0.48471	0.62354	0.00029	6.6	0.0002	0.00158
ILMN_1734288	ATGTGGACCCCTGGGAGCATCAGTGTCCTCATCTGTCCAATGACAGCCCT	Bad	rs114734655	chr22:31058257:31058306:-	Transcriptomic	DUSP18	DUSP18	150290	-0.26	0.03	0.53	0.23	0.22	0.0996	0.81	0.0001	0.1433	0.1113	0.3819	0.93975	0.00415	0.45934	0.40415	5.2	0.0009	0.00687
ILMN_1656501	CTCCCTGCCCCTGGAGGTTGTCTTCAAGCTGTGGACTTCTGGGATTTGCA	Perfect	NA	chr10:112271075:112271124:+	Transcriptomic	DUSP5	DUSP5	1847	1.23	0.36	-0.22	0.9	-0.11	0	0.0652	0.2665	0.0005	0.6027	0.00056	0.30331	0.61524	0.01197	0.85248	9.2	0	0.00013
ILMN_1732688	GAAATCAACTCAGTGGGACATAGCCAGCATTTTTGCATACCAGGTTGGGC	Bad	NA	chr15:48635469:48635518:+	Transcriptomic	DUT	DUT	1854	0.34	-0.34	-0.96	-1.09	-1.02	0.1775	0.0972	0	0.0001	0	0.50942	0.37729	0.00115	0.00284	0.0017	13.9	0	0
ILMN_2374778	GGAGTGCTTCTGGAACTATCAGCCCACTTGACCACCCAGTTTGTGGAAGC	Perfect	rs28381145	chr15:48635323:48635372:+	Transcriptomic	DUT	DUT	1854	0.34	-0.34	-0.88	-1.28	-1.2	0.2175	0.1191	0.0002	0	0	0.56144	0.41833	0.00597	0.0011	0.00054	14.2	0	0
ILMN_1780302	GCGCTGGGTCAAGCAGACAAACACCGAGAAGAAGGCCAGTGTGGTAACCT	Perfect	NA	chr14:102516493:102516535:+,chr14:102516772:102516778:+	Transcriptomic	DYNC1H1	DYNC1H1	1778	-0.19	-0.49	-0.27	-0.34	-0.27	0.2488	0.0004	0.0394	0.0377	0.0615	0.59703	0.01056	0.22673	0.22048	0.29366	5.8	0.0004	0.00348
ILMN_2343310	GATGTTCCATGTGGGGGCAACCAAGACCAGTGGATTCAGTGTGGAGCAGC	Perfect	NA	chr11:103349910:103349959:+	Transcriptomic	DYNC2H1	DYNC2H1	79659	0.18	-0.05	-0.26	0.03	-0.55	0.3545	0.7246	0.0957	0.8886	0.0019	0.69499	0.90826	0.37393	0.96726	0.03157	3	0.0219	0.08415
ILMN_1772796	TCCTCCTCTTCAAGTCAGGCTAGGTGGCCATGGTGAAGGTGTCAGTGGCG	Perfect	NA	chr17:56166618:56166667:+	Transcriptomic	DYNLL2	DYNLL2	140735	0.01	0.06	0.36	0.56	0.05	0.9698	0.6641	0.014	0.0025	0.7408	0.99147	0.88143	0.11967	0.03824	0.91433	3.5	0.0109	0.04942
ILMN_1678766	CGTCAGTGCCTTCGGACTGTCTATTTGACCTGCAGTCCAGCCTATGGCCT	Perfect	NA	chr6:159057837:159057886:-	Transcriptomic	DYNLT1	DYNLT1	6993	0.45	0	0.05	0.01	-0.03	0.0024	0.9828	0.6651	0.9557	0.8095	0.03718	0.99513	0.88188	0.98704	0.93961	2.2	0.0795	0.21761
ILMN_1696991	GGGCTCCCATCCTCATCTCTCTCCTTGACTGGAATTGCTGCTACCCAGCT	Perfect	NA	chr19:40316247:40316296:-	Transcriptomic	DYRK1B	DYRK1B	9149	-1	-0.08	-0.65	-0.47	-0.59	0.0015	0.7477	0.0086	0.112	0.0261	0.02661	0.91673	0.08732	0.40527	0.17763	5.5	0.0007	0.00514
ILMN_2374249	GCTCACGTCCCCTGATGCTGGTAACCTGAAAGATACGACATTGCTGAGCC	Perfect	rs116588195	chr12:68052494:68052543:+	Transcriptomic	DYRK2	DYRK2	8445	0.11	0.91	0.94	0.96	0.53	0.4451	0	0	0	0.0001	0.76141	0	0	1e-05	0.00381	40.6	0	0
ILMN_1669502	TGTTACAGGGTGACCTGTTCTCTAGCTGTGATCTTACCACTTCAAATGGG	Perfect****	NA	chr6:20493837:20493886:+	Transcriptomic	E2F3	E2F3	1871	-0.1	-0.15	-0.47	-0.86	-0.25	0.5757	0.3258	0.0028	0	0.1379	0.8386	0.67132	0.04057	0.00156	0.45118	7.2	0.0001	0.00086
ILMN_1708798	CTGATACAGGGAATTGTGTCTCAGGACATCCTACCATGACACAGTACAGG	Perfect	NA	chr3:121591519:121591568:+	Transcriptomic	EAF2	EAF2	55840	0.29	1.09	0.66	0.4	-0.08	0.2755	0	0.0036	0.1322	0.7278	0.62476	0.00053	0.04913	0.44191	0.90949	8	0	0.0004
ILMN_2168217	CATTGGGCACTTTCCCATCTCCAACTCGGAAGTAAGCCCAAGAGAACAAC	Perfect	rs1042273	chr13:99947149:99947198:-	Transcriptomic	EBI2	GPR183	1880	-0.2	-0.3	-0.63	-1.08	-0.99	0.2984	0.0498	0.0001	0	0	0.64654	0.26015	0.00477	8e-05	5e-05	18.8	0	0
ILMN_1798706	CGGCAAGTCAGTGTATCGATTTCTAGTGCTGTGAAGTCAGCCCCTGAAGA	Perfect	NA	chr13:99947378:99947427:-	Transcriptomic	EBI2	GPR183	1880	-0.14	-0.25	-0.69	-1.08	-0.91	0.4856	0.111	0.0001	0	0	0.7881	0.40338	0.00266	0.00014	0.00028	16.9	0	0
ILMN_2109708	TTCGCAGAGCTCGTTCTGCCGCCGCAGCAATAAAGCTCCTTTGCCGCGAA	Perfect	rs3202236	chr22:50964182:50964231:-	Transcriptomic	ECGF1	TYMP	1890	0.47	0.32	0.14	0.88	0.81	0.0716	0.1173	0.4888	0.0012	0.0008	0.31946	0.41499	0.78985	0.0222	0.01631	6.4	0.0002	0.00185
ILMN_1653115	CATTCGGTGGCCGAGAGCCTCAACTACGTGGCGTCCTGGAACATGAGCAT	Perfect****	NA	chr19:39306497:39306526:-,chr19:39306338:39306357:-	Transcriptomic	ECH1	ECH1	1891	0.02	0.06	0.24	0.35	0.37	0.8597	0.6075	0.0321	0.0127	0.0032	0.95786	0.85471	0.2008	0.11258	0.04459	4.4	0.0029	0.01733
ILMN_1671568	GGTGCTGATCCTACCACCTACTGCTACCTTCCTTAGCTTCACCCTGGCTA	Perfect	NA	chr1:53361979:53362028:-	Transcriptomic	ECHDC2	ECHDC2	55268	-0.03	-0.12	-0.27	-0.49	-0.14	0.8666	0.3128	0.0316	0.0023	0.2857	0.96002	0.65968	0.19889	0.03575	0.63477	3.6	0.0094	0.04366
ILMN_2072178	AGCAAAAGGTGGCAACCCATGGAGGCAGAAAGAAGGACGCCAGCCTGACC	Perfect	NA	chr10:11805844:11805893:+	Transcriptomic	ECHDC3	ECHDC3	79746	0.48	-0.18	0.15	0.78	1.04	0.0363	0.3117	0.3912	0.0009	0	0.21583	0.65849	0.72324	0.01863	0.00032	9.6	0	9e-05
ILMN_1718132	TCTAAGATTCTGCTGAGGAGCCCCCGCTGGTCCCTCTGGGCATGCTGTGC	Perfect	rs1803952	chr10:135176113:135176162:-	Transcriptomic	ECHS1	ECHS1	1892	-0.08	-0.48	-0.15	0	-0.17	0.6567	0.0009	0.2817	0.9926	0.245	0.87792	0.01793	0.63079	0.99791	0.59273	3.2	0.0174	0.07084
ILMN_1767233	ATCATAATCCCTCCTGTCCCACTCCTCTCTACCAACCCCACCCTACTAGC	Perfect	NA	chrX:65815665:65815714:-	Transcriptomic	EDA2R	EDA2R	60401	-0.02	0.14	0.04	-0.2	1.23	0.9183	0.4492	0.8162	0.3749	0	0.97602	0.76434	0.94187	0.71104	4e-05	7.8	0	0.00047
ILMN_1653504	GGCTATGTTGAGTACGTAGGCTGTGGGAAGATGAAGATGGTTTGGAGGTG	Perfect	NA	chr1:101706255:101706304:+	Transcriptomic	EDG1	S1PR1	1901	-0.43	-0.58	-0.53	-1.11	-0.41	0.0848	0.0048	0.0101	0	0.0597	0.35042	0.05896	0.09747	0.00187	0.28865	8.9	0	0.00016
ILMN_1682775	CCACACAGGGGTGGAGTTTCTGACGAAGGTCCTAAGGGAGTGTTTGTGTC	Perfect	NA	chr6:12296616:12296665:+	Transcriptomic	EDN1	EDN1	1906	-0.55	0.32	0.51	0.81	1.37	0.0259	0.1007	0.0104	0.0015	0	0.17651	0.38395	0.09879	0.02605	1e-05	14.1	0	0
ILMN_1743194	CCTTAACTCCTTCCTCCAAGAAGCCTGTTCGTGTCTGTGATGCATGTTTC	Perfect	NA	chr12:93169805:93169854:-	Transcriptomic	EEA1	EEA1	8411	0.02	0.98	0.69	0.03	0.38	0.9416	0	0.0008	0.907	0.0728	0.98296	0.00046	0.01753	0.97261	0.32196	8.7	0	0.0002
ILMN_3251737	CCTGTGAAACCCAGTGTCTTAGACAACTGTGGCTTGAGCACCACCTGCTG	Perfect	rs75186733	chr6:74225522:74225571:-	Transcriptomic	EEF1A1	EEF1A1	1915	-0.18	-0.4	-1.01	-1.62	-1.02	0.2744	0.0039	0	0	0	0.62355	0.05122	0	0	0	43.9	0	0
ILMN_2408039	GGGAGGAGCGGCTACGGCAGTACGCGGAGAAGAAGGCCAAGAAGCCTGCA	Perfect	rs71885040	chr8:144662715:144662764:-	Transcriptomic	EEF1D	EEF1D	1936	0.06	-0.14	0.01	0.2	0.35	0.6247	0.1593	0.9521	0.1104	0.0023	0.86296	0.48341	0.98592	0.40228	0.03607	3.1	0.0185	0.07421
ILMN_1789171	GGCTTTGCAGGCCATATAGCCTCTGCTGCAAATGCTCAGCCCTGCTGTTG	Bad	NA	chr16:22297826:22297875:+	Transcriptomic	EEF2K	EEF2K	29904	0.21	0.82	0.64	0.52	0.42	0.3116	0	0.0002	0.0118	0.0205	0.65849	0.00047	0.00706	0.10713	0.15265	11.5	0	2e-05
ILMN_1745623	GTGTGTGCCCTCTGCCAGTCTTCGCTCTGTCCCCGTTCAATCAACCCCAT	Perfect	NA	chr11:831889:831938:+	Transcriptomic	EFCAB4A	EFCAB4A	283229	0.5	0.04	0.17	0.47	1.11	0.0979	0.8583	0.4814	0.1148	0.0001	0.37853	0.95732	0.78499	0.41014	0.00394	4.9	0.0014	0.00978
ILMN_1653203	AAACTCCACTCTGGACAGCGCCAGGAGGCCCTGGGTTCCATTCCTAACTC	Bad	NA	chr11:65633992:65634041:-	Transcriptomic	EFEMP2	EFEMP2	30008	0	0.54	1.1	0.49	1.15	0.9879	0.013	0	0.0634	0	0.99635	0.11433	0.0004	0.29845	0.00068	12.7	0	1e-05
ILMN_1791302	CTGGACCTTTTTGAAGGACGCGTTTGGCTTAGAGGAGGAATAACCATGCC	Perfect	NA	chrX:44008034:44008083:-	Transcriptomic	EFHC2	EFHC2	80258	-0.38	0.29	0.83	0.09	1.01	0.2483	0.2673	0.0024	0.7685	0.0009	0.59637	0.61605	0.03623	0.92488	0.0178	5.3	0.0009	0.00649
ILMN_1779448	GTATTACAGTAGACCGCTGACGTTCCCAAGTGACAGATCCAGGGCCTTTC	Perfect	NA	chr2:233547214:233547263:+	Transcriptomic	EFHD1	EFHD1	80303	0.12	0.54	0.7	0.68	0.71	0.5628	0.003	0.0002	0.0025	0.0005	0.83148	0.04277	0.00633	0.03728	0.01121	10.5	0	4e-05
ILMN_2371055	CAGGGCCCACGTGTATAGTATCTGTATATAAGTTGCTGTGTGTCTGTCCT	Perfect	rs11545252	chr1:155107215:155107264:+	Transcriptomic	EFNA1	EFNA1	1942	0.4	-0.05	0.26	0.56	0.67	0.0986	0.8008	0.172	0.0215	0.0023	0.37976	0.93628	0.50242	0.15716	0.03582	4.3	0.0035	0.02033
ILMN_1755710	CAAAGAAGAAGCCCTGCCATCTGTGCCCTGTGGGCCTTTTCCCTGGGGCA	Perfect	NA	chr1:155041834:155041883:+	Transcriptomic	EFNA4	EFNA4	1945	-0.56	0.13	0.44	0.77	0.57	0.0159	0.4472	0.0166	0.001	0.0056	0.13019	0.763	0.13351	0.01974	0.0657	6.9	0.0001	0.00115
ILMN_1749892	CATGAGCAGCATGGACGACCTGATACGCCACTGTAACGGGAAGCTGGGCA	Perfect	NA	chr1:231556770:231556819:-	Transcriptomic	EGLN1	EGLN1	54583	0.77	0.74	0.46	0.58	-0.09	0.0003	0	0.0054	0.005	0.5943	0.00916	0.0013	0.06464	0.06066	0.84815	11.2	0	2e-05
ILMN_1768773	GAGGAGGCATTGTCACTTCCCACCAGGATGCAGGACTTGGGGTTGAGGTG	Perfect	NA	chr19:41314072:41314121:+	Transcriptomic	EGLN2	RAB4B-EGLN2	112398	-0.48	-0.67	-0.6	-0.15	-0.15	0.0081	0	0.0001	0.376	0.327	0.08424	0.00095	0.00342	0.71175	0.6723	10.5	0	4e-05
ILMN_1803348	GCCAGAAACAAGCCCTGTGGTTTGAAGGTGAGCTGTGAGGATGGGACTAA	Perfect	NA	chr2:63273263:63273312:+	Transcriptomic	EHBP1	EHBP1	23301	0.05	0.85	0.24	0.28	0.49	0.7215	0	0.0562	0.0675	0.0007	0.90718	0	0.27902	0.30894	0.0156	14.1	0	0
ILMN_1720083	TCAATCAAATCCTGTCCTAGTGTGTGCAGTGTCTTCGGCCCTGTGGACAC	Perfect	NA	chr15:42191828:42191877:-	Transcriptomic	EHD4	EHD4	30844	0.91	0.63	0.63	1	0.34	0.0014	0.0047	0.005	0.0005	0.1559	0.02548	0.05829	0.06119	0.01144	0.47854	9.3	0	0.00011
ILMN_1760129	ATTTTCACCCAGAAGCCATTGTTGCTGTCGGAAGAGTGAGCCCAGTCCTC	Bad	NA	chr9:140697732:140697781:+	Intronic	EHMT1	EHMT1		-0.71	-0.42	0.03	-0.97	-0.39	0.015	0.0649	0.8826	0.0011	0.1174	0.12525	0.30257	0.96518	0.02101	0.41519	5	0.0012	0.0084
ILMN_1751081	CTTCTCTCCCCACCACCCTTTCACACATTCCTGACCAGAGATCCCAGCCA	Perfect****	NA	chr6_ssto_hap7:3180456:3180505:-	Transcriptomic	EHMT2	EHMT2	10919	-0.87	-0.76	-0.64	-0.66	-0.35	0.0001	0	0.0003	0.0022	0.0549	0.0047	0.0017	0.00928	0.0352	0.2752	13.9	0	0
ILMN_1798085	GGAATCCAGGTGTACCTGAGTTACTAGGATTGGAAGGCTATTGAGAGGAC	Perfect	NA	chr19:40022360:40022409:-	Transcriptomic	EID2B	EID2B	126272	0.47	1.3	0.85	1.12	1.14	0.1397	0	0.0013	0.0007	0.0001	0.45349	0.00033	0.02405	0.01498	0.0048	14.8	0	0
ILMN_1755419	CCCATTTCTTTTGCGTGCAGTCTTTGATTCGTACAATAGAAGGAACACGT	Perfect	NA	chrX:20142985:20143034:-	Transcriptomic	EIF1AX	EIF1AX	1964	-0.01	-0.75	-0.57	-0.96	-0.71	0.9628	0.0045	0.0273	0.0033	0.0126	0.98912	0.05686	0.18224	0.04587	0.112	6.2	0.0003	0.00235
ILMN_2228976	CTGCCTGATAATCATGCTGGGTTCTAATAAGCCCTACTTCCACCTAATCT	Perfect	rs1064253	chrY:22754551:22754600:+	Transcriptomic	EIF1AY	EIF1AY	9086	-0.37	-0.41	-0.51	-0.46	-0.22	0.0266	0.0025	0.0003	0.0062	0.1267	0.17928	0.03795	0.00788	0.07056	0.4324	8.5	0	0.00024
ILMN_3250614	ATCGCTATGTGGCCAGTATGCCACAGAATGTCCTAAACCCTTGCTGCCTC	Perfect	NA	chr7:6062134:6062183:-	Transcriptomic	EIF2AK1	EIF2AK1	27102	-0.36	-0.57	-0.86	-0.62	-0.23	0.0612	0.0005	0	0.0017	0.1676	0.29294	0.01127	0.0001	0.02913	0.49607	13.1	0	0
ILMN_1706502	CGTTCTCTGCCTCACATAGCTTACAAGCCAGCTGGAGAAATATGGTACTC	Perfect	NA	chr2:37333731:37333780:-	Transcriptomic	EIF2AK2	EIF2AK2	5610	0.07	0.41	0.55	0.97	0.63	0.7816	0.0455	0.0083	0.0003	0.0065	0.92967	0.2467	0.0857	0.00833	0.07294	7.2	0.0001	0.00082
ILMN_1761049	TCTACCCCCACTACCGCCTTTATTTCTCTATTTCCCTTGCCTTCATCACC	Perfect	rs77161841	chr1:36521934:36521983:+	Transcriptomic	EIF2C3	EIF2C3	192669	0.32	0.84	0.92	0.82	0.69	0.2545	0.0004	0.0002	0.0041	0.0063	0.60287	0.0103	0.005	0.05337	0.0715	10.3	0	4e-05
ILMN_1809751	CACACCTGTGGGGCGTTCATTTTTCTCCGCTCCAGAAGGATATGACCACC	Perfect	NA	chr1:36438979:36439028:+	Transcriptomic	EIF2C3	EIF2C3	192669	0.44	0.53	0.26	0.3	-0.31	0.0476	0.0033	0.1329	0.1581	0.1032	0.25321	0.04571	0.44313	0.4817	0.38877	4.2	0.0036	0.02044
ILMN_1739821	CTGTTGATTAAGGGGAGGTCCAAGCATTTGTACTTGGCAGGAATGCTGGC	Bad	NA	chr14:67853124:67853173:+	Transcriptomic	EIF2S1	EIF2S1	1965	-0.01	-0.14	-0.44	0.02	-0.27	0.9463	0.2428	0.0008	0.8943	0.0523	0.98432	0.59056	0.01612	0.96879	0.26789	3.8	0.0071	0.03547
ILMN_1798014	GGATAAGGGCATACACGCTGCTCCTCGCTTTCTTGTTGCCCGACTTCGTA	Perfect	NA	chr20:32676416:32676465:-	Transcriptomic	EIF2S2	EIF2S2	8894	-0.37	-1.08	-1	-0.81	-0.28	0.0262	0	0	0	0.0511	0.17793	0	0	0.00047	0.2642	34.9	0	0
ILMN_1815345	GCCAGGTCCTTATGTTGTCACCATAGAGCAACAAAGGTATAGGGCTGCCT	Perfect	NA	chr15:44854419:44854468:+	Transcriptomic	EIF3J	EIF3J	8669	-0.05	-0.03	-0.26	-0.33	-0.42	0.7207	0.7855	0.025	0.0235	0.0016	0.90677	0.93091	0.17299	0.16668	0.02724	4.6	0.0023	0.01435
ILMN_3251629	CAAATCTGGAGGGAGAACCCCTAAAACCCCTAAGTGAGGTTGCCCAGGGG	Perfect	rs115950468	chr17:7482151:7482200:+	Transcriptomic	EIF4A1	EIF4A1	1973	-0.06	-0.56	-0.41	-0.23	-0.57	0.746	0.001	0.0135	0.2567	0.0021	0.91609	0.01927	0.11674	0.60522	0.03413	6.4	0.0002	0.00203
ILMN_2279635	CTCTTATCCCAGCTGCAAGGACAGTCGAAGGATATGCCACCTCGGTTTTC	Perfect	rs75174859	chr11:10823236:10823285:-	Transcriptomic	EIF4G2	EIF4G2	1982	0	-0.08	-0.59	-0.92	-0.51	0.9995	0.7306	0.0188	0.0035	0.0606	0.99986	0.91074	0.14428	0.04752	0.29123	3.9	0.0058	0.0298
ILMN_1775692	TGGGAAGGGCGTGGCTCTGAAATCTGTCACGGCATTCTTCACGTGGCTGC	Perfect	NA	chr1:21133844:21133893:-	Transcriptomic	EIF4G3	EIF4G3	8672	0.14	0.54	0.9	0.95	0.46	0.5628	0.0064	0	0.0002	0.0323	0.83147	0.07189	0.00135	0.00673	0.20149	10.6	0	4e-05
ILMN_2318430	TGCCTGGCTGGGGCAGTAGGGGAAATTCCACCCAATTTTGCTATGAGCCT	Bad	rs9718	chr14:103810963:103811012:+	Transcriptomic	EIF5	EIF5	1983	-0.43	-0.5	-0.66	-0.3	-0.58	0.0211	0.0011	0	0.1004	0.0006	0.15534	0.02069	0.00178	0.3834	0.01376	11.3	0	2e-05
ILMN_1735151	GGCTTTCACCTGCTAGAAACATACTTGTTGCCAACTTTGCCATCTACCAC	Perfect	NA	chr3:170606898:170606947:-	Transcriptomic	EIF5A2	EIF5A2	56648	0.21	0.45	0.33	0.53	0.64	0.278	0.0048	0.0355	0.0078	0.0004	0.62727	0.05906	0.21309	0.08222	0.01021	7.6	0	0.00058
ILMN_1764873	GGGGAGGCTCTCTTAACCGATTCCCATGTTGTACAGTAGATGGTTAGACC	Perfect	NA	chr19:8024218:8024267:-	Transcriptomic	ELAVL1	ELAVL1	1994	-0.33	-0.87	-0.29	-0.43	-0.43	0.1318	0	0.0992	0.0503	0.029	0.44117	0.0007	0.38102	0.26179	0.18925	8	0	0.0004
ILMN_2252295	GATTGTGGAGCCAGTTCCAAGTGCCAGATTAGAGCAGGGCTATGCAGCCC	Perfect	NA	chr4:140046402:140046451:-	Transcriptomic	ELF2	ELF2	1998	0.56	1.03	1.16	1.05	0.47	0.0244	0	0	0.0001	0.0291	0.17024	0.00024	4e-05	0.00258	0.18939	19.6	0	0
ILMN_1652082	TACAGAACCATCCACTTGACCTAACTACCTCCCCTGGCCGCGCTCTCGCT	Perfect	rs115478475	chrX:129199066:129199115:-	Transcriptomic	ELF4	ELF4	2000	-0.41	-0.08	0.08	0.3	0.53	0.0286	0.5835	0.5677	0.098	0.0016	0.18776	0.84289	0.83439	0.37863	0.02842	4	0.0049	0.02628
ILMN_1654289	GGCAAGAGAGAGTGGGTTCAAAAGACTCCTGGGCTCACCTGTTAGCGCTG	Perfect	NA	chrX:47495080:47495129:-	Transcriptomic	ELK1	ELK1	2002	-0.08	-0.21	-0.42	0.02	-0.11	0.4978	0.0294	0.0001	0.8765	0.2867	0.79528	0.19066	0.00215	0.96315	0.63542	5.5	0.0006	0.00503
ILMN_2273103	GAGCTTTGTGCTGAAGAAGTTTTTGGTGGGCTTTAGTGACTGTGCTTTGC	Perfect	rs79966953	chr1:205585339:205585388:-	Transcriptomic	ELK4	ELK4	2005	0.16	1.55	1.64	1.99	0.68	0.589	0	0	0	0.0117	0.84564	1e-05	0	1e-05	0.10677	29.9	0	0
ILMN_1660886	GGACCTTCCACCCCTGGCCCATTTTCCCCAGACCTACAGAAGACATAACC	Perfect	NA	chr1:205585672:205585721:-	Transcriptomic	ELK4	ELK4	2005	-0.09	0.49	0.78	0.53	0.2	0.7192	0.0149	0.0003	0.032	0.3472	0.90617	0.12488	0.00726	0.20025	0.68922	5.8	0.0005	0.00383
ILMN_1736048	CCTCTGCCCTGGGAACCAGTCCAAGGGGCTGTCAGTTGAATTTGCCTTTT	Bad	NA	chr19:18553827:18553876:-	Transcriptomic	ELL	ELL	8178	-0.11	-0.06	-0.38	-0.14	-0.22	0.4793	0.6014	0.0033	0.3618	0.1047	0.7836	0.85186	0.04547	0.70098	0.39202	2.8	0.0278	0.1007
ILMN_1655930	GCTGCTACTCCTAGTAGGCCAAACGCTCAGGTTAAACAACTGACGAGTGT	Perfect****	NA	chr5:95223718:95223767:-	Transcriptomic	ELL2	ELL2	22936	1.23	1.01	0.55	0.8	0.23	0.0012	0.0008	0.0585	0.0257	0.4505	0.02298	0.01742	0.28523	0.17572	0.76532	7	0.0001	0.00102
ILMN_1784320	AGCGTTTGGTGTTACCTTCTCCTGGGAGGTCCTGCTGCAACTCAAGTTCC	Perfect	NA	chr7:36894246:36894295:-	Transcriptomic	ELMO1	ELMO1	9844	-0.02	0.32	0.22	0.06	-0.11	0.8828	0.0023	0.0325	0.6233	0.296	0.96518	0.03536	0.20201	0.86226	0.64413	3.4	0.0121	0.0536
ILMN_1752665	GCGTACCTCAACTTCATTGCCCCCTCCAAGCGGGAGTTCTACCTGTGGAC	Perfect****	NA	chr16:67237451:67237486:+,chr16:67237568:67237581:+	Transcriptomic	ELMO3	ELMO3	79767	-0.88	-0.7	-0.36	-0.59	-0.54	0	0	0.0235	0.0031	0.0023	0.00195	0.00187	0.16671	0.04388	0.03523	13.8	0	0
ILMN_1765159	CCCCTCTGTAGAGTCATGCGAACTACAGTTTGGAACTTGGGACTTAGCCC	Perfect	rs116430233	chr4:141471742:141471791:+	Transcriptomic	ELMOD2	ELMOD2	255520	-0.02	0.6	0.36	0.48	0.41	0.9191	0.0028	0.0633	0.0438	0.0508	0.97625	0.0411	0.29816	0.24098	0.26313	4.5	0.0027	0.0162
ILMN_1737965	CTGTACTGGTTCCCAAGAGCTATTCATTCCCTGCTACCTGATTTCAGCAC	Perfect	NA	chr6:80624559:80624608:-	Transcriptomic	ELOVL4	ELOVL4	6785	0.32	0.61	0.44	0.8	0.52	0.1334	0.0007	0.0113	0.0004	0.0063	0.4439	0.01487	0.1044	0.00985	0.07099	9.3	0	0.00011
ILMN_1744068	TCGAGGTAATCTACTTTGGAGACTCTGCCTGGAGAGGGTCAGTTCCTAAG	Perfect	rs113112118	chr8:28048518:28048567:+	Transcriptomic	ELP3	ELP3	55140	-0.33	-0.25	-0.39	0	0.04	0.0114	0.014	0.0003	0.9745	0.6911	0.10465	0.11967	0.00916	0.99256	0.89366	5.9	0.0004	0.00345
ILMN_1659339	AAAATGGATCTGGCAGAATCCGCCAAGCGGCTGGGCCCAGGCTGTGGCAT	Perfect	rs77542962	chr11:31804989:31805038:+	Transcriptomic	ELP4	ELP4	26610	-0.05	0.63	0.41	0.31	0.12	0.7697	0.0001	0.0057	0.0877	0.4269	0.92538	0.00257	0.0668	0.35701	0.74896	6.5	0.0002	0.00174
ILMN_3246560	GCAACATGCTCAGCAGGAGCTTCATCAACGATATATGTCAGATCTAAAGG	Perfect	rs56363388 rs16879125	chr5:49694940:49694989:-	Transcriptomic	EMB	EMB	133418	-0.04	0.83	0.63	0.37	0.32	0.8931	0.0014	0.0139	0.2299	0.2307	0.96854	0.02517	0.11906	0.57624	0.57715	4.3	0.0033	0.0193
ILMN_1797074	GGTGTCCATCAGTAACTACCCCCTTTCTGCTGCCCTCACCTGTGCAAAAC	Perfect	rs74396478 rs3180956	chr12:7084884:7084933:+	Transcriptomic	EMG1	EMG1	10436	-0.02	-0.66	-0.76	-0.66	-0.68	0.9058	0.0002	0	0.0022	0.0005	0.97215	0.00626	0.00172	0.03516	0.01198	12.8	0	1e-05
ILMN_1685010	TTAAAGCCATTTCTCAGCTATTTATCCTGGGCTGTTCTTGGGGCCTTGGT	Perfect	NA	chr19:6957175:6957224:-	Transcriptomic	EMR4	EMR4P	326342	0.08	0.57	0.83	0.62	0.9	0.7772	0.0199	0.001	0.0388	0.0011	0.92816	0.14965	0.01972	0.22439	0.02091	7.2	0.0001	0.00089
ILMN_3243190	ACTGGCATCTGGATTCAGCTCATAGTTCCCTTTCTGGCCTCTCTGCTGTA	Perfect	NA	chr19:6952844:6952893:-	Transcriptomic	EMR4P	EMR4P	326342	0.24	0.46	1.01	1.08	1.4	0.3751	0.0352	0	0.0002	0	0.71118	0.21208	0.00129	0.00528	5e-05	16.6	0	0
ILMN_1722309	ACCCGCAGCTACCAAAACGTCTATGTCTGCACAGGGCCACTCTTCCTGCC	Perfect	rs116714293	chr9:131583075:131583124:+	Transcriptomic	ENDOG	ENDOG	2021	0.73	0.56	0.76	1.15	0.72	0.0011	0.0015	0	0	0.0003	0.02116	0.02612	0.00201	0.00016	0.00842	18.6	0	0
ILMN_1760778	GCCCAGGAGACAGACCACTTGCCACGCTGTTGTAAAAACCCAAGTCCCTG	Perfect	NA	chr9:130577674:130577723:-	Transcriptomic	ENG	ENG	2022	-1.07	-1.33	-0.52	-1.04	-0.76	0.0003	0	0.0197	0.0003	0.0024	0.00782	3e-05	0.14866	0.00838	0.03631	17.6	0	0
ILMN_1700888	GTTCGGGGGAATAAAGACAGACCACACCTAAAACTGCCTTTCTGCTTCTC	Perfect	NA	chr6:132211881:132211930:+	Transcriptomic	ENPP1	ENPP1	5167	0.01	0.01	0.56	0.17	-0.1	0.9663	0.9357	0.0002	0.3271	0.5143	0.99054	0.98138	0.00518	0.67246	0.80509	3.8	0.0069	0.03448
ILMN_1760779	GCCTGAGAGAGCTGAAGAGGCAAAGCTAAAGGCCAAATACCCAAGCCTAG	Perfect	NA	chr1:150599993:150600042:-	Transcriptomic	ENSA	ENSA	2029	-0.05	0.02	-0.18	-0.6	-0.62	0.8267	0.9105	0.2935	0.006	0.0016	0.94587	0.9737	0.64198	0.06888	0.02787	4.2	0.0036	0.02075
ILMN_1811736	GCCTCTGAGGTGACCTAGGAGGATTGAGTTTGGGGGTATACATTTCACAC	Perfect	rs111998827	chr22:40139239:40139288:-	Transcriptomic	ENTHD1	ENTHD1	150350	0.8	0.31	0.01	0.44	0.15	0.0013	0.0939	0.9619	0.057	0.4605	0.02389	0.37016	0.98872	0.28132	0.77195	3.9	0.006	0.0307
ILMN_1773125	TCGTCCAGGGAGCATTTTCCTCCATCGCAGTGTTCAAGGCCATCCTTCCC	Perfect	rs115668055	chr10:97626182:97626231:+	Transcriptomic	ENTPD1	ENTPD1	953	0.6	0.12	0.14	0.91	0.02	0.0381	0.6047	0.5434	0.002	0.9496	0.2222	0.8534	0.82184	0.03293	0.98541	3.3	0.0152	0.06374
ILMN_1760509	GTCCAGGATTGCCTCACTTGAGACTTGCTAGGCCTCTGCTGTGTGCTGGG	Perfect	NA	chr3:27757930:27757979:-	Transcriptomic	EOMES	EOMES	8320	0.22	0.13	0.31	0.93	0.78	0.3094	0.4562	0.0703	0.0001	0.0001	0.6561	0.76906	0.31626	0.00246	0.00437	8.7	0	0.0002
ILMN_1667408	TTATAGGCTGTGGGCAGAGGGTCTGAAAGGTGGGCTTTGGGGTAGTGCCC	Perfect	NA	chr1:29445280:29445329:+	Transcriptomic	EPB41	EPB41	2035	-0.45	-0.44	-0.65	-1.01	-0.43	0.0566	0.0202	0.001	0.0001	0.0362	0.2802	0.15092	0.01954	0.00256	0.21546	9.5	0	0.0001
ILMN_2323427	TCCCAGTTCCAGCTTCCTAAAATAGACAGTGGGTATCGGGCAGCAGTCAC	Perfect	NA	chr1:29445001:29445050:+	Transcriptomic	EPB41	EPB41	2035	-0.43	-0.53	-0.67	-1.04	-0.22	0.152	0.0292	0.0068	0.001	0.3974	0.47264	0.18972	0.07472	0.01916	0.72785	5.8	0.0004	0.00361
ILMN_1770245	ATTCATGCCCTTGACCATGTGGTTGCTTGGAGACCTGGGGTCTTCTGCAG	Perfect	NA	chr2:120936065:120936114:+	Transcriptomic	EPB41L5	EPB41L5	57669	-0.04	1.62	1.95	1.85	1.07	0.8878	0	0	0	0	0.96687	0	0	0	0.00139	45.2	0	0
ILMN_2043306	GCCCTGAGCTGAACTGGGTTGTGTTAACACATTGGTAGAGCTATGATTCC	Perfect	NA	chr2:120936265:120936314:+	Transcriptomic	EPB41L5	EPB41L5	57669	-0.22	1.65	2.07	1.57	1.02	0.3971	0	0	0	0	0.72775	0	0	3e-05	0.00199	46.2	0	0
ILMN_1675797	GCCAGCCTCTCTTGTCCCTGGTTTCCTTATGTGTTGAATGTGGTTGAGTT	Perfect	NA	chr7:37991201:37991250:+	Transcriptomic	EPDR1	EPDR1	54749	0.86	0.84	0.62	1.45	1.35	0.0004	0	0.0011	0	0	0.01049	0.00135	0.02129	1e-05	1e-05	28.5	0	0
ILMN_1664265	CTAGGCTATCGGTGCTGCTTCTGCCCACTTTCAGGAGAACCCTGCTCTGC	Perfect	NA	chr7:143088400:143088449:-	Transcriptomic	EPHA1	EPHA1	2041	-2.12	-2.2	-2.04	-1.55	-1.1	0	0	0	0	0.0002	1e-05	0	0	0.00058	0.00648	48	0	0
ILMN_1672022	CCGCTGCACCAAATCAAGTAGCTTCACCTTGTGTATGCAGGCCCCAAGTT	Perfect	rs77099817	chr2:222283377:222283426:-	Transcriptomic	EPHA4	EPHA4	2043	-0.65	-0.9	-0.92	-1.38	-0.56	0.0288	0.0003	0.0002	0	0.031	0.18853	0.00819	0.00723	0.001	0.1968	13.3	0	0
ILMN_2214910	CATGTCTGTTTCCAGAACAGTGCCTTGGTCATCCCACATCCCCGGACCCC	Perfect	NA	chr7:100400367:100400416:-	Transcriptomic	EPHB4	EPHB4	2050	0.06	-0.18	-0.33	-1.49	-0.59	0.8551	0.4657	0.1774	0	0.0309	0.95634	0.77526	0.50925	0.00073	0.19642	6.5	0.0002	0.0017
ILMN_1701025	CTCCTATTCCTACATGGTTCGTGGGGGCCACTTTGCGGCCTTTGAGGAGC	Perfect	rs45550332	chr1:226032943:226032992:+	Transcriptomic	EPHX1	EPHX1	2052	0.23	0.29	0.49	0.83	0.63	0.384	0.1606	0.0233	0.0023	0.0081	0.7178	0.48545	0.16571	0.03598	0.08391	5.4	0.0008	0.00583
ILMN_1709237	CCTTCCACCTGCTGGGGCACCATTCTTAGTATACAGAGGTGGCCTTACAC	Perfect	NA	chr8:27402076:27402125:+	Transcriptomic	EPHX2	EPHX2	2053	0.14	0.07	-0.04	-0.63	-0.12	0.4413	0.6362	0.7723	0.0009	0.4417	0.75871	0.86821	0.92633	0.01794	0.75893	2.9	0.0255	0.09438
ILMN_1682658	GGTGCCCTTACTATCCATTCCCTATACACCCTGTTCTTTCCCAGACATAC	Bad	NA	chr3:37029504:37029553:-	Transcriptomic	EPM2AIP1	EPM2AIP1	9852	0.34	1.09	0.79	0.93	1.14	0.0225	0	0	0	0	0.16184	0	0	1e-05	0	56.1	0	0
ILMN_1815519	ACTGATCATGAAGCCACCGGCCACTGCCACGCATGTTGCACCTGTGCCAT	Perfect	NA	chr17:19239837:19239886:+	Transcriptomic	EPN2	EPN2	22905	-0.12	0.52	0.64	0.14	0.09	0.6151	0.0095	0.002	0.5543	0.675	0.85827	0.09305	0.03207	0.82706	0.88645	3.9	0.0062	0.03179
ILMN_1665357	CTGGCTCCAGGGCCTGTGCTTGAAAAGGACAGATAAGTATTGCCCAGAGC	Perfect	NA	chr1:51820250:51820299:-	Transcriptomic	EPS15	EPS15	2060	-0.4	-0.57	-0.77	-0.84	-0.26	0.0548	0.0011	0	0.0001	0.1416	0.27506	0.02085	0.00128	0.00488	0.45645	11.9	0	1e-05
ILMN_2388547	GGGAGTCACTTGATGCTTTCAGGTTAATCAGAGCTATGGGTGCTACAGGC	Perfect	NA	chr13:43462294:43462343:-	Transcriptomic	EPSTI1	EPSTI1	94240	0.24	0.53	0.49	0.82	0.86	0.3155	0.0077	0.0133	0.001	0.0002	0.66207	0.08145	0.11569	0.02007	0.00538	9.1	0	0.00013
ILMN_1718706	GGATAAGAACTCGTGTCTCCTGAGTGAGGTAGCGCCTCCCATCTGCTCCC	Perfect	NA	chr17:27187955:27188004:+	Transcriptomic	ERAL1	ERAL1	26284	-0.04	0	-0.56	-0.38	-0.25	0.7935	0.9729	0.0001	0.0175	0.0795	0.9338	0.9921	0.00259	0.13807	0.33803	5.9	0.0004	0.00322
ILMN_2352131	GAGACTGTCCCTGAAACCTAGTACTGCCCCCCATGAGGAAGGAACAGCAA	Perfect	rs4252660	chr17:37884681:37884730:+	Transcriptomic	ERBB2	ERBB2	2064	-0.69	-0.01	0.61	0.9	1	0.004	0.9476	0.0015	0.0002	0	0.05217	0.98473	0.02641	0.00689	0.00057	12.7	0	1e-05
ILMN_1751346	TGCACTGAATCAAGTCTAACCCCAACAGCCACATCCTCCTATACCTAGAC	Perfect	rs78743019 rs116344797	chr12:56496916:56496965:+	Transcriptomic	ERBB3	ERBB3	2065	-0.01	1.17	1.42	1.16	0.68	0.9781	0	0	0.0004	0.0128	0.99371	0.00088	7e-05	0.00943	0.11278	16.3	0	0
ILMN_2377496	CAGTCAGACCCTCCTGACCACATTTGGATCTCTGGAACAGCTCATCGCCG	Good	rs3212977 rs117774195 rs3212976	chr19:45917221:45917248:-,chr19:45916982:45917003:-	Transcriptomic	ERCC1	ERCC1	2067	-0.01	-0.2	-0.42	-0.13	-0.21	0.9617	0.1217	0.0019	0.3991	0.1389	0.98864	0.423	0.03172	0.72913	0.45233	3.3	0.0137	0.05892
ILMN_1797172	ATCCCTCTGCAGTCTTTCCCTTGAGGCTCCAAGACCAGCAGGTGAGGCCT	Perfect	NA	chr19:45927072:45927121:-	Transcriptomic	ERCC1	ERCC1	2067	-0.41	-0.38	-0.71	-0.29	-0.42	0.0796	0.0422	0.0004	0.2048	0.0429	0.33823	0.23618	0.01034	0.54529	0.23821	5.7	0.0005	0.00389
ILMN_2277676	CCCGGAGGCTGTTTGATGTCCTGCACGAGCCCTTCTTGAAAGTACCCTGA	Perfect	NA	chr19:45912933:45912982:-	Transcriptomic	ERCC1	ERCC1	2067	-0.1	-0.34	-0.53	-0.07	-0.15	0.5825	0.0227	0.0007	0.7019	0.3499	0.84238	0.16273	0.0153	0.89867	0.69142	4.1	0.0043	0.02376
ILMN_2104696	TTTATTCACGTGTTTGTTCCTGGTGGGCAAGATGCCATCTGAGGCTTCAG	Perfect	NA	chr8:614439:614488:-	Transcriptomic	ERICH1	ERICH1	157697	-0.01	-0.15	-0.17	-0.48	-0.2	0.922	0.1857	0.1371	0.0013	0.1127	0.97729	0.52062	0.44971	0.02435	0.40649	3.8	0.0072	0.03586
ILMN_1715013	GTCCGAAGGCAAGGAAAAAGCTGATGGTCCTGTCCAAAGGCTATTAGGCA	Bad	rs34137903	chr1:43310316:43310365:+	Transcriptomic	ERMAP	ERMAP	114625	-0.55	-0.83	-1.13	-0.85	-0.31	0.0337	0.0002	0	0.0013	0.1575	0.20661	0.00508	0.00014	0.02452	0.48069	13.8	0	0
ILMN_1751425	GATAGGATTCCTTAAGATGTTACCACCCAGGGGGCCACAAGCCAGCCTGC	Perfect	NA	chr9:5784684:5784733:-	Transcriptomic	ERMP1	ERMP1	79956	0.74	0.84	1.21	0.76	1.03	0.0024	0	0	0.0017	0	0.03646	0.00184	1e-05	0.02856	0.00048	22.9	0	0
ILMN_1655261	GTCTTTTTGCCAGAAGTTAAAGGCTGTCTCCAAGTCCCTGAACTCAGCAG	Perfect	NA	chr12:15067072:15067121:-	Transcriptomic	ERP27	ERP27	121506	-0.63	-0.57	-1.08	-1.54	-0.4	0.0265	0.0131	0	0	0.1013	0.17901	0.11494	0.0009	0.00013	0.38508	14.4	0	0
ILMN_1772156	TCCCCCTCTGAACCGTGAATCAGACCATTTCAGGTAGAAGTCTTCCCCGG	Perfect	NA	chr9:102742041:102742090:-	Transcriptomic	ERP44	ERP44	23071	-0.89	-0.74	-0.53	-1.01	-0.26	0.0102	0.0078	0.0514	0.0037	0.3757	0.09752	0.08199	0.26516	0.04944	0.71164	5.9	0.0004	0.00316
ILMN_2115379	GAACCTAGCCAATAAGATAGAGAATGGGCATCTAAGGCATCTCAGAGCTC	Bad	NA	chr9:102741776:102741825:-	Transcriptomic	ERP44	ERP44	23071	-0.62	-0.44	-0.34	-1.14	-0.18	0.0186	0.0346	0.1	0	0.4109	0.14344	0.20986	0.38257	0.00207	0.73789	7.1	0.0001	0.00096
ILMN_1665510	GCTGTGGCTGCTTCACTTAGATGCAGTGAGACACATAGTTGGTGTTCCGA	Perfect	NA	chr1:8072104:8072153:-	Transcriptomic	ERRFI1	ERRFI1	54206	0.89	0.94	1.16	1.2	0.87	0.0041	0.0002	0	0.0002	0.0015	0.05329	0.00678	0.00079	0.00559	0.02673	15.9	0	0
ILMN_1785804	TACCGCAGACCCCTGGACCGGCCTGCTAGCCCACGATCTGATGTTAATGA	Bad	NA	chr7:92098155:92098204:-	Transcriptomic?	ERVWE1	NA		-0.25	0.3	0.89	0.09	0.3	0.3994	0.2093	0.0006	0.7662	0.2598	0.72943	0.55127	0.01418	0.92396	0.60799	3.5	0.0102	0.04657
ILMN_2222991	GAACACCCAAGAGCGAGCAAACACGCTCTCTTCACAGCAGTACCTTAGGG	Good	rs1050131 rs116790847	chr5:137842185:137842234:-	Transcriptomic	ETF1	ETF1	2107	0.07	-0.44	-0.82	-0.33	-0.65	0.7181	0.0089	0	0.1043	0.0006	0.90565	0.08956	0.00052	0.39117	0.01323	10.2	0	5e-05
ILMN_2222992	GAGGGGGTGAAAACCGTAGCCTTTGCATTCTCTATAGCCTCTGCAGAGAG	Perfect	rs112985460	chr5:137841856:137841905:-	Transcriptomic	ETF1	ETF1	2107	0.07	-0.34	-0.43	-0.27	-0.28	0.6415	0.0099	0.0015	0.0906	0.0456	0.87086	0.09613	0.02701	0.36355	0.24709	5.3	0.0008	0.00632
ILMN_2300970	CCAAGCTGAAGGAGATTGGGCGGATTTGAGCCCCTCCCAGAGATGGCAAT	Perfect	NA	chr19:51848444:51848493:-	Transcriptomic	ETFB	ETFB	2109	0.26	0.18	0.44	0.51	0.32	0.1503	0.2193	0.0037	0.006	0.0508	0.47026	0.56364	0.04996	0.06866	0.26324	5.2	0.001	0.00738
ILMN_1758034	CCCGATGGACAGATCAGTTTTGACCTCTTGTCATCTGTGGCTCTGAGTGG	Perfect	rs77484245	chr4:159627840:159627889:+	Transcriptomic	ETFDH	ETFDH	2110	0.11	0.57	0.67	0.76	0.76	0.4933	0.0001	0	0	0	0.79249	0.00337	0.00062	0.00172	0.00041	18.9	0	0
ILMN_1687538	CCATCTCTCTTCTAGTCATGCTGTGCATGCCGCTTACTCTGTTGGGGTCT	Perfect	NA	chr11:128329178:128329227:-	Transcriptomic	ETS1	ETS1	2113	-0.42	-0.57	-0.57	-0.59	-0.59	0.0067	0	0	0.0002	0	0.07439	0.00078	0.00083	0.00586	0.00178	19.3	0	0
ILMN_2122103	GCTGATGCTGGCACATCATTTTGCTGGAGAGTTTTTTATATACTGTAGCC	Perfect	NA	chr11:128328718:128328767:-	Transcriptomic	ETS1	ETS1	2113	-0.4	-0.48	-0.53	-0.65	-0.67	0.079	0.0084	0.0043	0.0048	0.0012	0.33682	0.08583	0.05476	0.0593	0.02223	8.3	0	0.00029
ILMN_1803906	TGTGCGGGAGGCGGACGGGGGGCAGAGACACAATAAAAATTCCCGGTCAA	Good	NA	chr19:36135719:36135768:+	Transcriptomic	ETV2	ETV2	2116	0.72	0.87	1.32	1.15	0.67	0.0008	0	0	0	0.0004	0.01737	0.00019	0	8e-05	0.01044	32.5	0	0
ILMN_1727041	GGGAACCCCTTGTGAGCATGCTCAGTATCATTGTGGAGAACCAAGAGGGC	Perfect	NA	chr22:29696386:29696435:+	Transcriptomic	EWSR1	EWSR1	2130	-0.17	-0.05	-0.37	-0.31	-0.06	0.2508	0.6863	0.0029	0.0357	0.6576	0.59885	0.89151	0.04156	0.21389	0.87819	3.3	0.0137	0.05875
ILMN_1771689	CAGGTTGCAATATGAGGACTTCTCTGTCTCCTCTGAAGCCTGGGACACTG	Perfect	rs73282621 rs112897794	chr14:69708762:69708811:+	Transcriptomic	EXD2	EXD2	55218	-0.28	-0.26	-0.43	-0.28	-0.18	0.0475	0.0232	0.0004	0.0444	0.1357	0.25296	0.16508	0.01042	0.24319	0.44782	6.3	0.0002	0.00218
ILMN_2347807	GGACATTCTGGATTATTGTTCCAGCATTGCACAGTCCCACTAAACCTTGT	Perfect	NA	chr4:56770619:56770668:+	Transcriptomic	EXOC1	EXOC1	55763	-0.63	0.19	0.12	-0.27	-0.02	0.0037	0.2396	0.4685	0.1855	0.9097	0.04958	0.5872	0.77683	0.52034	0.97346	2.7	0.0361	0.12255
ILMN_1788625	CACACTCGCCCATTTTCTAAGTGGTTTAGAAGGTTGCAGTCTGCCTCACC	Perfect	NA	chr14:57670769:57670818:-	Transcriptomic	EXOC5	EXOC5	10640	-0.27	-0.35	-0.53	-0.26	-0.09	0.1566	0.0216	0.0009	0.1559	0.5933	0.47939	0.15764	0.01853	0.47847	0.84776	4.6	0.0021	0.01341
ILMN_1651628	GTGCGAGGGTAGATGGTTCCTGCACACAGAAGTTACCACAGGGGTCAGGT	Perfect	NA	chr10:94818890:94818939:+	Transcriptomic	EXOC6	EXOC6	54536	-0.03	-0.08	-0.45	-0.3	-0.19	0.8538	0.4954	0.0003	0.0348	0.1389	0.95578	0.79373	0.00766	0.21084	0.45237	4.7	0.0018	0.01185
ILMN_1697736	GTCCACACCGGGCTGCCTTAATCTGTCCTGCTTGGAGAGTGACTTGTAAG	Perfect	NA	chr9:133580002:133580051:+	Transcriptomic	EXOSC2	EXOSC2	23404	-0.07	-0.38	-0.54	-0.43	-0.19	0.6723	0.0059	0.0002	0.0119	0.2019	0.88511	0.06852	0.00634	0.10781	0.54204	6.8	0.0001	0.00125
ILMN_1745271	GCAGGTGCTACAGGCAGATGGTGGGACCTATGCAGCTTGTGTGAATGCAG	Perfect	NA	chr8:145135049:145135052:+,chr8:145135145:145135190:+	Transcriptomic	EXOSC4	EXOSC4	54512	0.25	0.48	0.69	0.83	0.28	0.2621	0.0098	0.0004	0.0005	0.1599	0.61056	0.09514	0.01034	0.01254	0.48462	8	0	0.00038
ILMN_1670218	TGTGTGTTTTCTGCGGCCCTGGATAATGCTGTAGCATTCAGGGTCGATTG	Bad	NA	chr16:70284156:70284205:-	Transcriptomic	EXOSC6	EXOSC6	118460	0.33	0.47	0.45	0.39	0.1	0.0794	0.0029	0.0041	0.0407	0.5565	0.33787	0.04198	0.05329	0.23137	0.82813	5.5	0.0006	0.00506
ILMN_1797950	ATTAGCGTCTGTGTTTCACCCATTGTCTGTGTTTAGTCCTTGTTCACCAC	Perfect	rs117273279	chr1:101338327:101338376:-	Transcriptomic	EXTL2	EXTL2	2135	0.5	0.76	0.28	0.07	0.25	0.0329	0.0001	0.1313	0.7415	0.2103	0.20373	0.00475	0.44047	0.91453	0.55239	5.4	0.0008	0.00587
ILMN_1778226	GTTCTCTGGGTGGCCGGCTTGCTGCTCCGGTTTGGGCTGTCTTACCATAA	Perfect	NA	chr8:28610872:28610921:+	Transcriptomic	EXTL3	EXTL3	2137	0.7	0.14	0.16	0.34	0.34	0.0032	0.434	0.3671	0.129	0.0897	0.04475	0.7538	0.70479	0.43653	0.36156	3.4	0.0129	0.05627
ILMN_1790562	GTGTGAATGTTCTGATCACTACCACCCAGCTGGTTCCAGCCCTGGCCAAG	Perfect	NA	chr1:28315110:28315159:-	Transcriptomic	EYA3	EYA3	2140	0.51	0.38	0.8	0.18	0.04	0.0256	0.0348	0.0001	0.4078	0.8403	0.17544	0.21053	0.00225	0.73557	0.9506	6.3	0.0002	0.00213
ILMN_1652913	TGCAGTTGCTTCAGTACCCATAATGTATTCTTGGTCTCCCCTACAGCAGA	Perfect	NA	chr7:148529734:148529783:-	Transcriptomic	EZH2	EZH2	2146	1.32	0.69	0.07	0.04	-0.12	0.0012	0.0272	0.8209	0.91	0.7206	0.02234	0.18217	0.94374	0.97354	0.90671	3.5	0.0098	0.04549
ILMN_1708105	CGGCATCGAAAGAGAAATGGAAATCCCTTGACATCTGCTACCTCCTCCCC	Perfect	rs36093703	chr7:148504719:148504768:-	Transcriptomic	EZH2	EZH2	2146	0.93	0.49	0.3	0.17	-0.13	0.0004	0.0131	0.1137	0.4711	0.5357	0.00941	0.1146	0.40828	0.77856	0.8174	5.1	0.0011	0.00762
ILMN_2364529	AGTGTGACCCTGACCTCTGTCTTACTTGTGGAGCCGCTGACCATTGGGAC	Perfect	NA	chr7:148511102:148511151:-	Transcriptomic	EZH2	EZH2	2146	1.06	0.34	0.28	-0.06	-0.23	0.0012	0.1635	0.2475	0.8528	0.3957	0.02323	0.48999	0.59548	0.95554	0.72662	3.3	0.0151	0.06328
ILMN_1742866	GGTGCTGAGTGTACAGAGTGGAATAAGACAGAGACCTGCCCTCAAGAGCA	Bad	NA	chr5:76030463:76030512:+	Transcriptomic	F2R	F2R	2149	0.86	0.77	0.78	0.79	0.31	0.0086	0.0033	0.003	0.0135	0.2615	0.08727	0.04617	0.04322	0.11693	0.60997	7.1	0.0001	0.00094
ILMN_1696302	AAGTTTGAAGAAACCACAGCTGATGGCAGAAAAACTCAGACTGTCTGCAA	Perfect	NA	chr8:82195735:82195773:+,chr8:82196108:82196118:+	Transcriptomic	FABP5	FABP5	2171	0.46	-0.08	0.32	0.23	-0.96	0.1724	0.7584	0.2235	0.485	0.0018	0.50312	0.92067	0.56886	0.78763	0.02998	3.1	0.02	0.0786
ILMN_1670134	GAACCACTGTGGCCTTCTCAGCCTACAGCAGTGTGGTCTCTTACATGGCC	Perfect	NA	chr11:61567412:61567461:-	Transcriptomic	FADS1	FADS1	3992	0.82	0.67	0.6	1.17	0.91	0.0243	0.0201	0.0367	0.0015	0.0047	0.16993	0.15063	0.21735	0.02657	0.05808	7.4	0.0001	0.00072
ILMN_1667016	TCCTTGAAGCAAAAGAGTAAACACGGCCCAGCGGTGGAACCAGCCATTCC	Perfect	NA	chr1:50907082:50907131:-	Transcriptomic	FAF1	FAF1	11124	0.18	0.4	0.38	0.41	0.22	0.1692	0.0003	0.0005	0.0021	0.0586	0.49822	0.00793	0.01258	0.03329	0.28538	9.4	0	0.0001
ILMN_2146657	ATCAACAAGGTGGTGTGATGGCTCCTGCACAGGCCCGACATAGGATGAGG	Perfect	NA	chr2:97749460:97749509:-	Transcriptomic	FAHD2B	FAHD2B	151313	0.69	0.78	0.75	0.68	0.6	0.0006	0	0	0.0006	0.0006	0.01365	0.00034	0.00067	0.01342	0.01347	19.2	0	0
ILMN_1712657	TTCTCCAGGACAGCAGTGGCCCCTCGTTTTATCATTCCCAGTCCATTGTC	Perfect	NA	chr17:65979374:65979423:+	Transcriptomic	FALZ	BPTF	2186	-1.05	-0.65	-0.84	-0.87	-0.01	0.0004	0.0042	0.0004	0.0021	0.9728	0.00952	0.0545	0.00942	0.03368	0.9921	10.2	0	5e-05
ILMN_1775498	CTCTTGGTATCAGGGCTCTCTCCCCATGGCCTCTTCCCCACCTCTGATTG	Perfect	NA	chr17:74267071:74267120:+	Transcriptomic	FAM100B	FAM100B	283991	-0.52	-0.73	-1.19	-0.93	-1.09	0.0137	0	0	0	0	0.11815	0.00202	0	0.00144	3e-05	28.9	0	0
ILMN_1714418	CCTGGCTCCCGGCTGTGCGCTGAGGCTTTGTCCCCTGTCCTTTGGCGAAG	Perfect	NA	chr17:295664:295713:-	Transcriptomic	FAM101B	FAM101B	359845	0.08	0.61	0.98	1.07	0.24	0.7404	0.0023	0	0	0.2588	0.91422	0.03574	0.00045	0.00184	0.60704	12.1	0	1e-05
ILMN_1745112	AGACTCCTCCAGACCAGGAACCCCAGAAGGAGACAGAGCCTGCCACATCC	Perfect	NA	chr9:130703485:130703534:-	Transcriptomic	FAM102A	FAM102A	399665	-0.88	-0.71	-0.75	-0.95	-0.47	0.0002	0.0002	0.0001	0.0001	0.0159	0.00608	0.00551	0.00298	0.00233	0.13007	16.1	0	0
ILMN_2401779	ACATTGTTAGGGGAACTCAGGCTAGTGTCAGCGTCTTGGTTTGGGGAGAA	Perfect	NA	chr9:130702888:130702937:-	Transcriptomic	FAM102A	FAM102A	399665	-0.61	-0.62	-0.74	-0.93	-0.49	0.0004	0	0	0	0.001	0.00957	0.00078	8e-05	6e-05	0.01977	24.8	0	0
ILMN_2291455	CTTCCGTGTGTCTGTGCGCAAGGAGCTGAAAGGCGGGAAGGCTTATTCCA	Perfect	NA	chr9:130716084:130716105:-,chr9:130715856:130715883:-	Transcriptomic	FAM102A	FAM102A	399665	-1.07	-0.95	-0.85	-1.08	-0.71	0.0001	0	0.0001	0.0001	0.0023	0.0039	0.00126	0.00399	0.00304	0.03599	18	0	0
ILMN_1786789	ATGCGTTGACCAAATCCCATGGAGAAAAGACATCTCATTTGAGGTTCCCC	Perfect	NA	chr1:109181618:109181667:+	Transcriptomic	FAM102B	FAM102B	284611	0.95	0.81	0.81	0.65	0.38	0.0001	0	0	0.0032	0.0436	0.00221	0.00096	0.00106	0.04515	0.24038	16.5	0	0
ILMN_1788416	GTACTGTTGCTTGGATGCGGCACAGTGGTTGGTAATGGAATAAAGGATGC	Perfect	NA	chr15:81047902:81047951:+	Transcriptomic	FAM108C1	FAM108C1	58489	0.78	0.92	0.75	0.97	0.57	0.0007	0	0.0001	0	0.0033	0.01458	0.00019	0.00265	0.00154	0.04605	19.3	0	0
ILMN_2323944	GGCAAGGACTGACTCTCCAAGGGTTTTGTTCTTGGCTTTGGACACCTGAG	Perfect	rs118050140 rs2282051	chr20:826496:826545:+	Transcriptomic	FAM110A	FAM110A	83541	0.32	-0.49	-0.28	-0.26	-0.23	0.0369	0.0002	0.0252	0.0811	0.0782	0.21802	0.00577	0.17361	0.34175	0.33509	6.7	0.0001	0.00135
ILMN_1778845	CAAGCACCCTCCCTCTAGGTCCAGGGACTATCACAGAAGAAGCAGGCATG	Bad	NA	chr11:58922095:58922144:+	Transcriptomic	FAM111A	FAM111A	63901	-0.38	-0.21	-0.07	-0.71	-0.19	0.0587	0.1832	0.6775	0.0007	0.2604	0.28561	0.51722	0.88752	0.01579	0.60864	4.1	0.0043	0.02343
ILMN_1712431	ACTTCCTGGGAGTGACCCAGCGTTATTCCTGCCTCCTCACTCCTATTCTC	Perfect	NA	chr12:47630347:47630396:+	Transcriptomic	FAM113B	FAM113B	91523	0.53	0.4	0.45	0.38	0.5	0.0037	0.0052	0.0022	0.0296	0.0017	0.04976	0.06251	0.03504	0.19158	0.0288	9.1	0	0.00013
ILMN_1659029	GACTGCAGGCTCCCCTTCCTGCACCACCATTGTCTCAGCAGTAAAGGCGA	Perfect	NA	chr22:50750406:50750455:-	Transcriptomic	FAM116B	FAM116B	414918	0.3	0.05	0.25	0.82	1.34	0.1781	0.7747	0.1571	0.0005	0	0.51012	0.92705	0.48017	0.01144	0	13.6	0	0
ILMN_1745533	GGAGCTGACCAAAGCAGCCCTAACGGGCCATAACACTTGACCAATTCAGC	Perfect	rs78199886	chr17:47788104:47788153:-	Transcriptomic	FAM117A	FAM117A	81558	-0.73	-0.37	-0.32	-0.66	-0.38	0.0024	0.0422	0.08	0.0047	0.0577	0.03623	0.23599	0.3392	0.05815	0.28301	6.2	0.0003	0.0023
ILMN_3250243	CCCTGCCTGAGAGGTTAGCTTCCTACATATAAGCTCCTTTTGTATTGGAC	Perfect	NA	chr2:208474302:208474351:-	Transcriptomic	FAM119A	METTL21A	151194	0.91	0.65	0.22	0.22	0.42	0	0	0.0645	0.1399	0.002	3e-05	0.00015	0.30122	0.45376	0.03298	17.4	0	0
ILMN_1723846	TGGATTCCACCCCTGCCTTCCTAGGTGACCTTGGACAAATTCTCGAACCC	Perfect	NA	chr12:58176187:58176236:+	Transcriptomic	FAM119B	METTL21B	25895	0.15	0.73	0.7	0.54	0.78	0.4444	0	0.0001	0.0076	0	0.76095	0.00151	0.00245	0.08052	0.00206	14.4	0	0
ILMN_1679641	AGAGCTTTTGTTGGCTTCTCTCCCGAGCTTGTGCCTGATTCTGTGGCCCA	Bad	NA	chr6:170714015:170714064:+	Transcriptomic	FAM120B	FAM120B	84498	-0.08	0.32	0.36	0.37	0.35	0.573	0.0043	0.0015	0.0078	0.0048	0.8371	0.05546	0.02597	0.08177	0.05922	7.6	0	0.00056
ILMN_1723353	GCCCCTGATTTTGCCTTAAGTTCTTGCCTGAGTGATCTCCCAGCCTGTCT	Bad	rs41287413	chr9:71397923:71397972:+	Transcriptomic	FAM122A	FAM122A	116224	0.02	-0.11	-0.11	-0.15	0.61	0.8824	0.3591	0.3834	0.3059	0	0.96513	0.69866	0.71735	0.65299	0.00176	4.9	0.0015	0.01021
ILMN_1652525	ACCAGAGACGGCTTTGTTCTCCCAGCTAAGGCCGTGGAGCTGCTGTGTGA	Perfect	NA	chr9:129269116:129269165:+	Transcriptomic	FAM125B	FAM125B	89853	0.49	1.54	1.39	1.89	1.98	0.0632	0	0	0	0	0.29796	0	1e-05	0	0	48.7	0	0
ILMN_1691980	GTTTGCTAGCCGTGGTCCTTTTGGCTATGGTTGCGGTTCCCCTGTAAAGC	Perfect	NA	chr7:22983893:22983942:-	Transcriptomic	FAM126A	FAM126A	84668	0.35	0.63	-0.37	-0.24	0.11	0.1738	0.0033	0.0791	0.3414	0.6341	0.50467	0.04623	0.33714	0.68442	0.86707	3.2	0.0159	0.06593
ILMN_1708143	CCAGAAACCTCTTGTGTTCTTGCCTAGGCCCAGGTGTTCCTGGCAGCCAA	Perfect	NA	chrX:134167334:134167383:+	Transcriptomic	FAM127A	FAM127A	8933	0.49	0.17	0.37	0.64	0.78	0.0022	0.1672	0.0039	0.0001	0	0.0352	0.49542	0.05145	0.00359	6e-05	15.4	0	0
ILMN_2089340	CCAGCCCCTCCATGCACATTTGGACGCTGTCCTGCACTTCAGGTGCAAGC	Perfect	NA	chrX:134185499:134185548:-	Transcriptomic	FAM127B	FAM127B	26071	-0.37	-0.28	0.27	-0.23	1.04	0.15	0.1633	0.1839	0.3571	0	0.46955	0.4896	0.51816	0.69719	0.0015	5.8	0.0004	0.00356
ILMN_1686254	CATCCCCAGAGACCTCTTGTGTTCCTGCCACATAGCTGCCAGGGCTTAAG	Perfect	NA	chrX:134185175:134185224:-	Transcriptomic	FAM127B	FAM127B	26071	0.17	0.14	0.33	0.41	0.82	0.293	0.2856	0.014	0.0139	0	0.64158	0.63469	0.11967	0.1189	8e-05	10	0	6e-05
ILMN_1733035	CCCGAGACCCGAGGGAGAGACAAAGGCAGCGCTGCCCTCGGGGGAGTATT	Perfect	NA	chr2:132249449:132249461:-,chr2:132241755:132241791:-	Transcriptomic	FAM128A	MZT2A	653784	0.3	-0.58	-0.39	-0.08	-0.69	0.1967	0.0026	0.0372	0.7169	0.0013	0.5356	0.03923	0.21891	0.90513	0.02346	5.8	0.0004	0.00368
ILMN_1664063	GGAGTTTTCGGCCTACCCCAAGACAATGAGATATTCCTGCCCTTTCCTCC	Good	rs114643038	chr19:17664344:17664390:+	Transcriptomic	FAM129C	FAM129C	199786	0.15	0.24	-0.54	0.05	0.21	0.4662	0.1443	0.0016	0.8211	0.2318	0.77544	0.46097	0.02763	0.94374	0.57826	3.2	0.0171	0.06994
ILMN_1777745	GCTCTCCCTGTGTCATATTTTACTAAGATTTTGTGCCTCATGTCTACTGC	Perfect	NA	chr7:92190301:92190350:-	Transcriptomic	FAM133B	FAM133B	257415	-0.36	-0.33	-0.61	-0.37	-0.23	0.0474	0.0239	0.0001	0.0389	0.1358	0.25263	0.16821	0.00316	0.22497	0.44792	7.2	0.0001	0.00086
ILMN_1811330	AGGTACAGCTGGCATTTTGGCAGATGCATAGAGACATCTGAGACCCTCAG	Perfect	NA	chr5:16473590:16473639:-	Transcriptomic	FAM134B	FAM134B	54463	-0.35	-0.34	-0.54	-0.65	-0.47	0.1083	0.0535	0.003	0.0035	0.0153	0.3986	0.27098	0.0428	0.04744	0.12669	6.6	0.0002	0.00161
ILMN_3241756	ACCACCTGGCTCGGTGCACCATGCATTGCAATGACAAAGCCAAAGATTCA	Perfect****	rs115611836 rs75086964 rs2618235 rs79601285	chr2:70524559:70524604:-	Transcriptomic	FAM136B	FAM136A	84908	0.17	0.5	0.03	-0.11	-0.65	0.4339	0.005	0.85	0.6098	0.0011	0.75372	0.06061	0.95445	0.85579	0.02053	4.5	0.0026	0.0159
ILMN_3245879	GGGGCTTCACTCTCCTCAGACACGAAGTCATGGAACCAGAGCTTATCTCC	Perfect	NA	chr4:89650793:89650842:+	Transcriptomic	FAM13AOS	FAM13AOS	285512	-0.26	-0.05	-0.59	-1.27	-0.27	0.3566	0.8091	0.0122	0	0.2794	0.6968	0.93957	0.10952	0.00187	0.62852	6.1	0.0003	0.00265
ILMN_1652000	TGTGAGAGGTGCGTTTGGTGCAGCATTTCTGGCATGGGAACAGAACTGGC	Perfect****	NA	chrX:52929622:52929671:+	Transcriptomic	FAM156A	FAM156B	727866	-0.13	0.42	0.85	0.33	0.55	0.5839	0.029	0	0.1507	0.0104	0.84307	0.18931	0.00189	0.47084	0.09881	7.2	0.0001	0.00082
ILMN_1658160	TGTGATGCATGTTGTCGCTTTCCCACCCCGGGATCTCCATCTCTCTTCCC	Good	NA	chrX:52937177:52937225:+	Transcriptomic	FAM156A	FAM156B	727866	0.24	0.64	0.95	0.71	0.6	0.2338	0.0002	0	0.0007	0.0012	0.58037	0.00571	5e-05	0.01599	0.02221	16.3	0	0
ILMN_3244110	CAGTAAGAGATCACATGTCTGTGTAGTGTGAATGCCTTGTCGCTGTCCTG	Perfect****	NA	chrX:52937236:52937285:+	Transcriptomic	FAM156B	FAM156B	727866	0.24	0.88	0.83	0.63	0.62	0.1794	0	0	0.0008	0.0003	0.51177	3e-05	7e-05	0.01731	0.00743	21.1	0	0
ILMN_2185675	GTGAACACAGGCATGGCGGCAGAAGTGCCAAAAGTGAGCCCTCTCCAGCA	Perfect	NA	chr1:53122494:53122543:+	Transcriptomic	FAM159A	FAM159A	348378	0	-0.55	-0.6	-1.03	-0.51	0.9826	0.0014	0.0006	0	0.0058	0.99506	0.02587	0.0135	0.00047	0.06766	12.3	0	1e-05
ILMN_3182275	CACGAGTACCTTTTGGATCCTTACGTGAACCTCGCTCCTGGCTGTAGATC	Perfect	NA	chr10:116620577:116620626:+	Transcriptomic	FAM160B1	FAM160B1	57700	0.67	1.17	1.19	0.8	0.2	0.0206	0	0	0.0056	0.421	0.15298	0.00034	0.0003	0.06615	0.74477	14.5	0	0
ILMN_2057981	CCGAAATTCCACACCACCTAGTTTGGCAAGAAATCCTGCCCCAGGTGTGC	Perfect	rs111436520	chr8:79627471:79627520:+	Transcriptomic	FAM164A	FAM164A	51101	-0.16	-0.1	0.08	-0.44	-0.87	0.5818	0.6625	0.725	0.1164	0.0011	0.84203	0.88066	0.90843	0.41326	0.02086	3.1	0.0178	0.07221
ILMN_1749868	GCCAAGTGCCATTTGGGGTCAGCATCCTCGTTTCAACACAGTGTGCTCTC	Perfect	rs10925	chr10:15253991:15254040:-	Transcriptomic	FAM171A1	FAM171A1	221061	0.33	1.33	1.24	0.74	0.77	0.1177	0	0	0.0009	0.0002	0.41574	0	0	0.01794	0.00498	30.6	0	0
ILMN_1763603	GTGAAGACTGGACAGTTTACTTGAATCTGGTTGGCCACTCCTCTACCTAC	Perfect	NA	chr14:35551323:35551372:+	Transcriptomic	FAM177A1	FAM177A1	283635	0.94	0.27	-0.11	-0.24	-0.1	0.0035	0.2579	0.6448	0.4223	0.6942	0.04778	0.6062	0.87236	0.74582	0.89497	2.4	0.0546	0.16581
ILMN_2287276	TGGGCGGGGAGACCAAGGATGGAAGTGGGCTTACCGGCCATTACCCTCTT	Perfect	NA	chr14:35515652:35515701:+	Transcriptomic	FAM177A1	FAM177A1	283635	0.96	0.19	-0.16	0.46	-0.08	0.0009	0.3842	0.4595	0.0863	0.7297	0.01907	0.71801	0.77143	0.35382	0.91017	3.5	0.0108	0.04902
ILMN_3233135	GGGGATGACTGTGGTGGTTTGTCGCTAAGGAGGCAACAGTAGGGTCCAGG	Perfect	NA	chr10:102724586:102724635:+	Transcriptomic	FAM178A	FAM178A	55719	-0.62	-0.47	-0.58	-0.61	-0.25	0.0066	0.0093	0.0019	0.0065	0.1868	0.07397	0.0917	0.03113	0.07271	0.5222	7.4	0.0001	0.00069
ILMN_1804993	CTCCCAGCCATCTCCTCTTCCCTAAGGCCTCTGTCTCCATAGCTCTGGTT	Perfect	NA	chr2:97541714:97541763:-	Transcriptomic	FAM178B	FAM178B	51252	0.58	0.19	0.48	-0.05	1.31	0.2018	0.6056	0.184	0.9097	0.0019	0.54203	0.85373	0.51825	0.97347	0.03094	3	0.0223	0.0855
ILMN_3247182	GGGGTGGCCCCTGACAGCAAGACAACTGGCAGCTCATACCCTTTTCAGCT	Perfect	rs77810069	chr2:29274903:29274952:+	Transcriptomic	FAM179A	FAM179A	165186	-0.02	-0.03	-0.05	0.28	0.93	0.9547	0.9067	0.8399	0.3966	0.0031	0.98674	0.97252	0.95044	0.72727	0.0434	2.2	0.079	0.21662
ILMN_1696699	GCTTCTCCAGATCCCCAGCGCCAGGAGTGGTTTGCCCGGTACTTCACATT	Perfect	rs78281294	chr6:119281272:119281321:-	Transcriptomic	FAM184A	FAM184A	79632	0.52	0.69	0.43	-0.05	-0.42	0.056	0.0023	0.0486	0.856	0.0792	0.27828	0.03582	0.25639	0.95655	0.33737	4.4	0.0029	0.01748
ILMN_2129388	GAGAGAGCGTGATCCCCCTACAGCTGTCACTTCCAAATGTTCCTGTAGCA	Perfect	NA	chr10:86277510:86277559:+	Transcriptomic	FAM190B	FAM190B	54462	-0.09	-0.46	-0.67	-0.98	-0.16	0.5872	0.0015	0	0	0.2909	0.8446	0.02632	0.00086	9e-05	0.63955	14.4	0	0
ILMN_1654630	CCAAGACCCTCTGTGCTCCCCACCATCCTGGACCAACCAAAAGCTGAACG	Perfect	NA	chr5:176947038:176947087:-	Transcriptomic	FAM193B	FAM193B	54540	0.02	-0.35	-0.28	-0.81	-0.46	0.9499	0.0733	0.1479	0.0013	0.0338	0.98541	0.32318	0.46653	0.02458	0.207	4.5	0.0026	0.01576
ILMN_1733799	TTCAAGATGGCACCAGCTCTTTGGGCCTAGGATACTGCCGGGCCCCCCAA	Perfect	NA	chr17:79780518:79780567:-	Transcriptomic	FAM195B	FAM195B	348262	-0.01	-0.32	-0.52	-0.22	-0.23	0.9697	0.0345	0.0009	0.2225	0.1548	0.99147	0.20958	0.01811	0.56749	0.47703	4.3	0.0034	0.01964
ILMN_1702199	GAGGATTCTTAAGGGAGCCACTCCACCATGCTATTAAGACTCTGGCAGAG	Perfect	NA	chr3:68594414:68594463:+	Transcriptomic	FAM19A1	FAM19A1	407738	-0.58	0.47	2.5	2.48	2.06	0.068	0.0606	0	0	0	0.31036	0.29123	0	0	0	46.8	0	0
ILMN_1727249	GAAACACCTCAGGCAAATTTAGCGATCAACCCAGCGGCCTTGCTGCCCAC	Perfect****	NA	chr10:46281068:46281079:+,chr10:46282483:46282520:+	Transcriptomic	FAM21C	FAM21C	253725	-0.53	-0.25	-0.64	-0.25	0.11	0.0079	0.1062	0.0001	0.1866	0.5224	0.08269	0.39467	0.00393	0.52177	0.80983	6.3	0.0002	0.00221
ILMN_1776905	GCTGTTTGCCTAATAAATAATTGCCTTGTGCTGTGTACCTTGGAGCAGGG	Perfect	rs2461153	chr10:17842619:17842668:+	Transcriptomic	FAM23B	TMEM236	653567	-0.16	1	0.58	0.3	-0.19	0.5901	0.0001	0.017	0.3066	0.469	0.84611	0.00385	0.13561	0.65357	0.77708	5.3	0.0008	0.00599
ILMN_1740466	CAGCCAGTATTCACGTGCCAGCAACAGACCTACTCCACTTGGCTACCCTG	Perfect	NA	chr6:82459419:82459468:-	Transcriptomic	FAM46A	FAM46A	55603	0.43	0.54	0.7	0.79	0.68	0.0595	0.0041	0.0003	0.0008	0.0011	0.28801	0.05311	0.00864	0.01699	0.02179	10.9	0	3e-05
ILMN_1713266	GTGCCTAGGAGGTCTGGGGATTCCTCTTTCGTGGTGGTCACTAACCTTAC	Perfect	NA	chr1:118170848:118170897:+	Transcriptomic	FAM46C	FAM46C	54855	0.81	0.71	0.77	0.81	0.46	0.0046	0.0018	0.0009	0.0037	0.058	0.0572	0.03043	0.01785	0.04987	0.28388	9.3	0	0.00011
ILMN_1704571	CACCTTGCCATGTCCACGCTGTTGGTCAAACCCCTCTGTCATGCCTCTTT	Perfect	rs115635829	chr10:126308260:126308309:-	Transcriptomic	FAM53B	FAM53B	9679	-0.03	-0.26	-0.38	-0.11	-0.26	0.8476	0.0313	0.0022	0.4535	0.0472	0.95359	0.198	0.03522	0.76738	0.25188	4.1	0.0044	0.02405
ILMN_1744508	GCCCTTCACTCCCACCTGCTGCCAAAGTCCCTGTGCTAATGGGATTACAA	Perfect	NA	chr5:137685220:137685269:+	Transcriptomic	FAM53C	FAM53C	51307	-0.41	-0.55	-0.36	-0.1	-0.05	0.0635	0.0022	0.0381	0.6343	0.7769	0.29879	0.03503	0.22198	0.86723	0.92806	3.9	0.0062	0.0318
ILMN_1673899	AAGCCCATTCCTGTGTGTCCGTCCTGCCATTTAGCCACAGAAGGCTGCGG	Perfect	rs113201579	chr17:645803:645852:+	Transcriptomic	FAM57A	FAM57A	79850	0.52	0.74	0.83	0.71	0.14	0.0574	0.0012	0.0004	0.0099	0.5467	0.28241	0.02301	0.00989	0.09615	0.823	7.8	0	0.00048
ILMN_2057573	GCCAAATGCAGGCCTGTGTGTAGCTGTGTGTTTTTTCTGTGGTTGCCGCA	Perfect	rs17837836 rs112439287	chr7:158523835:158523884:-	Transcriptomic	FAM62B	ESYT2	57488	-0.12	-0.29	-0.48	-0.48	-0.21	0.3971	0.0141	0.0001	0.0014	0.0952	0.72771	0.12011	0.00424	0.0253	0.3729	8.1	0	0.00036
ILMN_1728972	AGTCACTCACCCACTGTGTTTCTGGTGCCAAGGCTCTTGAGGGCCCCACT	Perfect	NA	chr17:6354072:6354121:+	Transcriptomic	FAM64A	FAM64A	54478	0.3	-0.32	-0.05	-0.23	-0.69	0.2333	0.119	0.8004	0.3638	0.0029	0.57992	0.41807	0.93612	0.70241	0.04234	3	0.0221	0.08481
ILMN_1726597	GGATCCCAGTGTGCCCATCCCTCAACCTCCTCAGTGATCAACTCATGGCC	Bad	rs79766466 rs76728466	chr6:24839757:24839806:-	Transcriptomic	FAM65B	FAM65B	9750	-0.12	-0.27	-0.29	-0.52	-0.28	0.4778	0.0519	0.0363	0.0033	0.0679	0.78263	0.26674	0.21603	0.04625	0.31016	4.5	0.0025	0.01511
ILMN_3242330	TGAGCAGCACAGGCAGTAGGGCCACTCACTTTGGCCATCCGCACCCAAAT	Perfect	NA	chr20:49203018:49203067:-	Transcriptomic	FAM65C	FAM65C	140876	0.22	-0.08	0.14	0.44	0.9	0.4686	0.7244	0.5496	0.1433	0.0014	0.77684	0.90817	0.82445	0.45939	0.02579	3	0.0218	0.08394
ILMN_2130514	CCTTGTTGGAGAAACTACAAAAGAAAGTTGTCCTCGTCCTTCCCCTTAGC	Perfect	NA	chr11:95502701:95502750:-	Transcriptomic	FAM76B	FAM76B	143684	-0.23	-0.47	-0.64	-0.7	-0.29	0.2814	0.0083	0.0006	0.0019	0.127	0.63055	0.08513	0.01429	0.03173	0.43274	7.3	0.0001	0.00079
ILMN_1801304	TGTTGGAGCACAGGCCCCAGGCTTCCTGCCAGGGCCCCGATTCTTCTTAT	Perfect	NA	chr9:134133673:134133722:-	Transcriptomic	FAM78A	FAM78A	286336	-0.83	-0.31	-0.44	-0.5	-0.04	0.0019	0.1244	0.0301	0.0488	0.8423	0.031	0.42789	0.19327	0.25711	0.95143	4.6	0.0022	0.01402
ILMN_1652677	CAGGGGATGAGCGCTACCAGTTTCATTTGTAGGCAGGGAGTTCTCCGCGG	Perfect	NA	chr1:231155448:231155497:-	Transcriptomic	FAM89A	FAM89A	375061	0.97	0.32	0.43	0.62	-0.17	0.0002	0.0932	0.0297	0.0116	0.4283	0.00662	0.36897	0.19191	0.10605	0.74985	6.5	0.0002	0.00179
ILMN_1710075	TCCGAATGTAAACTAGTGTGCTAGAAAGCAAACCACCCGCCACTCAAACC	Perfect	rs77842673	chr1:231154798:231154847:-	Transcriptomic	FAM89A	FAM89A	375061	0.94	0.7	0.57	0.57	-0.05	0.0004	0.0009	0.0061	0.023	0.8179	0.01069	0.01789	0.06992	0.16412	0.94256	8.4	0	0.00026
ILMN_2285817	GATCTCGGTGAAAGGCCTTAGTGGGTGTTTTGTGTGAGGTGGCTTGTAGC	Perfect	NA	chr1:231155268:231155317:-	Transcriptomic	FAM89A	FAM89A	375061	0.88	0.5	0.5	0.53	-0.14	0	0.0004	0.0004	0.0017	0.3168	0.00023	0.00938	0.01038	0.02912	0.66308	14.5	0	0
ILMN_1804117	GAGTGCCTGGCTCCCATCTCCTCCTCACCTTTTGTTGCTATCGGCAGCTG	Perfect	NA	chr11:65341443:65341492:+	Transcriptomic	FAM89B	FAM89B	23625	-0.54	-0.65	-0.56	-0.43	-0.46	0.0195	0.0006	0.0029	0.0538	0.02	0.14817	0.0136	0.04193	0.27183	0.15027	8	0	0.00039
ILMN_1777322	TCAGAATGGAGTGGACGGTCACCTTCCTCACTTCTTATTGCTAATCTCCA	Perfect	NA	chr8:124824885:124824934:+	Transcriptomic	FAM91A1	FAM91A1	157769	0.02	0.81	0.63	0.6	0.22	0.9483	0.0001	0.0022	0.0159	0.3142	0.98498	0.00488	0.03485	0.1301	0.66089	7.2	0.0001	0.00086
ILMN_2043452	CCAGGAGGTCTGGGGTACCAGTGGGCTCAGATGAAGCTCTTGTGCTCATG	Perfect	NA	chr6:35434753:35434802:+	Transcriptomic	FANCE	FANCE	2178	-0.12	-0.79	-0.65	-0.49	-0.44	0.5923	0.0001	0.0008	0.0326	0.0329	0.84703	0.00302	0.01699	0.20247	0.20392	8.6	0	0.00023
ILMN_2143250	GGCTGACTCCCAGCCCTGACTTGAAACCATTAGCGCTAACTTGCTCTGTT	Perfect	NA	chr11:13753527:13753576:+	Transcriptomic	FAR1	FAR1	84188	-0.15	-0.76	-1.07	-0.73	-0.36	0.3485	0	0	0.0001	0.0145	0.6902	7e-05	0	0.00216	0.12207	26.3	0	0
ILMN_1781824	GGCTGAAAGAGGCCAATGCCCCACTGGCAGCATCTTCACTTCTAAATGCA	Perfect	rs55739739	chr1:172635605:172635654:+	Transcriptomic	FASLG	FASLG	356	-0.21	0.17	0.43	1.02	0.43	0.5331	0.5247	0.1154	0.0036	0.1453	0.81604	0.81105	0.41149	0.04909	0.46279	3	0.0208	0.08096
ILMN_1784871	GGTAAAAATGCTGCTCTCAGCCTCCCACAATTAAACCGCATGTGATCTCC	Perfect	NA	chr17:80036215:80036264:-	Transcriptomic	FASN	FASN	2194	1	0.27	0.31	0.74	0.14	0.0015	0.2516	0.187	0.0145	0.5989	0.02666	0.59979	0.52232	0.12247	0.85053	4.3	0.0031	0.01847
ILMN_1691861	ACTGCCCCTCCTTTGACATTCACACCATCCACGTGTGTCTGCACCTTGCA	Perfect	NA	chr7:150776597:150776646:-	Transcriptomic	FASTK	FASTK	10922	-0.18	-0.41	0.08	-0.28	-0.18	0.3004	0.0036	0.5457	0.1014	0.2242	0.64803	0.04882	0.8226	0.38529	0.56957	3.1	0.0193	0.07668
ILMN_1751362	CGAAATAGTTGGATCAAGGCTGCCACCAGGGGCTGAAAGGATTGCTTTGG	Good	rs34291832	chr2:170387862:170387900:-,chr2:170387201:170387211:-	Transcriptomic	FASTKD1	FASTKD1	79675	0	0.15	0.51	0.16	-0.11	0.9834	0.2526	0.0004	0.3335	0.4616	0.99528	0.60091	0.00975	0.67784	0.77276	3.6	0.0088	0.04185
ILMN_2223941	GCTGGCGGGGAACCCTGGGAGTAGCTAGTTTGCTTTTTGCGTACACAGAG	Perfect	rs17731705	chr14:92336098:92336147:-	Transcriptomic	FBLN5	FBLN5	10516	0.39	0.84	1.11	1.16	1.64	0.1191	0.0001	0	0	0	0.41833	0.00414	0.00015	0.00122	0	26.9	0	0
ILMN_1664176	AGAATGAGAGCGACACAGACGTTAGGCATTTCCTGCTGAACGTTTCCCCG	Perfect	NA	chr14:92336446:92336495:-	Transcriptomic	FBLN5	FBLN5	10516	0.06	0.4	0.82	0.79	1.33	0.8245	0.0698	0.0005	0.0053	0	0.94505	0.3149	0.01185	0.06346	0.00015	11.7	0	1e-05
ILMN_1728799	CCGACGACGTGCTCGAGTTCCTGAAGGTGTATGAGAAGCACTCTGCCCAG	Perfect	NA	chr9:97365666:97365715:-	Transcriptomic	FBP1	FBP1	2203	0.1	1.19	1.7	1.89	1.73	0.5617	0	0	0	0	0.83083	0	0	0	0	97.3	0	0
ILMN_3245236	TGCCCCAGGCTAAGGGTGGCCAGAGAAGGTCACCATGTACCACACACCAA	Perfect	NA	chr16:30681859:30681908:+	Transcriptomic	FBRS	FBRS	64319	0.29	0.45	0.36	0.47	0.6	0.1085	0.0031	0.0149	0.0105	0.0004	0.39883	0.04359	0.12442	0.09943	0.01025	8.3	0	0.00029
ILMN_1794260	TATAAGTGCCATTGTTGTAAGGTGGTGTTTCCTAGACCTTCCCTGATGCG	Perfect	NA	chr12:121867029:121867078:-	Transcriptomic	FBXL10	KDM2B	84678	0.51	0.23	0.17	0.16	0.34	0.0001	0.0163	0.0654	0.179	0.0019	0.00328	0.1321	0.3039	0.5112	0.03149	8.4	0	0.00026
ILMN_1693438	AGGGGCACCTGAGGGTCTGAGCCCCCTTATGAGTACCCAAGAAGGACTGT	Perfect	NA	chr19:9921153:9921202:-	Transcriptomic	FBXL12	FBXL12	54850	-0.28	-0.31	-0.39	-0.18	-0.31	0.0827	0.0142	0.0033	0.2387	0.0273	0.34538	0.12063	0.04548	0.58612	0.1823	5.3	0.0009	0.00659
ILMN_1767441	TCTGGATGACCTGCCTAGCAGTTTCCCCATGAGATAGAGGAATGTCTACG	Perfect	NA	chr12:1675355:1675404:-	Transcriptomic	FBXL14	FBXL14	144699	-0.79	-0.47	-0.12	-0.92	-0.32	0.0087	0.0444	0.6156	0.0024	0.2122	0.08848	0.24306	0.85854	0.03654	0.55477	4.9	0.0015	0.00999
ILMN_1697561	GAAACAGATCAACAGCCCAAAGATTTTCCTGTCCCTGGAGTGCCAGCCCC	Perfect	NA	chr16:742825:742874:-	Transcriptomic	FBXL16	FBXL16	146330	-1.02	-1.16	-0.87	-0.92	-0.62	0.0007	0	0.0003	0.0016	0.0143	0.01524	0.00035	0.00888	0.02807	0.12115	15.1	0	0
ILMN_1754489	CCCCCCACACTCTTGCTCAGTCTGTCACCTGTTCAGTCTGCTTACTCACT	Perfect	NA	chr17:37416960:37417009:-	Transcriptomic	FBXL20	FBXL20	84961	0.38	0.53	0.57	0.94	0.94	0.1078	0.0063	0.0035	0.0002	0	0.39777	0.0715	0.04742	0.00585	0.00161	12	0	1e-05
ILMN_1673370	AACATCATGAGAGTGGAGGCCTGCCACCCAGAAAGGCACATACTAGTGCC	Perfect	rs78255455	chr4:15606361:15606410:-	Transcriptomic	FBXL5	FBXL5	26234	-0.27	-0.21	-0.45	-0.66	0.01	0.1876	0.2113	0.0087	0.0022	0.9434	0.52326	0.55362	0.08846	0.03507	0.98357	4.4	0.003	0.01795
ILMN_1803211	TAGTCCATAGCGTCCTCACCTTCCCCAAGCCACACATCCTCCTCCCATCC	Perfect	rs75179987	chr1:11708633:11708682:-	Transcriptomic	FBXO2	FBXO2	26232	0.2	0.43	0.51	1.39	0.95	0.52	0.0842	0.0438	0	0.0011	0.8085	0.34913	0.2409	0.00208	0.02148	8.3	0	0.0003
ILMN_1701869	GTGGATCTGGTAGTGAGCCATCTTGGACCCTGAAGAGGAGGCAACACACC	Bad	NA	chr15:76226568:76226617:+	Transcriptomic	FBXO22	FBXO22	26263	0.33	0.46	0.6	0.65	1.03	0.1	0.0056	0.0004	0.0016	0	0.38251	0.06584	0.01069	0.0283	5e-05	14.8	0	0
ILMN_2045911	CCGTCCACCGTGACATGGTTATGCATCCTTTAGATTAACCTCACCAAATG	Perfect	NA	chr1:224347007:224347056:+	Transcriptomic	FBXO28	FBXO28	23219	0.26	0.4	0.44	0.44	0.14	0.0867	0.0016	0.0006	0.0043	0.2692	0.35469	0.02763	0.0129	0.05467	0.61819	7.9	0	0.00044
ILMN_1749641	GACGCCGCTGCTCACGCCTTTTTTAGCAAGCCTTCTGCTGATGGAAGCAC	Perfect	rs77122959	chr11:33763430:33763479:-	Transcriptomic	FBXO3	FBXO3	26273	-0.46	-0.41	-0.43	-0.87	-0.28	0.0224	0.011	0.0077	0	0.1006	0.16171	0.1028	0.08154	0.00202	0.38383	8.9	0	0.00016
ILMN_1686697	CCCCTAACCAGGGCCAGGAGCAGACTGTCCCATGTACTGCTGGTATCTGA	Perfect	NA	chr5:147807456:147807505:+	Transcriptomic	FBXO38	FBXO38	81545	-0.36	0.13	-0.74	-0.19	0	0.1819	0.5308	0.0014	0.4754	0.9845	0.51524	0.81461	0.02478	0.7813	0.99557	2.9	0.0242	0.09059
ILMN_1732182	CCGCCATGTGAAGAAGGTCGTTGCTTCCCCTTCACCTTCCACCACCATGA	Bad	rs114777977	chr1:11722934:11722983:+	Transcriptomic	FBXO44	FBXO44	93611	0.21	0.47	0.73	-0.12	0.47	0.3992	0.0212	0.0006	0.6305	0.0332	0.72922	0.15602	0.01328	0.86545	0.20473	5.1	0.0011	0.00758
ILMN_1710676	GATGGCAAGCTCCTCAAAGCCAGTTGTAAAATAGGTCCCCTGCCTGGTAC	Perfect	NA	chr6:153292332:153292381:-	Transcriptomic	FBXO5	FBXO5	26271	-0.29	-0.17	-0.55	-0.47	-0.6	0.1385	0.2544	0.0008	0.017	0.0009	0.4519	0.60278	0.01617	0.13582	0.01862	7.2	0.0001	0.00083
ILMN_1701455	GACTCCTGCCCCGGTTCAACCCTACCAGCTTGTGGTAACTTACTGTCACA	Perfect	NA	chr1:11733996:11734045:+	Transcriptomic	FBXO6	FBXO6	26270	0.71	0.97	0.82	1.42	1.09	0.0345	0.0006	0.0032	0.0001	0.0004	0.20958	0.01361	0.04468	0.00296	0.011	12.6	0	1e-05
ILMN_1702928	AGGTGAAATGTGCATACAGAAGGAAGAGAGTTGGCCAGGTGTGGTGACTC	Bad	NA	chr6:52964225:52964274:+	Transcriptomic	FBXO9	FBXO9	26268	-0.83	-1.01	-0.08	-0.12	-0.38	0.0197	0.0006	0.7636	0.7251	0.2074	0.14893	0.01305	0.92287	0.90843	0.54882	4.4	0.0029	0.01751
ILMN_3251567	CACACTGTGATTAGACATGAGTAGTCCCTGCCAGTGGGATGTTCCTGTCC	Perfect	NA	chr9:123520033:123520082:-	Transcriptomic	FBXW2	FBXW2	26190	-0.63	-0.7	-0.98	-0.77	-0.46	0.0038	0.0001	0	0.0005	0.0133	0.0505	0.00391	7e-05	0.01215	0.11568	16.9	0	0
ILMN_1688423	GAACCAGGAAAGGCTTCAGACTTCTGAACCCACATCCTAAGCCAAACCCC	Perfect	rs41264475	chr1:159277661:159277710:+	Transcriptomic	FCER1A	FCER1A	2205	0.79	0.71	1.04	0.78	1.19	0.0076	0.0027	0	0.0075	0	0.0809	0.04002	0.00174	0.08039	0.00104	14.3	0	0
ILMN_1718984	TGACCATGCTGGGAAACTGTGTGGGGCCTGTGGAAACTTTGACGGGGACC	Perfect	NA	chr19:40354334:40354383:-	Transcriptomic	FCGBP	FCGBP	8857	0.22	1.26	1.69	1.35	1.88	0.5019	0	0	0.0001	0	0.79744	0.00085	1e-05	0.0044	1e-05	26.3	0	0
ILMN_2302757	TGCATCATGTGCTCCTACCCTGCTCTACCGCTTTTCTGGGTCACAGAGGC	Perfect	rs1053716	chr19:40354005:40354054:-	Transcriptomic	FCGBP	FCGBP	8857	0.12	1.14	1.52	1.38	1.67	0.694	0	0	0.0001	0	0.89489	0.00159	4e-05	0.00214	3e-05	24	0	0
ILMN_1705302	TGTGATTCCAGCCACCGCCTGACCATCCGCCATTCCGACTGCTAAAAGCG	Perfect	rs74973216	chr19:50029355:50029404:+	Transcriptomic	FCGRT	FCGRT	2217	0.06	-0.17	0.26	0.42	0.78	0.7279	0.2589	0.0896	0.0248	0	0.90954	0.6071	0.36124	0.17222	0.00109	6.7	0.0001	0.00144
ILMN_1670322	GAGACCAGTAGATTTTCAATGGGAAATGTACCTAGCAAGCTGGTTCTTGC	Perfect	NA	chr5:72386077:72386126:+	Transcriptomic	FCHO2	FCHO2	115548	0.2	0.76	0.25	0.03	0.26	0.3944	0.0002	0.1733	0.8852	0.1949	0.72568	0.00504	0.50408	0.96598	0.53303	4.4	0.0029	0.01707
ILMN_2102702	TCCCAGTCCAGGAGGAAAGAGCCAAGGCCCACTTTTGGGATCAGGTGCCT	Perfect	rs78820103 rs32955	chr5:141019269:141019318:-	Transcriptomic	FCHSD1	FCHSD1	89848	-1.13	-0.51	-0.81	-0.77	-0.65	0.0002	0.0229	0.0006	0.0068	0.009	0.00591	0.16402	0.01355	0.07531	0.09009	10.5	0	4e-05
ILMN_1815734	AGTGCACAGGTCAGGGCTCGGAGGGAGCCTCTGTGCAGATGTGCTTTCTT	Perfect	NA	chr11:72547857:72547906:-	Transcriptomic	FCHSD2	FCHSD2	9873	0.12	0.26	0.17	0.64	0.33	0.5749	0.1258	0.3075	0.0032	0.0721	0.8381	0.43074	0.65438	0.04479	0.32047	3.4	0.0116	0.05163
ILMN_1782015	CACCCTTAGCCCTTCAGATAAGCCTAGCCAGTACATATTTCAGCACAGGC	Perfect	NA	chr1:161697721:161697770:+	Transcriptomic	FCRLB	FCRLB	127943	0.62	1.7	2	1.57	1.96	0.0716	0	0	0	0	0.31926	2e-05	0	0.00141	1e-05	33.4	0	0
ILMN_2198812	CAGGAGCCCACTTCTGACATAACTAACCCACACCTGAGATAACGGCATTA	Bad	NA	chr11:110335190:110335239:+	Transcriptomic	FDX1	FDX1	2230	-0.21	-0.25	-0.79	-0.16	0.05	0.2828	0.1159	0	0.4179	0.7586	0.63193	0.41235	0.00064	0.74291	0.92072	6	0.0003	0.00278
ILMN_1744628	AAGCCCCTGTGAAGGACAACACCCCTGCTTGGGAGAGAGTCCCATGTCCA	Perfect	NA	chr19:10421004:10421053:-	Transcriptomic	FDX1L	FDX1L	112812	0.14	-0.26	-0.25	-0.26	-0.46	0.4101	0.053	0.0632	0.1275	0.0032	0.73729	0.26965	0.29811	0.43394	0.04484	4.1	0.0042	0.02331
ILMN_1811696	ATGAGTGTTGGGAGGGGAAGGGCTGGGTCCGTCTGAGTGGGACTTTGCAC	Perfect	NA	chr17:72858854:72858903:-	Transcriptomic	FDXR	FDXR	2232	-0.32	0.59	0.57	1.16	1.87	0.3482	0.0305	0.0382	0.001	0	0.68999	0.19481	0.22238	0.02025	2e-05	12.9	0	1e-05
ILMN_1774091	TGATGAGGCAGTTTAGCTTGCCAGGGTGATGATAAAGCCCAGGTCCCTGC	Perfect	NA	chr18:55215621:55215670:-	Transcriptomic	FECH	FECH	2235	0.21	-0.13	-0.7	-0.29	0.18	0.2208	0.3313	0	0.0872	0.2223	0.56551	0.67605	0.00054	0.35602	0.56729	6.7	0.0001	0.0014
ILMN_1719985	GTCCCTGTCCCTCCCAAAGCACAGAGCACAGAAATGAGGCCGTTTACATG	Perfect	NA	chr19:4795472:4795521:+	Transcriptomic	FEM1A	FEM1A	55527	0.16	-0.35	-0.41	-0.25	-0.42	0.3047	0.0079	0.0025	0.1218	0.0043	0.65199	0.08293	0.0373	0.42335	0.05466	6.2	0.0003	0.0023
ILMN_1744239	CTGTGGTGCTGAGGTGAATGCCGTGGACAATGAGGGAAACAGTGCCCTTC	Perfect	NA	chr15:68583256:68583305:+	Transcriptomic	FEM1B	FEM1B	10116	0.3	0.45	0.76	0.83	0.05	0.1638	0.01	0.0001	0.0003	0.7809	0.49032	0.09654	0.00228	0.0078	0.92939	9.2	0	0.00012
ILMN_1789618	GCAAGTAGAAAGAGGATACCGGATGTCAGCTCCCCAGCACTGTCCAGAGG	Perfect****	NA	chr5:108522010:108522023:+,chr5:108523134:108523169:+	Transcriptomic	FER	FER	2241	-0.21	0.86	0.38	0.32	0.25	0.3951	0.0001	0.0603	0.1944	0.2534	0.72611	0.00287	0.29031	0.5324	0.6019	5.5	0.0007	0.00533
ILMN_1693650	GGTGCAGCTCCTCAGCGGCTCCAGCTCATATGCTGACAGCTCTTCACAGT	Perfect	NA	chr15:91438831:91438880:+	Transcriptomic	FES	FES	2242	0.75	0.45	0.57	0.74	1.33	0.0478	0.1294	0.0583	0.0463	0.0002	0.25401	0.43728	0.28485	0.24933	0.0052	6.4	0.0002	0.00187
ILMN_1779071	GAGCAAGCGCGCGGGGTCCTTTGCCGTTGGCTTCTAGTGCTAGTAATCAT	Perfect	rs3763	chr11:125315812:125315861:-	Transcriptomic	FEZ1	FEZ1	9638	0.94	0.8	0.78	1.65	1.19	0.0367	0.0255	0.0303	0.0004	0.0033	0.21711	0.17496	0.19424	0.011	0.04551	8	0	0.0004
ILMN_2115005	AGAGAGCAAACTACCACAACCAATGGTTGAGCCCCTGTCAAGTGCCAGTC	Perfect	rs708017	chr6:36996754:36996803:+	Transcriptomic	FGD2	FGD2	221472	0.42	0.16	0.1	0.38	1.06	0.1217	0.4451	0.6466	0.153	0.0001	0.42302	0.76147	0.87295	0.47424	0.00231	5.2	0.001	0.0071
ILMN_2411116	GTGGCTGCTGGTACGTGTGATCTTTGAAAACCTTGGCTTTAGCCCTCTGG	Perfect	rs41269607 rs113499679	chr6:167453818:167453867:+	Transcriptomic	FGFR1OP	FGFR1OP	11116	0.17	0.48	0.28	-0.15	-0.13	0.3751	0.0029	0.0726	0.4109	0.4439	0.71118	0.04193	0.32153	0.73789	0.76063	3.1	0.0186	0.07441
ILMN_1693009	CCTTCTGGGAACTGTGGGCTGTACTACAGTTCAGGCTGGTGGTTTGATGC	Perfect	NA	chr7:76825768:76825817:-	Transcriptomic	FGL2	FGL2	10875	0.3	1.1	0.69	0.71	0.28	0.1854	0	0.0003	0.0022	0.1597	0.52028	3e-05	0.00923	0.03429	0.48415	13.9	0	0
ILMN_1795158	AGGAAAAGTCTTGGCTGGACCCCTTTCCTGCTGGGTGGATGCAGTGGTCC	Perfect	NA	chr1:27938934:27938983:-	Transcriptomic	FGR	FGR	2268	0.63	0.35	0.33	0.68	1.44	0.0451	0.1505	0.175	0.0291	0	0.2454	0.47048	0.50619	0.1895	0.00024	8.6	0	0.00021
ILMN_2368318	TGGGCCCAGGTTTGAGGGAGAAGGTTGCAGAGCACTTCCCACCTCTCTGA	Perfect	NA	chr1:27938872:27938921:-	Transcriptomic	FGR	FGR	2268	0.29	0.52	0.52	0.91	1.84	0.3934	0.0567	0.0561	0.0085	0	0.72491	0.28056	0.27886	0.08703	3e-05	11.2	0	2e-05
ILMN_2355831	CAGCTCTGTAACCTCCCGTTGCGTCAAGTCTAAACCAAGATTATGTGACT	Perfect	NA	chr2:105977308:105977357:-	Transcriptomic	FHL2	FHL2	2274	0.57	0.78	1.13	1.06	1.14	0.0788	0.0032	0.0001	0.0015	0.0002	0.33656	0.0451	0.00229	0.02607	0.00504	12.6	0	1e-05
ILMN_1668411	CACCCAGGCAATCTTGCCTTCTGGTTTCTTCCAGCCACATTGAGACTTTC	Perfect	NA	chr2:105977630:105977679:-	Transcriptomic	FHL2	FHL2	2274	0.45	0.44	0.72	0.74	0.62	0.0887	0.0382	0.0012	0.0065	0.0091	0.35929	0.2226	0.02292	0.07318	0.0905	7.1	0.0001	0.00091
ILMN_1778064	GGCCTTTCATTCGCTTCATCGCCAAGTGTACTGAGACCACCCTGGACACC	Perfect	NA	chr12:108913110:108913159:+	Transcriptomic	FICD	FICD	11153	-0.07	-0.51	0.06	0.42	0.01	0.7442	0.0032	0.7063	0.0417	0.9715	0.9154	0.04512	0.90083	0.23438	0.99184	2.9	0.0254	0.09412
ILMN_1781803	TTGCCCCCTCGTCCCTCTCCCCAGTGTTTCCAGGACCCCCAATAAACCTT	Perfect	NA	chr19:56102754:56102803:-	Transcriptomic	FIZ1	FIZ1	84922	-0.17	-0.55	-0.77	-0.37	-0.12	0.3583	0.0004	0	0.0432	0.4553	0.69809	0.01102	0.00032	0.23908	0.7685	9.8	0	7e-05
ILMN_1665243	GCTACCTAGGACTTAAGCTGATGAAGCTTGGCTCCTAGTGATTGGTGGCC	Perfect	NA	chr7:30053412:30053461:-	Transcriptomic	FKBP14	FKBP14	55033	0.22	0.35	0.72	0.23	0.15	0.3923	0.0908	0.0011	0.3688	0.5046	0.72415	0.3639	0.02135	0.70606	0.79935	3.5	0.0106	0.04832
ILMN_1678080	GGTGAGCAAAGGGGCGGGTCCCTGGCTGCTGTGGCCTCCCCTGACCCCCT	Perfect	NA	chr11:64009589:64009638:+	Transcriptomic	FKBP2	FKBP2	2286	0.37	-0.65	-0.46	-0.37	0.07	0.1618	0.0033	0.0327	0.1574	0.7735	0.48734	0.04546	0.2029	0.48056	0.92676	3.8	0.0068	0.0343
ILMN_1778444	CTCAGATGATGCCAGCTGTCTCCCACGTGTGTATTATGGTTCACCAGGGG	Bad	NA	chr6:35541657:35541706:-	Transcriptomic	FKBP5	FKBP5	2289	-0.48	-0.28	-0.44	-0.32	0.08	0.0005	0.0082	0.0001	0.0142	0.4971	0.01279	0.08504	0.00328	0.12096	0.7947	9.7	0	8e-05
ILMN_1753597	TTGCTCAAGGTCAGGCAGCTTAGGAAGGGGCAGATCGGGGGCTTGAACCC	Bad	NA	chr19:47261442:47261491:+	Transcriptomic	FKRP	FKRP	79147	-0.07	-0.48	-0.15	-0.31	-0.63	0.7195	0.0051	0.3566	0.1229	0.001	0.90628	0.06145	0.69678	0.42531	0.01963	5	0.0012	0.0087
ILMN_1670008	GCCCAATCCCCTGGATATGGTGAGCCCCGCCATGCTTTTATTCTGTATCG	Perfect	NA	chr17:17116208:17116257:-	Transcriptomic	FLCN	FLCN	201163	-0.96	-0.53	-0.28	-0.82	-0.36	0.0006	0.0128	0.185	0.0024	0.1158	0.01394	0.11279	0.51967	0.03659	0.41226	7.2	0.0001	0.00089
ILMN_2186877	GCAACAGCGGCAAACTACTGGGCCAAGATGAGCAACCCCACATTTTTGGG	Perfect	rs2630634	chr3:73112275:73112324:+	Transcriptomic	FLJ10213	EBLN2	55096	-0.36	-0.33	-0.6	-0.67	-0.56	0.0976	0.0624	0.0012	0.0031	0.0046	0.37784	0.29604	0.02275	0.04409	0.05785	7.6	0.0001	0.0006
ILMN_2173294	ACCAAATCCAAAGGTTCTGGCCCACCTTGTCAGAGGCTTCCACCCTGCTC	Perfect	rs1127736 rs1127738	chr2:88486055:88486104:+	Transcriptomic	FLJ10916	THNSL2	55258	-0.33	0.77	0.89	0.98	1.59	0.327	0.0064	0.0019	0.0053	0	0.6723	0.07189	0.03149	0.06367	0.00026	11.7	0	1e-05
ILMN_1737604	AGGTGGAGTCCGTTCTTGTGGGTGCTGCTGTTCTGGGTGCCTGTGCCTCA	Perfect	rs114601020 rs34520193	chr1:60139735:60139784:+	Transcriptomic	FLJ10986	FGGY	55277	0.43	0.34	0.61	0.8	0.51	0.0766	0.0791	0.0027	0.0014	0.0189	0.33129	0.33734	0.03974	0.0253	0.14494	7	0.0001	0.00109
ILMN_1694269	GATCAGCCCATGTAGTGTTGGTCACTTGGGCCTTTCACCTGCCATGGTAC	Bad	NA	chr2:118677342:118677391:-	Transcriptomic	FLJ10996	CCDC93	54520	0.25	0.32	0.84	0.37	0.14	0.4074	0.1836	0.0012	0.219	0.5937	0.73536	0.51781	0.02266	0.56333	0.84783	3.3	0.0136	0.05875
ILMN_1798947	GGAGAACCTCTGCGGACAAACCGAGTGCTTCCTGCAATTCCAAGTCAACG	Perfect	rs34879141	chr5:55396074:55396123:-	Transcriptomic	FLJ11795	ANKRD55	79722	-1.32	-1.14	-1.41	-1.64	-1.17	0.0001	0	0	0	0.0001	0.00278	0.00112	7e-05	0.00016	0.0023	26.1	0	0
ILMN_2347748	GCTGTGGGTAAGGAAGTCGTCCCATTTTATGGATGTGGAAACTGAGGCTG	Bad	rs78495974	chr19:10664186:10664235:-	Transcriptomic	FLJ12949	KRI1	65095	-0.36	0.12	0.06	-0.13	0.57	0.0512	0.4066	0.6778	0.4793	0.0008	0.26445	0.7348	0.88762	0.78358	0.01722	3.7	0.0076	0.03721
ILMN_3270588	GCCATTCACTAGCTGTGTGATCTTGGGTAAGTTACCTGGTTTCTCTGAGC	Bad	NA	chr4:38613988:38614037:-	Intergenic	FLJ13197	NA		-0.25	-0.83	-0.75	-1.91	-2.21	0.494	0.0066	0.0137	0	0	0.79294	0.07335	0.11803	0.00036	1e-05	18.3	0	0
ILMN_1811608	ACACTCAGCACCCCTCCCAAAGAGCGCCCCCTGTGTGTTCTGGATCTCTA	Perfect	NA	chr8:22498124:22498173:-	Transcriptomic	FLJ14107	FLJ14107	80094	-0.25	-0.76	-0.2	-0.72	0.01	0.3929	0.0017	0.3756	0.0143	0.9642	0.72453	0.02902	0.71159	0.12141	0.98968	3.9	0.0058	0.02996
ILMN_1754114	TCCCCGACCAACTGCAGCACCCAAGGACTGGCAACGTGGTTGGAGCTTTT	Perfect	NA	chr4:102269948:102269997:+	Transcriptomic	FLJ20021	FLJ20021	90024	0.79	0.75	0.87	0.48	0.49	0	0	0	0.0044	0.001	0.00083	7e-05	1e-05	0.05624	0.0204	25.6	0	0
ILMN_1814622	GGAAGGATGGTCGTTTTCAGTCTGAATGGGTTGGTCCTTGTGTCATAGAC	Perfect	rs74391316	chr5:102432357:102432406:-	Transcriptomic	FLJ20125	GIN1	54826	0.08	0.63	0.31	0.14	0.05	0.6663	0.0002	0.0472	0.4468	0.7573	0.88236	0.00551	0.25194	0.76269	0.92029	4.5	0.0026	0.01584
ILMN_1811181	GGAGTGCTAAAAGGAGCCAAGGTGTAGTGGTGACTGGAAGGTGACCAGGG	Bad	NA	chr9:41952872:41952921:-	Transcriptomic	FLJ20444	MGC21881	389741	0.4	0.84	1.27	0.95	1.59	0.1408	0.0003	0	0.0008	0	0.45527	0.00832	7e-05	0.01724	1e-05	22.6	0	0
ILMN_1778144	CCAGCCCTGCGTTTCCATTCTGCCTTCTCAGAGTGCCCTTGCTGCACCCA	Perfect	NA	chr12:48175105:48175154:+	Transcriptomic	FLJ20489	SLC48A1	55652	0.11	0.39	0.55	0.18	0.38	0.6033	0.0311	0.0031	0.4011	0.0548	0.85265	0.19717	0.04383	0.73068	0.27499	4	0.0053	0.02771
ILMN_1668752	TAAGTGTTCCCTCTTGCTGCTAGTGCTGCCTGGAGGTTTGGCGGCGGGCA	Perfect	NA	chr19:18702764:18702813:+	Transcriptomic	FLJ20850	C19orf60	55049	0	-0.17	-0.27	-0.66	-0.43	0.991	0.3395	0.1227	0.0037	0.0275	0.99739	0.68271	0.42498	0.04919	0.1833	3.7	0.0084	0.04025
ILMN_1665289	TGCCCAAGAAGTGCTCGTGAACCTGATGAAAGTGTCGGGTGTGGCCGACG	Perfect	rs114749072 rs115300345	chr17:80347254:80347303:-	Transcriptomic	FLJ22222	C17orf101	79701	-0.53	-0.74	-0.83	-0.76	-0.29	0.014	0.0001	0	0.0006	0.1221	0.11948	0.0024	0.00067	0.01454	0.42373	13.8	0	0
ILMN_1702866	GGAGGCCTTGACCGTCAGTAGCAGAGAGGGCAGCAGAAGCCTAATTCCCA	Perfect	NA	chr1:761968:762017:-	Transcriptomic	FLJ22639	RP11-206L10.16-001	79854	2.13	3.14	3.24	2.85	1.62	0	0	0	0	0	0	0	0	0	2e-05	118.7	0	0
ILMN_2150802	CACCTGTCAAATGTCACAGATCTGGGAGGGGACTTAAGACTTATCATGCC	Bad	rs79453095 rs14046	chr15:82764085:82764134:-	Transcriptomic	FLJ22795	LOC80154	727849	0.7	1.1	1.61	1.56	1.06	0.0211	0	0	0	0.0002	0.15549	0.00123	0	0.00023	0.00511	25	0	0
ILMN_2144162	GCGTGGGAGAAATTTTCTCTGGACCCAGTTATGCTTTTCCTGAATTGCTG	Bad	NA	chr17:26935263:26935312:-	Transcriptomic	FLJ25006	SGK494	124923	-0.51	-0.03	0.07	-0.89	0.09	0.0356	0.8697	0.7123	0.0004	0.6712	0.21334	0.96108	0.90319	0.01035	0.88455	4	0.0049	0.02613
ILMN_1720004	GCACCCAAAGTCAAACTAGTGCTCCGCGCTGGCAGTCTGGAAAAGGCAGA	Perfect	NA	chr1:90097580:90097629:-	Transcriptomic	FLJ27354	FLJ27354	23507	0.35	0.99	1.13	0.58	0.06	0.1411	0	0	0.015	0.7769	0.45575	0.00028	4e-05	0.12516	0.92806	15.1	0	0
ILMN_3307940	CCGTGGGAGGCACCTGTGACACTGCCCTTTTCCTGTGCAGCTGTTTTTCT	Perfect	NA	chr18:3597012:3597061:+	Transcriptomic	FLJ35776	FLJ35776	649446	0.61	0.78	0.71	0.61	0.48	0.0052	0	0.0001	0.0045	0.0102	0.06245	0.00122	0.00351	0.05706	0.09763	13.4	0	0
ILMN_1805011	TTGCACACCCACCACGATGCCTTCTCCCCATGGCTCTGTGGACACCAGGA	Perfect	rs74779459 rs73794438	chr4:1146976:1147025:+	Transcriptomic	FLJ35816	AX747945	401114	-0.07	0.68	0.19	0.41	-0.02	0.7315	0.0002	0.2598	0.0512	0.8931	0.91111	0.00552	0.60798	0.26441	0.96854	4.6	0.0023	0.01432
ILMN_1691966	CGCTGCCTACAGTCACGGAATGCCAAGGACAGCTGGAAACCACCAGAAGC	Bad	NA	chr17:18317536:18317585:+	Transcriptomic	FLJ35934	AX748015	400579	0.2	0.87	1.34	0.92	0.92	0.5103	0.001	0	0.0043	0.0014	0.80298	0.01945	0.00022	0.05524	0.02524	12.9	0	1e-05
ILMN_1723320	GTCTTCCTTGAATACCCTGGGGGAAGAGAATCCTCCAGTCCTTGGGATGC	Perfect***	NA	chr13:52387425:52387474:-	Transcriptomic?	FLJ37307	CK904117		-0.1	0.37	0.52	0.35	0.76	0.7101	0.0729	0.0143	0.1642	0.0015	0.9024	0.32212	0.1213	0.49097	0.02594	4.8	0.0017	0.01128
ILMN_1700307	GTGAGATTGATGAAATCCCGCCCACCAGGGCCGACCCACAAAGAGCCACT	Perfect	NA	chr7:5893814:5893863:+	Transcriptomic	FLJ38969	ZNF815	401303	-0.08	-0.94	-1.05	-1.2	-1.02	0.7328	0	0	0	0	0.91157	0.00103	0.00028	0.00075	0.00117	20.3	0	0
ILMN_1750051	GAATCACCCGGGTTCTGACCTCTCCACTTCTAGCTCTCACTGACATCTGG	Perfect	NA	chrX:63405087:63405136:-	Transcriptomic	FLJ39827	FAM123B	139285	0.28	0.23	0.32	0.63	0.76	0.1029	0.0877	0.0191	0.0004	0	0.38808	0.357	0.14626	0.01039	0.00039	10.9	0	3e-05
ILMN_1690532	GCCTGGCACTCACTGGCACTGTCGATTCCCCACATGACCTTTCAATCCCT	Bad	NA	chr3:128338421:128338470:+	Transcriptomic?	FLJ40473	AK097792		0.56	1.17	1.38	0.41	1.23	0.0617	0	0	0.1605	0	0.29412	0.00069	7e-05	0.48543	0.0011	18	0	0
ILMN_3238221	CGGGTGTGATGACATGGGACCTGCCTACTGGTAGTCTTCTGCCTTCGTGG	Perfect****	NA	chr16:2695802:2695851:+	Transcriptomic	FLJ42627	FLJ42627	645644	-0.24	-0.23	-0.65	-0.74	-0.35	0.2346	0.1556	0.0003	0.0006	0.0562	0.58126	0.47795	0.00738	0.01391	0.27907	7.5	0.0001	0.00062
ILMN_1732143	AGCAATCTTGGCCTTTCTAGCTGTGTGACCCCAGGCCGGTCAATCCCTCC	Bad	NA	chr12:116973176:116973225:+	Transcriptomic	FLJ42957	NCRNA00173	100287569	0.16	0.42	0.78	0.59	1.31	0.4779	0.021	0.0001	0.0099	0	0.78263	0.15467	0.00293	0.09625	1e-05	16	0	0
ILMN_1671981	GTGGAGAGTCGTCAGTGTTCCATCAGCTTTTCCCCTGTGTCTCTCATCCC	Perfect***	rs79757501	chr3:99522340:99522389:-	Transcriptomic?	FLJ44076	AK126064		0.18	1.11	1.21	0.87	0.46	0.543	0	0	0.0039	0.0743	0.82155	0.00106	0.00039	0.0518	0.32575	12.9	0	1e-05
ILMN_3265237	GCTTGTCTCTGATATTCCCAGTAGCTTCCCTCTGTGTGAGGAAAGGATAG	Perfect	NA	chr17:56066602:56066651:-	Transcriptomic	FLJ44342	AK126318	645460	-1.19	0.28	-0.13	-0.9	-0.24	0.0001	0.205	0.5517	0.002	0.3209	0.00379	0.54567	0.82563	0.03293	0.66698	6.5	0.0002	0.00167
ILMN_2170643	CAGATTCTGGCCCTGGTGGGCAGGTCTCCATGACACCTTTAGTCCCTCTG	Bad	NA	chr3:33132145:33132191:-	Transcriptomic	FLJ45032	GLB1	2720	0.77	0.19	0.18	0.2	-0.19	0.0021	0.3013	0.3262	0.3897	0.3523	0.03402	0.64885	0.67167	0.72227	0.69345	2.9	0.0251	0.09312
ILMN_1764619	GCTGTGGTCAGTGGCTTAGCTCGGACAAGGAGATGAGAGCCCATGTGTTG	Bad	NA	chr14:95645965:95646014:+	Transcriptomic	FLJ45244	FLJ45244	400242	-0.13	0.6	1.17	1.05	1.59	0.5631	0.0016	0	0	0	0.83158	0.02761	1e-05	0.00126	0	28.9	0	0
ILMN_1807093	CAGAGTCCTACAAAAGCCGCGCCTAATCCTGGGGGTGTGGGCTTTAAACC	Perfect	NA	chr8:103821688:103821737:+	Transcriptomic	FLJ45248	CR608006	401472	0.44	0.15	0.38	-0.93	-0.15	0.1097	0.4834	0.0808	0.0011	0.5175	0.40092	0.78655	0.34106	0.02159	0.80712	3.8	0.0065	0.03286
ILMN_3249711	CGATCACTGGGGTCCTCTGGGAGACTGGCCACCACAGTTGCCTTTTCCTT	Bad	NA	chr7:128300174:128300223:+	Transcriptomic	FLJ45340	FLJ45340	402483	0.07	-0.39	-0.12	-0.81	-0.08	0.7863	0.0491	0.5392	0.0014	0.6918	0.93131	0.25805	0.81939	0.02524	0.89401	3.3	0.0136	0.0585
ILMN_1786559	GTCACCGTTGTGTCCCTGACTCCTAAAATGCTGACGGTGTGGCCAGCTGC	Bad	rs56173503 rs117853142	chr21:35336067:35336116:+	Transcriptomic?	FLJ46020	FLJ46020	400863	-0.11	0.42	0.54	0.13	1.38	0.6505	0.0319	0.0069	0.585	0	0.87497	0.19993	0.07546	0.84368	1e-05	11.8	0	1e-05
ILMN_1696852	GGACTTCCTGAGACCATCACGGGTGCATCCTCAACCTTGGCAAAATAAAC	Bad	NA	chr19:19852367:19852416:-	Transcriptomic?	FLJ46230	AK128109		0.1	0.05	1.11	0.27	0.17	0.6861	0.7895	0	0.2797	0.435	0.89146	0.93256	0.00022	0.62875	0.75451	6.4	0.0002	0.00183
ILMN_1664922	GAGGTGTAGGGAATTTTGCCTGCCTTCCTGCAGACCTGAGCTGGCTTTGG	Perfect	NA	chr3:58157633:58157682:+	Transcriptomic	FLNB	FLNB	2317	0.16	-0.37	-0.91	-0.71	-0.3	0.4767	0.0367	0	0.0019	0.1225	0.78189	0.21738	0.00041	0.0319	0.42456	9.3	0	0.00012
ILMN_1766363	GGATTTGGGGCTACTCTCTCCGCAGGCTCAGGTCGAAGATTCGTAGAGGA	Perfect	rs74041526 rs56027115	chr13:28578185:28578234:-	Transcriptomic	FLT3	FLT3	2322	0.11	0.46	0.06	0.34	0.87	0.6339	0.0203	0.7384	0.1582	0.0001	0.86701	0.15163	0.91356	0.48179	0.00481	5.2	0.0009	0.00693
ILMN_2091412	ACACAGAGGAAGTTGGCTAGAGGCCGGTCCCTTCCTTGGGCCCCTCTCAT	Bad	NA	chr19:49989328:49989377:+	Transcriptomic	FLT3LG	FLT3LG	2323	-0.33	-0.43	-0.42	-0.49	0.36	0.056	0.0022	0.0028	0.0053	0.0164	0.27836	0.03483	0.04104	0.06312	0.13247	8	0	0.00039
ILMN_1805796	AGAACTTTGCCCCCTGCTCTGTGGCGCCCGGCAAGTCCCTGTAACCTTGA	Perfect	NA	chr16:2949107:2949156:+	Transcriptomic	FLYWCH2	FLYWCH2	114984	0.29	0.23	0.47	0.56	0.28	0.0952	0.1004	0.0012	0.0018	0.0696	0.37286	0.38346	0.02302	0.02966	0.31449	6.6	0.0002	0.00166
ILMN_2395214	CTAGACTTTTACTGTAGGCAGTCTGCCTCCAGTCCCGCTCCTAACCACTG	Bad	rs1317263	chr12:50032460:50032509:-	Transcriptomic	FMNL3	FMNL3	91010	-0.19	0.11	0.9	0.42	0.89	0.4493	0.5793	0	0.092	0.0002	0.76438	0.84068	0.00206	0.36648	0.0056	8.4	0	0.00026
ILMN_1677885	GCATCCCTCCTCTGCTCTCCATCATAACTGCTATTAGCCAAATTCAGGCC	Bad	NA	chr1:171311037:171311086:+	Transcriptomic	FMO4	FMO4	2329	-0.22	0.35	0.67	0.64	1.15	0.4126	0.0932	0.0024	0.0164	0	0.73917	0.36896	0.03675	0.1326	0.00065	9.2	0	0.00012
ILMN_2108938	CTAGAACTGGTAGCTCGGTCGTTTCGCACACTAGGTGGCATACAGGCAGC	Perfect	rs11039356 rs11039357	chr11:47738401:47738450:-	Transcriptomic	FNBP4	FNBP4	23360	-0.15	0.02	0.04	-0.44	0.05	0.2952	0.8932	0.699	0.0032	0.6738	0.64359	0.96855	0.89702	0.04506	0.88595	2.3	0.0663	0.19093
ILMN_3253456	GCTATGTGAGGAGTGAATGAGTGGCCTTCTGATGCTCTGACTCTTCTCTG	Perfect	NA	chr3:172117938:172117987:+	Transcriptomic	FNDC3B	FNDC3B	64778	0	0.6	0.03	-0.06	0	0.9953	0.0006	0.8743	0.7828	0.9899	0.99872	0.01347	0.96241	0.92989	0.99701	2.8	0.0286	0.10297
ILMN_3178302	CCCTGGCACAAGAAATTCCAGTCATGTGAAGCAAACTGCCCTTTGTCCTC	Perfect	NA	chr3:172118002:172118051:+	Transcriptomic	FNDC3B	FNDC3B	64778	0	0.83	0.13	0.07	0.21	0.9904	0	0.4622	0.7325	0.2722	0.99717	0.00084	0.77312	0.91146	0.62136	5.3	0.0008	0.00632
ILMN_1783954	AGGGCTTGGATGGTTGAACTCTGTACTGCCTTGTGTGCACTTCAGCCCCG	Perfect	NA	chr14:89627060:89627109:-	Transcriptomic	FOXN3	FOXN3	1112	0.12	1.08	0.92	0.95	0.82	0.694	0	0.0003	0.0023	0.0027	0.89484	0.00182	0.00894	0.03525	0.03944	11.6	0	2e-05
ILMN_1738816	CAACCTGGCATTACAGTTGGCCTCTCCTTGAGGTGGGCACAGCCTGGCAG	Perfect	NA	chr13:41130103:41130152:-	Transcriptomic	FOXO1	FOXO1	2308	-0.39	-0.45	-0.48	-0.5	-0.29	0.0042	0.0001	0	0.0003	0.0144	0.05445	0.00257	0.00146	0.00769	0.12154	14.9	0	0
ILMN_1681703	GTCTACGGGTGCCAGATCAGTAGGGCCTGTGATTTCCTGTCAGTGTCCTC	Perfect	NA	chr6:109001774:109001823:+	Transcriptomic	FOXO3	FOXO3	2309	0.37	0.11	0.34	0.51	0.25	0.0309	0.416	0.0134	0.0032	0.0925	0.19662	0.74148	0.1162	0.04446	0.3676	5.1	0.0012	0.00817
ILMN_1698725	CAGCAAATGCCTGGTTCTGAAGGGTCACGGGGCTGTCAACAGGTGTTCCT	Perfect	NA	chr9:85862728:85862777:-	Transcriptomic	FRMD3	FRMD3	257019	0.03	0.06	0.3	0.58	0.82	0.9182	0.8146	0.2112	0.0576	0.0034	0.97597	0.94129	0.55355	0.28287	0.04648	3.1	0.0203	0.07954
ILMN_1769282	TGTCTGTGCTGTCCCTCCTGTGCTGGGTCGCGGATGTGTAGGCAACATTG	Perfect	rs66677264	chr14:52196470:52196519:+	Transcriptomic	FRMD6	FRMD6	122786	0.66	0.17	0.25	0.89	0.3	0.0063	0.3608	0.1787	0.0003	0.134	0.07124	0.70008	0.51094	0.00821	0.4449	5.9	0.0004	0.00341
ILMN_1665024	ATTGCTGATTTATATGCAGAGGTGATAGGGGTTCTTGCCCAATCAAAGTT	Perfect	NA	chr4:48611004:48611050:-,chr4:48608621:48608623:-	Transcriptomic	FRYL	FRYL	285527	0.22	0.09	-0.6	-0.33	-0.01	0.3604	0.6358	0.003	0.1681	0.9614	0.69974	0.86793	0.04338	0.49691	0.98856	2.6	0.0396	0.13106
ILMN_1683146	GTCTTTGAGGTCTTGGGATGAATCAGAAATCTATCCAGGCTATCTTCCAG	Perfect	NA	chr11:61731981:61732030:-	Transcriptomic	FTH1	FTH1	2495	0.38	-0.49	-1.08	-0.34	0.01	0.1066	0.0111	0	0.1478	0.9796	0.39556	0.10288	9e-05	0.46645	0.99426	9.2	0	0.00012
ILMN_1706013	GGGTGCCTTCCTTGGTCACCAAGGCAGTGCGTGCACGTTAGGGTTTCCTT	Bad	rs115416369	chr8:82433837:82433886:-	Transcriptomic	FTHL11	FTH1	2495	0.23	-0.1	-0.53	0.18	-0.18	0.2695	0.5523	0.0021	0.3664	0.3157	0.61856	0.826	0.03348	0.7042	0.66219	2.9	0.0266	0.09741
ILMN_3257030	TGGATGACCATGTGACCAACTTGCACAAGATGGGAGCACTCGAATCTGGC	Bad	NA	chr11:77445577:77445626:-	Transcriptomic	FTHL16	FTH1	2495	-0.14	-0.55	-0.44	-0.27	-0.34	0.4909	0.0012	0.0091	0.1792	0.0584	0.79103	0.02229	0.09041	0.51142	0.28494	5.2	0.001	0.00705
ILMN_1740429	GGCCTCCTACACCTACCTCTCTCTGGGCTTCTATTTCGACCGCGATGATG	Perfect****	rs11553227 rs11553264 rs11553265 rs11553192 rs11553243 rs11553213 rs11553257	chr19:49468842:49468866:+,chr19:49469027:49469051:+	Transcriptomic	FTL	FTL	2512	-0.11	-0.24	-0.37	-0.14	0.09	0.3387	0.0151	0.0003	0.2466	0.4047	0.68215	0.12588	0.00808	0.59442	0.73338	5.1	0.0011	0.00807
ILMN_1814823	TCCTACACCTACCTCTCTCTGGGCTTCTATTTCGACCGCGATGATGTGGC	Perfect****	rs11553264 rs11553265 rs11553192 rs11553243 rs11553213 rs11553257 rs11553195	chr19:49468846:49468866:+,chr19:49469027:49469055:+	Transcriptomic	FTL	FTL	2512	-0.14	-0.24	-0.43	-0.09	0.07	0.2437	0.015	0.0001	0.4542	0.5396	0.59135	0.12511	0.00295	0.76782	0.81964	5.7	0.0005	0.00414
ILMN_1752728	GTCACCCTGTTGCCTATGGGAGGAGGTGGAAGGATTTGGCAAGCTCAACC	Perfect	NA	chr1:24171818:24171867:-	Transcriptomic	FUCA1	FUCA1	2517	0.53	0.48	0.52	0.46	0.62	0.0009	0.0002	0.0001	0.0028	0	0.0178	0.00618	0.00308	0.04095	0.00107	16.6	0	0
ILMN_2306066	CAGATTACCCTGCCCAGCAGGAACTGGAATACAGTGTTCGGGGAGAAGGC	Perfect	NA	chr16:31203002:31203051:+	Transcriptomic	FUS	FUS	2521	-0.04	-0.18	-0.49	-0.26	-0.46	0.8012	0.2024	0.001	0.1366	0.0037	0.93647	0.54268	0.02005	0.44902	0.0492	5.3	0.0009	0.00664
ILMN_2154053	CTCAAATGCTTAGGGAACGTTTCATTTCTCATTCATGGGGAAAGGCAGCC	Perfect	NA	chr18:60998221:60998270:-	Transcriptomic	FVT1	KDSR	2531	0.48	0.55	0.57	0.49	0.03	0.0344	0.0028	0.0023	0.0274	0.8595	0.20923	0.04045	0.03605	0.18294	0.95775	6.2	0.0003	0.00238
ILMN_2154052	GACAGCCCTGTGTTGTGCTCAGGACTCACTCTGCTGCTGGTGGAAACTCA	Perfect	rs6810	chr18:60998386:60998435:-	Transcriptomic	FVT1	KDSR	2531	0.39	0.29	0.56	0.28	-0.07	0.0707	0.0844	0.0018	0.1818	0.7097	0.31707	0.34957	0.03063	0.51515	0.90225	4	0.0054	0.02832
ILMN_2342515	AGCACTTCTGAGCTCTTTAGCATTGAAGTGTCGAAAGCAACTCACACGGG	Perfect	rs116943766	chr9:71688164:71688213:+	Transcriptomic	FXN	FXN	2395	-0.2	0.28	-0.22	-0.11	-0.71	0.4507	0.1866	0.306	0.6647	0.0035	0.76543	0.52179	0.65308	0.88173	0.04781	2.7	0.0366	0.12371
ILMN_1781207	GTTGTGTCTGGAGAAGAAGCTGGGTCAGGGGTGTTTCGCTGAAGTGTGGC	Perfect	NA	chr6:112020721:112020770:-	Transcriptomic	FYN	FYN	2534	-0.23	0.04	-0.38	-0.42	-0.59	0.3023	0.7996	0.0392	0.0615	0.0036	0.64967	0.93597	0.22576	0.2936	0.04912	3.8	0.0068	0.03397
ILMN_2249920	GCCGCCTAGTAGTTCCCTGTCACAAAGGGATGCCAAGGCTTACCGATCTG	Perfect	NA	chr6:112021401:112021450:-	Transcriptomic	FYN	FYN	2534	-0.37	-0.43	-0.47	-0.87	-0.15	0.1783	0.0528	0.0335	0.0023	0.5334	0.51045	0.26906	0.20608	0.03566	0.81614	4.4	0.003	0.0179
ILMN_1703408	GACCTTGGCTTCCAGGCCCTCCTGTAGTGAGTTGATTGTCTGCACTTGCC	Perfect	NA	chr8:28421485:28421534:+	Transcriptomic	FZD3	FZD3	7976	0.71	0.89	1.06	0.44	0.57	0.0028	0	0	0.0553	0.0061	0.04128	0.00077	7e-05	0.27645	0.06977	16.5	0	0
ILMN_1659297	CAGTACCTTTCTCAGACATTTTGTAGAATTCATTTCGGCAGCTCACTAGG	Perfect	rs77184766	chr8:104344676:104344725:+	Transcriptomic	FZD6	Hfz6	8323	0.37	0.64	1.2	0.84	0.72	0.219	0.0088	0	0.006	0.0074	0.56322	0.08896	0.00054	0.06898	0.07913	10.4	0	4e-05
ILMN_1753207	TGTCCAGATGGGAAAGGCAGGGTCGTATCTGTGGGGACCTGACAAGGGCA	Perfect***	rs113836899	chr19:3538117:3538166:+	Transcriptomic?	FZR1	FZR1	51343	-0.25	-0.61	-0.38	-0.39	-0.4	0.2821	0.002	0.0461	0.0967	0.0544	0.63132	0.0329	0.24859	0.37608	0.27374	4.6	0.002	0.01305
ILMN_2127477	GCACATGTTCAGTGCCCAGGAAGCACCGCCCATCCACTCTTCCTGACTTC	Perfect	rs113416399	chr17:42153366:42153415:+	Transcriptomic	G6PC3	G6PC3	92579	-0.14	-0.6	-0.5	-0.72	-0.04	0.5234	0.0009	0.0047	0.0013	0.8333	0.8103	0.01807	0.05883	0.02406	0.94811	6.9	0.0001	0.00115
ILMN_2410783	ATGTGTCACCTGGAGCTGGGCACTAACCATTCCAAGCCGCCGCATCGCTT	Perfect	rs1800318	chr17:78093228:78093277:+	Transcriptomic	GAA	GAA	2548	0.23	0.07	0.53	0.37	0.85	0.3583	0.7416	0.0107	0.141	0.0004	0.69811	0.91455	0.10061	0.45559	0.0097	5.1	0.0011	0.00758
ILMN_1765801	ATGCGGGTAGTATTAGCCACCCCCCTCCATCTGTTCCCAGCACCGGAGAA	Perfect	rs1062556	chr17:78093420:78093469:+	Transcriptomic	GAA	GAA	2548	0.18	0.02	0.36	0.14	0.61	0.3971	0.9156	0.0352	0.4887	0.0017	0.72773	0.97521	0.21206	0.78985	0.0292	3.5	0.011	0.04951
ILMN_2395373	GGGGAAGGATCTCCCCGAATCTCAATAAACCAGTGAACAGTGTGACTCGG	Perfect****	NA	chr6_qbl_hap6:873338:873387:-	Transcriptomic	GABBR1	GABBR1	2550	-0.01	-0.3	-0.68	-0.79	-0.44	0.9737	0.1667	0.0027	0.0045	0.0634	0.99238	0.49468	0.04021	0.05677	0.29854	5	0.0013	0.00878
ILMN_2395375	GGTCTGCCCTTGAGCGTGTTTGGGTAGGCATGTGCAATTTGTCTAGCATG	Perfect	NA	chr6_qbl_hap6:873867:873916:-	Transcriptomic	GABBR1	GABBR1	2550	-0.46	-0.34	-0.48	-1.39	-0.29	0.1068	0.1257	0.0381	0	0.2381	0.39584	0.4305	0.22214	0.00061	0.58546	7.4	0.0001	0.00067
ILMN_3195401	GCTGCAACACCACAGTTTATCATTGGACCTGGAGGGGTGGTGAACCTAAC	Perfect	NA	chr15:50593456:50593505:-	Transcriptomic	GABPB1	GABPB1	2553	0.03	-0.13	-0.4	-0.69	-0.67	0.8658	0.3805	0.008	0.0003	0.0001	0.95982	0.71511	0.08362	0.00903	0.00419	8.5	0	0.00025
ILMN_1694075	CTGCACTGCGTGCTGGTGACGAATCCACATTCATCTCAATGGAAGGATCC	Perfect	NA	chr1:68152250:68152270:+,chr1:68153344:68153372:+	Transcriptomic	GADD45A	GADD45A	1647	0.9	0.52	0.56	1.62	2.31	0.0071	0.0437	0.0314	0	0	0.07718	0.24055	0.19817	0.00043	0	23.2	0	0
ILMN_2052208	GAGTTCAACTACATGTTCTGGGGGCCCGGAGATAGATGACTTTGCAGATG	Perfect	NA	chr1:68153584:68153633:+	Transcriptomic	GADD45A	GADD45A	1647	1.02	0.68	1	1.55	2.3	0.001	0.0049	0.0001	0	0	0.02	0.06056	0.0034	0.00022	0	31.1	0	0
ILMN_1718977	GACCACACTTTGGGACTTGGGAGCTGGGGCTGAAGTTGCTCTGTACCCAT	Perfect	NA	chr19:2478063:2478112:+	Transcriptomic	GADD45B	GADD45B	4616	0.26	0.38	0.36	0.66	0.26	0.0656	0.001	0.0019	0	0.0358	0.30428	0.02012	0.03172	0.00095	0.21427	11.2	0	2e-05
ILMN_1651498	GCCCTGGACTTGGTACAGTTTCAGGAGCGTGAAGGACTTAACCGACTGCC	Good	NA	chr9:92221328:92221376:+	Transcriptomic	GADD45G	GADD45G	10912	0.94	0.66	1.24	1.16	0.48	0.0181	0.0336	0.0002	0.0036	0.1521	0.14121	0.20627	0.00618	0.04827	0.47285	7.9	0	0.00042
ILMN_1693452	CCTAGAGGGGCAAAAGATGGAGTGAGCCACAGGAAGTTTGGGGCGTGGTG	Perfect	NA	chr7:99756966:99757015:-	Transcriptomic	GAL3ST4	GAL3ST4	79690	-0.52	-0.86	-0.6	-0.62	0.33	0.0527	0.0002	0.0058	0.0197	0.1485	0.26879	0.00514	0.06782	0.149	0.46743	7.6	0	0.00055
ILMN_1803194	GTGCCCGGTGCCATCTTCCATATCCGGGTGCTCAATAAACTTGTGCCTCC	Perfect	NA	chr17:73754027:73754076:-	Transcriptomic	GALK1	GALK1	2584	0.62	0.19	0.01	0.28	0.32	0.0012	0.1811	0.9361	0.1142	0.0441	0.0229	0.51423	0.9815	0.40919	0.24179	4.2	0.0038	0.02147
ILMN_1723124	CACAGATTGGGCATCACCATCTAGAATTTCAGTTTAAGGGAGGCCTGCGC	Perfect	NA	chr15:49621668:49621717:+	Transcriptomic	GALK2	GALK2	2585	-0.71	-0.23	-0.41	-0.87	-0.37	0.0174	0.3164	0.0754	0.0036	0.1475	0.13738	0.66264	0.32852	0.04871	0.46595	4.5	0.0026	0.01579
ILMN_1737949	AACAGTAAGGGAACGGGGCAATCATATAAGCGTTTGTCTCAGGGGAGCCC	Bad	rs114447455 rs3759946 rs80125890	chr16:88880291:88880340:-	Transcriptomic	GALNS	GALNS	2588	0.03	-0.59	-0.68	-0.74	-0.54	0.8881	0.0005	0.0001	0.0004	0.0032	0.96708	0.01143	0.00322	0.01102	0.04442	11.7	0	1e-05
ILMN_1735157	TCACGAACAGTCCAAGAAATGTGTCCAGGCTGCGAGGAAGGAGTCGAGTG	Perfect	NA	chr9:101611248:101611297:+	Transcriptomic	GALNT12	GALNT12	79695	-0.03	0.33	0.72	0.75	0.97	0.8582	0.0154	0	0	0	0.95732	0.12726	0.00017	0.00145	1e-05	21.4	0	0
ILMN_1677574	AGCAACATAGTGAGGATCCCATCTCTACGCCCACCCTCCCCCCGGCAAAA	Bad	rs60739977 rs59519264	chr12:51747705:51747754:-	Transcriptomic	GALNT6	GALNT6	11226	1.23	2.05	2.47	2.75	2.39	0.0007	0	0	0	0	0.01518	0	0	0	0	59.7	0	0
ILMN_1733847	GTTGATGTGGCCTGAAAGCACTTAGCGGGCGCGCTGGGATGTCACAGAGT	Perfect	NA	chr17:74073498:74073547:+	Transcriptomic	GALR2	GALR2	8811	1.34	0.11	-0.08	0.69	-0.6	0.0031	0.7496	0.806	0.1061	0.1098	0.04375	0.91732	0.93841	0.39467	0.40121	3.1	0.0186	0.07446
ILMN_1756469	CACCAGCAGCTTTCCCAGCTTCTCTGTGAGGGTCACTGCTGCCCACTGCA	Perfect	NA	chr19:1397141:1397190:-	Transcriptomic	GAMT	GAMT	2593	0.41	0.22	0.32	0.71	0.65	0.0521	0.1882	0.0531	0.0011	0.0007	0.26748	0.52414	0.26999	0.02078	0.01526	7.2	0.0001	0.00086
ILMN_3307901	CCAGTCTACACCAGGCCTCTCCAAGGAGACAGTTCATTATTTAGGAGTGA	Perfect	NA	chr16:81413406:81413455:+	Transcriptomic	GAN	GAN	8139	0.24	0.97	0.43	0.83	0.11	0.3498	0	0.04	0.0019	0.6079	0.69131	0.00122	0.2288	0.03153	0.85491	8	0	0.00039
ILMN_1802252	TGGACCACCAGCCCCAGCAAGAGCACAAGAGGAAGAGAGAGACCCTCACT	Perfect	rs11549320 rs111385796	chr12:6647343:6647392:+	Transcriptomic	GAPDH	GAPDH	2597	0.12	-0.06	-0.13	-0.02	-0.48	0.5003	0.6912	0.3446	0.8874	0.0032	0.79645	0.89372	0.68716	0.96669	0.04506	2.3	0.065	0.18814
ILMN_3267451	TCGACTTCAACAGCAACACCCACTCTTCTACCTTCGATGCTGGGGCAGCC	Bad	rs74928783	chr15:64820974:64821023:-	Transcriptomic?	GAPDHL6	CR620635		-0.17	-0.28	-0.51	-0.15	-0.63	0.4367	0.1197	0.0054	0.4782	0.0021	0.75573	0.41952	0.06415	0.78289	0.03392	4.6	0.0021	0.01316
ILMN_3242271	CTGGCTCAGAATTATTGTCATAGGCTCCTAACTGTTCCTCCTGCTTCTAG	Bad	NA	chr5:57791521:57791570:+	Transcriptomic	GAPT	GAPT	202309	0.39	0.79	-0.02	0.04	0.32	0.1173	0.0002	0.9249	0.8583	0.1382	0.41499	0.00631	0.97821	0.95732	0.45158	4.3	0.0032	0.01858
ILMN_2041236	CTCTCTCCTGTTTTGGGTGTTACCCTTGGACACTCCAGCTCGGGGACTGC	Good	rs10805 rs112768454	chr17:2940699:2940748:+	Transcriptomic	GARNL4	RAP1GAP2	23108	-0.04	0.73	2.05	2.36	2.7	0.836	0.0001	0	0	0	0.94927	0.00214	0	0	0	111.2	0	0
ILMN_1772910	GCGGAGAATGTATATTGCCTCTGCTCCTATCAGGGTTGCTAAACCCTGGT	Perfect	NA	chr9:89559740:89559789:-	Transcriptomic	GAS1	GAS1	2619	0.16	0.83	1.3	1	0.45	0.5657	0.0007	0	0.001	0.0741	0.83303	0.01558	0.00012	0.0195	0.32519	12.6	0	1e-05
ILMN_1779558	GCCATGCTGAGAGCTGGGCTTTCCTCTGTGACCATCCCGGCCTGTAACAT	Perfect	NA	chr13:114523708:114523757:-	Transcriptomic	GAS6	GAS6	2621	-0.21	0.26	0.33	0.41	0.88	0.3487	0.1572	0.0714	0.0744	0.0001	0.69036	0.48029	0.31882	0.32592	0.00257	6	0.0003	0.003
ILMN_1784749	GCTGAGAGCTGGGCTTTCCTCTGTGACCATCCCGGCCTGTAACATATCTG	Perfect	NA	chr13:114523703:114523752:-	Transcriptomic	GAS6	GAS6	2621	-0.14	0.36	0.43	0.37	0.96	0.5961	0.0839	0.0429	0.1482	0.0001	0.84907	0.34854	0.23823	0.46695	0.00408	5.7	0.0005	0.00418
ILMN_1745994	GACCGGAAGCAACCCCTTCACAGACACGAGCACATCGGCAAACCCTATGA	Perfect	NA	chr17:9814323:9814372:-	Transcriptomic	GAS7	GAS7	8522	-0.13	0.15	0.34	1.05	0.51	0.6379	0.4705	0.1185	0.0003	0.0339	0.86905	0.77815	0.41731	0.00811	0.20748	4.8	0.0016	0.01097
ILMN_2102670	TGGGTCCAGTTGATTGTACGTAGCCACAGGAGCCCTGCTATGAAAGGAAT	Perfect	NA	chr3:128198900:128198949:-	Transcriptomic	GATA2	GATA2	2624	0.63	0.63	0.59	1.09	1.08	0.0284	0.006	0.0108	0.0003	0.0001	0.18676	0.0689	0.10107	0.00743	0.00237	11.5	0	2e-05
ILMN_2406656	GCAGCCTGTGCTGAGGGTAGCAGTGTATGAGCTACCAGCGTGCATGTCAG	Perfect	NA	chr10:8116965:8117014:+	Transcriptomic	GATA3	GATA3	2625	0.36	0.13	0.42	0.34	0.52	0.0389	0.3459	0.0033	0.044	0.0009	0.2248	0.68802	0.04562	0.24158	0.0182	6.5	0.0002	0.0017
ILMN_2364110	GGCTCTGCTGTTGTGGTCGTGCTAAACCGCTCCTCTAAGGATGTGCCTCT	Perfect	rs113825752 rs80356772 rs80356771 rs1135675 rs421050 rs368060	chr1:155204986:155205014:-,chr1:155204871:155204891:-	Transcriptomic	GBA	GBA	2629	-0.35	-0.27	-0.51	-0.32	-0.07	0.0454	0.0553	0.0005	0.0614	0.6509	0.24626	0.27635	0.0127	0.29354	0.87517	5.3	0.0009	0.0065
ILMN_2157544	GGCCAAGTCAGAGCTGCTGTTGCTGCCACTTGGATGGGGACCTGAAAAAG	Perfect	NA	chr10:104142183:104142232:+	Transcriptomic	GBF1	GBF1	8729	-0.14	-0.45	-0.46	-0.33	-0.1	0.4086	0.002	0.0017	0.0584	0.5104	0.73623	0.0324	0.0285	0.2851	0.803	5.5	0.0007	0.00518
ILMN_1652906	GAAATGGAACAGGTCTAGGCTCCCTCGGTTTCCTGCACCCCAAAGTGAGC	Perfect	rs35875758 rs34240512	chr9:136028416:136028465:-	Transcriptomic	GBGT1	GBGT1	26301	0.22	0.07	0.14	0.52	0.94	0.3419	0.6851	0.4593	0.0264	0	0.68466	0.89097	0.77134	0.17863	0.00155	5.8	0.0004	0.00359
ILMN_1685948	CCATGAGAGATGTGTCCAAGTTATCTAGAATGAAACACGCTTGCGGGGAG	Perfect	NA	chr3:111847008:111847057:-	Transcriptomic	GCET2	GCET2		-0.33	-0.68	-0.27	0.02	-0.2	0.2348	0.0035	0.2343	0.9288	0.4062	0.5815	0.04751	0.58101	0.97923	0.73448	2.7	0.0368	0.1242
ILMN_1788547	AAGCATTCCTGACATTCAAGCGCACGAGTGGGTGCCGCTGTGGCTACTGC	Perfect	rs79501187 rs35267053 rs113803167	chr1:94354626:94354675:-	Transcriptomic	GCLM	GCLM	2730	0.35	0.65	0.25	0.39	0.03	0.0376	0	0.0604	0.0195	0.8252	0.22034	0.00063	0.29068	0.14777	0.94538	8	0	0.00037
ILMN_1680390	AGAGCATAGTGTTTGGGCTAGTGGGTTTCTGACAGCCCATGGGAATGCCC	Perfect	NA	chr6:10629470:10629519:+	Transcriptomic	GCNT2	GCNT2	2651	0.27	0.87	0.63	0.24	0.19	0.3384	0.0003	0.007	0.3806	0.4372	0.68195	0.00822	0.07611	0.71515	0.75603	5.3	0.0009	0.00661
ILMN_1678191	GGGCGCTCGCTCCCTGCACACGGAAAGAACTCTGTTTAAATGCTCAGTTC	Perfect	NA	chr10:48426169:48426218:-	Transcriptomic	GDF10	GDF10	2662	-0.36	0.1	0.24	1.51	1.78	0.1651	0.6149	0.2425	0	0	0.49223	0.85817	0.59028	6e-05	0	20.5	0	0
ILMN_1738783	GTGGCTCCGCACAGGTACAACCCTCGATACTGTAAAGGGGACTGTCCAAG	Perfect	NA	chr5:132197483:132197532:-	Transcriptomic	GDF9	GDF9	2661	-0.43	0.92	1.4	0.52	0.61	0.1183	0.0001	0	0.0578	0.0141	0.41684	0.00411	2e-05	0.2832	0.11997	14.7	0	0
ILMN_1734153	AGTGAGCCAAGCAGAAGGAGGTGGAAAACGGACCCAAACCCCAGTGTGCC	Good	NA	chrX:153671639:153671689:+	Transcriptomic	GDI1	GDI1	2664	-0.12	-0.27	-0.38	-0.55	-0.13	0.5108	0.0623	0.0088	0.0025	0.4079	0.80323	0.29581	0.08874	0.03814	0.7357	4.6	0.0022	0.01402
ILMN_2364088	GGCACTGCAAGCCACACGGTCAGTGTTGTGACTACTCAACCCTCCCTTTG	Bad	rs56345125 rs112240552	chrX:14026477:14026526:-	Transcriptomic	GEMIN8	GEMIN8	54960	-0.58	-0.55	-0.78	-0.81	-0.75	0.0046	0.001	0	0.0001	0.0001	0.05799	0.01944	0.0006	0.00424	0.00277	17.2	0	0
ILMN_1748116	CTTTGGCACTGCAAGCCACACGGTCAGTGTTGTGACTACTCAACCCTCCC	Bad	rs56345125 rs112240552	chrX:14026481:14026530:-	Transcriptomic	GEMIN8	GEMIN8	54960	-0.26	-0.74	-0.83	-0.75	-0.7	0.186	0	0	0.0004	0.0002	0.52104	0.00127	0.00035	0.01028	0.00624	17	0	0
ILMN_1690420	CTGACTGCTCCTCAAAAGCTAACGGTTGCACCTCCAAGTGGCTGGGTCTG	Bad	NA	chr1:92940679:92940728:-	Transcriptomic	GFI1	GFI1	2672	0.87	1.07	0.95	0.73	0.68	0.0015	0	0	0.006	0.0039	0.02616	0.00035	0.00151	0.06882	0.05181	16	0	0
ILMN_1742548	AGCTAGAATACCCCCAGGGAGACAGGGATGCCAAGAGTAGACCAGAGCTG	Perfect	NA	chr9:135866720:135866769:+	Transcriptomic	GFI1B	GFI1B	8328	0.66	0.14	-0.13	0.22	0.69	0.0048	0.4308	0.4669	0.3074	0.0008	0.05896	0.75149	0.77588	0.65428	0.01688	4.9	0.0015	0.00993
ILMN_1778240	GAGGGTAAAGTGAGCCTAGCCAGGAGGTGTTTGGGGCTCTATCGCGCATC	Perfect	rs76740509 rs114994195	chr6:13363915:13363964:-	Transcriptomic	GFOD1	GFOD1	54438	0.81	0.63	0.9	1.37	0.65	0.0019	0.0022	0	0	0.0039	0.03111	0.03483	0.00163	0.00011	0.05181	17.3	0	0
ILMN_1708174	GCCCCCAGCATGGGCCACATACCAACCCACCATGGAGCAAAGCTGATTTT	Bad	NA	chr22:38013464:38013513:+	Transcriptomic	GGA1	GGA1	26088	-0.36	-0.48	-0.45	-1.36	-0.39	0.1968	0.0368	0.0492	0	0.116	0.53571	0.21768	0.25839	0.0008	0.41244	7.6	0	0.00058
ILMN_1686152	CACTCAGTGCCCTTCTGGTATCATCTGCCAAGACCAGGGCCTGCTTCACC	Perfect	NA	chr16:23475674:23475723:-	Transcriptomic	GGA2	GGA2	23062	-0.06	-0.54	-0.5	-0.55	-0.27	0.7142	0.0001	0.0002	0.0008	0.0528	0.90389	0.00306	0.00643	0.01705	0.26914	10.7	0	3e-05
ILMN_1669393	GTCATCGAGCAGCAGCCTGTCTTGTGTGAGGTGTTCTGCCGGGATAGAAA	Good	rs28621555	chr22:25016462:25016487:+,chr22:25016880:25016903:+	Transcriptomic	GGT1	GGT1	2678	-0.83	-0.42	-0.21	-0.35	0	0.003	0.0489	0.3281	0.1795	0.9952	0.04238	0.25729	0.67312	0.51191	0.99869	3.4	0.0119	0.05284
ILMN_1746378	GCACACCGATGGTTTCCTGTATCACAGCCCAAAGAGGTTCTCTGGTGGCC	Bad	rs71377267	chr17:40341410:40341459:-	Transcriptomic	GHDC	GHDC	84514	0.16	0.02	0.23	0.22	0.52	0.2932	0.842	0.0627	0.146	0.0004	0.64172	0.95133	0.29678	0.46375	0.00969	4.5	0.0027	0.01611
ILMN_1757186	GGAGGCTGAATTCTTGGAGCTGAAGGGAAAACTTCATTCCAACGGAAGGA	Perfect	NA	chr7:150418051:150418100:+	Transcriptomic	GIMAP1	GIMAP5	55340	-0.43	-0.31	-0.35	-0.7	-0.58	0.0632	0.0946	0.0559	0.0031	0.0052	0.29788	0.37172	0.27824	0.04409	0.06254	5.8	0.0004	0.00346
ILMN_1748473	TTGAATACTTATTGTTTGGCAGGTCATCCACACACTTCTGCCCCCACTGC	Perfect	NA	chr7:150270942:150270991:+	Transcriptomic	GIMAP4	GIMAP4	55303	-0.49	-0.27	-0.35	-0.24	-0.16	0.0008	0.018	0.0027	0.0742	0.1965	0.01752	0.14054	0.03975	0.32549	0.5353	6.9	0.0001	0.00113
ILMN_1769383	GATAGAACCTGTCTTCCTCCCTGGCATTGTGGGGTCTGGGCGTGACACTG	Perfect	NA	chr7:150440457:150440506:+	Transcriptomic	GIMAP5	GIMAP5	55340	-0.64	-0.67	-0.82	-0.76	-0.57	0	0	0	0	0	0.00212	6e-05	0	0.00022	0.00178	32.4	0	0
ILMN_2329429	GCCATCCCCCATCTTCCCTAGACACAGCAGACATCTGAGAAAGCTTCAGC	Perfect	NA	chr7:150323173:150323222:-	Transcriptomic	GIMAP6	GIMAP6	474344	-0.56	-0.49	-0.56	-0.57	-0.38	0.0012	0.0005	0.0001	0.001	0.0101	0.02297	0.0122	0.00359	0.01958	0.09736	13.1	0	0
ILMN_1776678	GATGTGGGCCTAAAAAGCATCGTCAAGGAGTGCGGGAACCGCTGCTGTGC	Perfect	rs116511786	chr7:150217510:150217559:+	Transcriptomic	GIMAP7	GIMAP7	168537	-0.58	-0.47	-0.41	-0.47	-0.27	0.0003	0.0002	0.001	0.0019	0.0412	0.00807	0.00621	0.02003	0.03126	0.23263	12.2	0	1e-05
ILMN_2133316	AGGACACAGAGGAAAGGCTGAAACAACGGGAAGAGGTTTTGAGGAAAATC	Perfect	rs115665615	chr7:150217682:150217731:+	Transcriptomic	GIMAP7	GIMAP7	168537	-0.76	-0.94	-0.78	-1.26	-0.96	0.0331	0.0013	0.0071	0.0006	0.0027	0.20441	0.02431	0.07726	0.01388	0.03993	9.8	0	7e-05
ILMN_1747305	GGTGGCAGGAGGGTGAAGATTGAAAAGCTGCCTATTGCGTGTTATGCTGG	Bad	NA	chr7:150176260:150176309:+	Transcriptomic	GIMAP8	GIMAP8	155038	-0.59	-0.57	-1.03	-0.79	-0.38	0.0063	0.0011	0	0.0003	0.0368	0.07144	0.02125	2e-05	0.00871	0.21767	16.3	0	0
ILMN_2368575	GGGAGACCTGATCTGGCTGTGCCAGATGGACACTGAGAAAGAAGTAGAAG	Perfect	rs113966343 rs1043365	chr16:29469270:29469319:+	Transcriptomic	GIYD1	SLX1B-SULT1A4	548593	0.16	-0.28	-0.25	-0.43	-0.26	0.1791	0.0046	0.0098	0.0005	0.0161	0.51133	0.05737	0.09538	0.01244	0.13107	7.8	0	0.00047
ILMN_2226223	GTAGACGGAACAGTGTGGAAGCAGAAGGCTTTTTTAACTCATCCGTTTGC	Perfect	rs41292217	chr13:20796173:20796222:-	Transcriptomic	GJB6	GJB6	10804	1.11	1.39	1.87	2.24	1.5	0.0028	0	0	0	0	0.04126	0.00064	1e-05	1e-05	0.00083	29.9	0	0
ILMN_1718671	GCTGCGTCATAAGGAGACTTCTGTCTTCTCCAGAAGGCAATACCAACCTG	Perfect	rs112845420	chr13:20796764:20796813:-	Transcriptomic	GJB6	GJB6	10804	0.95	1.55	1.76	2.27	1.37	0.022	0	0	0	0.0003	0.15969	0.00093	0.00019	0.0001	0.00878	22	0	0
ILMN_1673892	GGGTGCAGCTTCTCTAGCTGGCCTTGCTGTTGGGTTTTGGACTGACAAGG	Perfect	NA	chr3:141889167:141889198:-,chr3:141884595:141884612:-	Transcriptomic	GK5	GK5	256356	0.51	0.64	0.92	0.93	1	0.027	0.0008	0	0.0001	0	0.18112	0.01688	0.00047	0.00438	0.00051	18.1	0	0
ILMN_2397721	GAGGGATTCTACCCTGAACATACCTCACAGATCCTCCCTGTCATGCCACA	Perfect	NA	chr3:33038467:33038516:-	Transcriptomic	GLB1	GLB1	2720	-0.05	0.15	0.09	0.44	0.14	0.7209	0.1396	0.379	0.0011	0.2253	0.90685	0.45344	0.71388	0.02179	0.57074	3.4	0.0119	0.05267
ILMN_1781431	GCCACAACAGTTGCACAGTGCCCACCCTATGGCCTAGCTTCAGGTACTTC	Perfect	NA	chr7:8126632:8126681:+	Transcriptomic	GLCCI1	GLCCI1	113263	0.29	0.72	1.06	0.13	0.13	0.3543	0.0061	0.0001	0.6664	0.6376	0.69489	0.06952	0.00451	0.88237	0.86882	5.5	0.0006	0.00483
ILMN_1714349	CAGTGCAGACTCTCACTGAAAGCTGCTATTTTCATCCTCCTTGTGGTTGC	Perfect	NA	chr15:69564217:69564266:+	Transcriptomic	GLCE	GLCE	26035	0.52	1.19	0.75	0.59	0.67	0.0009	0	0	0.0002	0	0.01794	0	2e-05	0.00541	0.00034	41.6	0	0
ILMN_1806754	GCTTTGGTATTCTGCTTCCACATGTGCCAGTTGCCTGGATTGGGAGCCAT	Perfect	NA	chr9:6532773:6532822:-	Transcriptomic	GLDC	GLDC	2731	0.11	-0.23	-0.04	-0.45	-0.88	0.738	0.383	0.8912	0.1658	0.0034	0.9134	0.71704	0.96804	0.49342	0.04689	2.5	0.0449	0.1438
ILMN_1769245	GAGGGAATTACCCAACTTGGCCATATAAGAGAGGAGCCACCTGCAGTGCC	Perfect	NA	chr12:75884298:75884298:+,chr12:75889357:75889405:+	Transcriptomic	GLIPR1	GLIPR1	11010	0.23	0.24	0.6	0.52	-0.14	0.2905	0.1824	0.0014	0.0205	0.476	0.63918	0.51596	0.02588	0.15231	0.78167	4.2	0.0037	0.02087
ILMN_1652631	GCAGCTCCTGAAGGTCTGTGTTGCACTGTCACCAGTCTCAAGCTATGCCT	Perfect	NA	chr9:36163798:36163847:+	Transcriptomic	GLIPR2	GLIPR2	152007	0.14	0.87	1.18	1.98	2.01	0.6353	0.0005	0	0	0	0.86769	0.0125	0.00057	1e-05	0	30.3	0	0
ILMN_1737308	AGTTGGTCTTGGTGTCATATGGATCAGAGGCACAAGTGCAGAGGCTGTGG	Perfect	rs115597114	chr5:95149972:95150021:-	Transcriptomic	GLRX	GLRX	2745	-0.45	0.1	-0.02	0.02	-0.05	0.0034	0.3653	0.8566	0.9082	0.694	0.04722	0.70343	0.9568	0.973	0.89483	2.2	0.0796	0.21779
ILMN_1677439	GGGAGTCAAAATACCCCATTCCCTCAGCAGACAGAGTACAGAGAAGGGCC	Perfect	NA	chr12:56865076:56865125:-	Transcriptomic	GLS2	GLS2	27165	0.32	0.64	0.68	1.05	1.93	0.1901	0.0018	0.0012	0.0001	0	0.52683	0.03035	0.0225	0.00302	0	25.7	0	0
ILMN_1706070	CATTCCTGATTTTGAGGAGTTCACGGGCCATGTGGATCGCATCTTTGAGG	Perfect	NA	chr12:56872862:56872911:-	Transcriptomic	GLS2	GLS2	27165	0.23	0.77	0.35	1.13	1.68	0.3973	0.0007	0.1035	0.0001	0	0.72783	0.01527	0.3895	0.00363	0	17.9	0	0
ILMN_2234310	GCCTGGCCACTGGCTCTTCACAGTGGACCCCAGCACCTCGGGGTGGCAGA	Perfect	rs1056253 rs307352	chr1:1264115:1264164:+	Transcriptomic	GLTPD1	GLTPD1	80772	-0.6	-0.58	-0.55	-0.3	-0.43	0.0123	0.0027	0.0047	0.1858	0.0374	0.11001	0.04026	0.05814	0.52085	0.2197	6.5	0.0002	0.0017
ILMN_1791222	CTGCGGCCTCGGTGATGGCATAGGTCACATTTTGGGAGTTCAGAGGAGGC	Perfect	rs61740226	chr3:52327128:52327177:+	Transcriptomic	GLYCTK	GLYCTK	132158	0.15	-0.14	-0.44	-1.29	-0.88	0.3934	0.2913	0.0024	0	0	0.72491	0.63998	0.03678	0	8e-05	21.2	0	0
ILMN_1773645	GACCCTGGACTTGTCATTATTTGTCTGGGGGGCACTGGGTGAAGCTGAAG	Perfect	NA	chr3:49759063:49759112:-	Transcriptomic	GMPPB	GMPPB	29925	-0.03	-0.25	-0.54	-0.3	-0.33	0.8847	0.1616	0.0035	0.1683	0.088	0.96578	0.4871	0.0477	0.49705	0.3576	3.4	0.013	0.05666
ILMN_1729487	ACCGTGTTCAGCTAACCCTGGGGACAAAGCAGCGTCTGGCTCGAGTGGAA	Perfect	rs34559670	chr6:16295403:16295452:+	Transcriptomic	GMPR	GMPR	2766	0.69	0.82	0.52	0.83	0.54	0.0345	0.0022	0.0448	0.0105	0.0568	0.20962	0.03522	0.24444	0.0995	0.28077	6.2	0.0003	0.0024
ILMN_1802397	CGCGGCCGTGAAGGACACCATCCTGCAGCTCAACCTCAAGGAGTACAACC	Perfect	NA	chr19:3121120:3121169:+	Transcriptomic	GNA11	GNA11	2767	0.07	0.56	0.93	1.52	0.28	0.8303	0.0455	0.0016	0.0001	0.3582	0.94709	0.2468	0.02739	0.00245	0.69802	7.4	0.0001	0.00068
ILMN_1773963	CACTGTCACTTTCAGAGCTCGGTGGCTCACAGCGTGTCCTGCCCCGGTTT	Perfect	NA	chr19:3163551:3163600:+	Transcriptomic	GNA15	GNA15	2769	0.86	0.02	-0.25	0.92	0.48	0.0066	0.9431	0.2935	0.0034	0.0769	0.07389	0.98341	0.642	0.04688	0.33211	4.5	0.0025	0.01552
ILMN_1757074	CAGCGCTTGGTAGAGCAGCTCAAGTTGGAGGCTGGCGTGGAGAGGATCAA	Perfect	NA	chr9:114423945:114423994:+	Transcriptomic	GNG10	GNG10	2790	0.19	-0.13	-0.08	-0.21	-0.53	0.2861	0.3812	0.578	0.2383	0.0015	0.63495	0.71558	0.83993	0.58568	0.02671	3.1	0.0198	0.07818
ILMN_1807925	GGTGACTGAGGCATCATTAGAAGGCCCAGACGATTTCCACTATTCACAGC	Perfect	rs112698756	chr14:52435521:52435570:+	Transcriptomic	GNG2	GNG2	54331	0.12	0.68	0.38	0.16	0.37	0.6114	0.0005	0.0452	0.4813	0.0682	0.85645	0.0125	0.24579	0.78494	0.31092	4.6	0.0023	0.01411
ILMN_1728107	CCGCTGCCCATCTAACCTTCGTAAAGACCTGTCTCCTGTTTCCAGCCGCC	Perfect	rs117030699 rs117187098	chr19:2511394:2511443:-	Transcriptomic	GNG7	GNG7	2788	-0.14	-0.71	-0.78	-0.36	0.3	0.5246	0.0003	0.0001	0.1119	0.1378	0.81103	0.00784	0.00322	0.40524	0.45093	8.1	0	0.00034
ILMN_1806106	CAGGGGAGGCACTGTCTGAGGAGACTACAGCAGGTGAACAGTCTACAAGG	Perfect	rs35437935 rs117898068	chr3:52728087:52728119:+,chr3:52728209:52728225:+	Transcriptomic	GNL3	GNL3	26354	0.02	-0.12	-0.09	-0.29	-0.46	0.8535	0.2566	0.4156	0.0307	0.0003	0.95573	0.60505	0.74114	0.19559	0.00801	4.6	0.0022	0.01376
ILMN_2256295	GCAAGAACACTTCTGGAAGGGAGAGTGGATTTGGCTGGGCCTCTGGATGG	Good	NA	chr2:85922066:85922116:+	Transcriptomic	GNLY	GNLY	10578	0.46	-0.01	-0.16	1.06	0.72	0.1417	0.9603	0.5141	0.0013	0.0114	0.45668	0.98821	0.80498	0.02366	0.10515	4.4	0.003	0.01789
ILMN_1790692	CTACAGGTCCCCTCTGAGCCCTCTCACCTTGTCCTGTGGAAGAAGCACAG	Perfect	NA	chr2:85924795:85924800:+,chr2:85925687:85925730:+	Transcriptomic	GNLY	GNLY	10578	0.24	0.29	0.38	1.1	1.12	0.3437	0.1433	0.0633	0.0001	0	0.6864	0.45935	0.29829	0.00259	0.00052	10.7	0	3e-05
ILMN_1708779	CCCATAAAACAGGGTGTGAAAGGCATCTCAGCGGCTGCCCCACCATGGCT	Perfect	NA	chr2:85921498:85921547:+	Transcriptomic	GNLY	GNLY	10578	0.52	0.34	-0.18	1.22	0.8	0.0547	0.1123	0.3883	0	0.0013	0.27468	0.40564	0.72127	0.00157	0.02345	8.3	0	0.00029
ILMN_1691567	CACACATGCTTTTCTGCACGTGGTTGCCTTAGTCATCTTCCTACAGCACC	Perfect	NA	chr4:44704602:44704651:-	Transcriptomic	GNPDA2	GNPDA2	132789	0.14	0.39	0.47	0.4	0.11	0.3523	0.0021	0.0003	0.0083	0.3913	0.69345	0.03404	0.00879	0.08578	0.72335	7.2	0.0001	0.00088
ILMN_2103547	CTGAAAGAGGGCAGATATTGGGTCCTTGTGACTTCAACTGACTCTTCCGA	Perfect	NA	chr15:34817925:34817974:-	Transcriptomic	GOLGA8B	GOLGA8B	440270	-0.17	0.24	0.19	-0.66	0.14	0.3576	0.1049	0.1938	0.0006	0.3883	0.6976	0.39212	0.53172	0.01377	0.72128	4	0.005	0.02644
ILMN_3241725	AGAGACAGTGGTATAACAGGCTCCTTATGCCAGGTGCAGTGGCTCATGCC	Bad	NA	chr15:23262589:23262638:+	Transcriptomic	GOLGA9P	GOLGA9P	283796	-1.05	-0.25	0.21	-0.65	-0.11	0.0015	0.3106	0.4066	0.0386	0.6753	0.02636	0.65726	0.7348	0.2239	0.88655	3.7	0.0084	0.0402
ILMN_1716821	GGAGCCCAGTGTCAAGTCTGCTGGAATGCAGGAAGTAGAACAGAATCGCC	Perfect	NA	chr3:39138408:39138457:-	Transcriptomic	GORASP1	GORASP1	64689	0.17	0.63	0.29	-0.01	0	0.3291	0	0.0354	0.9319	0.9742	0.67423	0.00177	0.21281	0.98043	0.99247	5.5	0.0007	0.00533
ILMN_1729170	ACATGGGGTTCCTGGTTGTTCCTGCATCCCGATACCTCAGCCCTGGCCCT	Perfect	NA	chr1:167022394:167022443:-	Transcriptomic	GPA33	GPA33	10223	-0.54	-1.07	-1.57	-1.51	-0.68	0.0656	0	0	0	0.0088	0.30417	0.00135	0	0.00024	0.08892	22.5	0	0
ILMN_1786036	CATGTATGTGTGCAGTGCTGCAATGCCCAGACAAACGTGAGCACACCCAC	Perfect	NA	chr1:217604126:217604175:-	Transcriptomic	GPATCH2	GPATCH2	55105	0.14	0.8	0.41	0.39	0.39	0.562	0.0002	0.0458	0.12	0.0761	0.83102	0.00636	0.24778	0.41995	0.32999	5.4	0.0007	0.00542
ILMN_1686929	GGGTAACGACCGCTTGTCTTTGGTCTCTAACCCTAATCTCTGGGCTTGCC	Perfect	rs77757519 rs78173177	chr1:27217245:27217294:-	Transcriptomic	GPATCH3	GPATCH3	63906	0.04	-0.5	-0.49	-0.11	-0.13	0.8269	0.0006	0.0008	0.5043	0.3926	0.94593	0.01323	0.01714	0.79912	0.72441	5.7	0.0005	0.00405
ILMN_2383305	GTTGAGGGAGTCAGCACAGTCCTTTCTGCAGCTTCTAACCCAGGACCATG	Perfect	rs10757 rs4661047	chr1:156564550:156564599:-	Transcriptomic	GPATCH4	GPATCH4	54865	-0.17	-0.28	-0.53	-0.48	-0.7	0.4046	0.0857	0.0017	0.017	0.0002	0.7333	0.35246	0.02949	0.13555	0.00641	7.6	0	0.00056
ILMN_1764617	AGGCAAACACAACTCTTGACTGCCCTCCCACCCTCCTACCTGTTCAGTAC	Perfect	NA	chr17:42473006:42473055:-	Transcriptomic	GPATCH8	GPATCH8	23131	-0.51	-0.28	-0.54	-0.52	-0.02	0.0036	0.0415	0.0002	0.0028	0.872	0.04846	0.23362	0.00679	0.04057	0.96182	8.2	0	0.00033
ILMN_1694106	ATCCACACCAAGAGGGTGTTGTGATGAGGTGCCGGTGTGCAAAGGGAACT	Perfect	rs112435429 rs114713634	chr3:32210030:32210079:+	Transcriptomic	GPD1L	GPD1L	23171	0.57	0.99	1.18	1.17	1	0.0007	0	0	0	0	0.01512	0	0	0	0	57.2	0	0
ILMN_1787648	CTTATTCTGTGTGTGCTGTGGCCTTCACCCTGTAGTTAACCTGTGCCCTC	Perfect	NA	chr4:22394992:22395041:-	Transcriptomic	GPR125	GPR125	166647	0.31	0.48	0.81	0.61	0.66	0.3511	0.0704	0.0033	0.0623	0.0254	0.69244	0.31643	0.04636	0.29573	0.17462	4.6	0.002	0.01309
ILMN_1804332	AGCCAGCTACCTCTCCTGTGCCTGCCACTCAATAAACAGTGTCTGCGCCC	Perfect	NA	chr11:64056913:64056962:+	Transcriptomic	GPR137	GPR137	56834	0.56	0.51	0.25	0.22	0.31	0.0093	0.0034	0.1394	0.2842	0.0867	0.09182	0.04709	0.45299	0.63322	0.35475	4.8	0.0018	0.01159
ILMN_2121816	CCTCTTTAGGTCACTGATGGTCACTCCGATTCTGAGTGCCACATTGGTAG	Perfect	NA	chr1:236371893:236371942:+	Transcriptomic	GPR137B	GPR137B	7107	0.35	0.56	0.56	0.52	0.08	0.0374	0.0001	0.0001	0.0022	0.5739	0.21959	0.00383	0.00396	0.03504	0.8376	10.6	0	4e-05
ILMN_1684227	CTCAGCCACCAAATGTCCCTGACACCCTCCCCAGCCCCCACAGATAACAT	Perfect	NA	chr7:1098756:1098805:+	Transcriptomic	GPR146	GPR146	115330	-0.34	-0.72	-0.57	-0.34	-0.06	0.1431	0.0003	0.0034	0.1473	0.7646	0.4592	0.00871	0.04727	0.46575	0.92323	6	0.0004	0.00302
ILMN_1709194	GTGAACTGAATGTGCAAAGTCCCTGTGGCACAAAGTCCCTGGGGCCAGTG	Perfect	NA	chr2:175347766:175347815:-	Transcriptomic	GPR155	GPR155	151556	0.35	0.98	0.64	0.69	0.27	0.2405	0.0001	0.009	0.0214	0.2932	0.58833	0.00495	0.08989	0.15694	0.64177	6.7	0.0001	0.00138
ILMN_1662846	TGCCCCCTGACTGATAGCATTTCAGAATGTGTCTTTTGAAGGGCTATACC	Bad	rs114777474	chr3:169802876:169802922:+	Transcriptomic	GPR160	GPR160	26996	-0.01	0.77	0.9	0.1	0.25	0.9751	0.0063	0.0018	0.7546	0.3985	0.99276	0.07117	0.03033	0.91943	0.72871	4.1	0.0045	0.02459
ILMN_3235514	CCCATCTCCAACTCGGAAGTAAGCCCAAGAGAACAACATAAAGCAAACAA	Perfect	NA	chr13:99947136:99947185:-	Transcriptomic	GPR183	GPR183	1880	-0.13	-0.24	-0.97	-1.14	-1.12	0.6377	0.2786	0.0001	0.0002	0	0.86894	0.6278	0.00312	0.00524	0.00169	12	0	1e-05
ILMN_1710221	TCTTGGGAAGAGAGAGGGACAGGGACAAGGGCAAGAGGACTGAGGCCAGA	Perfect	rs35230312	chr2:241570462:241570511:+	Transcriptomic	GPR35	GPR35	2859	0.21	0.29	0.68	0.53	0.29	0.4088	0.1477	0.0014	0.034	0.1834	0.73638	0.46637	0.02584	0.20779	0.51753	4.3	0.0035	0.02004
ILMN_1653648	CCTGGACATGATGCCTAAGTCCTTCAAGTTTTTGCCGCAGCTCCCTGGTC	Perfect	rs61749012	chr6:97246413:97246462:-	Transcriptomic	GPR63	GPR63	81491	0.12	0.21	0.59	0.2	-0.11	0.5238	0.1886	0.0004	0.3062	0.5311	0.81058	0.52455	0.01105	0.65322	0.81472	3.7	0.008	0.03856
ILMN_1734740	CCGGAAAGTCTACCAAGCTGTGCGGCACAATAAAGCCACGGAAAACAAGG	Perfect	NA	chr14:88477800:88477849:+	Transcriptomic	GPR65	GPR65	8477	0.66	0.95	1	1.23	0.43	0.001	0	0	0	0.0109	0.0202	2e-05	1e-05	1e-05	0.10199	30.5	0	0
ILMN_2232121	CTAGCATGTGAGGGGACTAAGTGTTCTCAGAGTGATGTTTTAATCCAGTC	Perfect	NA	chr14:88478285:88478334:+	Transcriptomic	GPR65	GPR65	8477	0.81	1.23	1.07	1.08	0.71	0.0011	0	0	0	0.0011	0.02143	1e-05	0.0001	0.00141	0.02112	25.2	0	0
ILMN_1671142	GGCCACACAGCCAAGAAGAGCCCATGCAACTCAGTCCAGGATTTTACTGG	Perfect	NA	chr14:91699108:91699157:-	Transcriptomic	GPR68	GPR68	8111	0.78	1.24	1.52	1.7	1.19	0.0611	0.0004	0	0.0001	0.0016	0.29267	0.01047	0.00144	0.004	0.0282	14.2	0	0
ILMN_1754727	ACCACCTGCCGCTGATCAGCCTTATGTTCCCAAAGAGCCCTGAGTAGTGC	Perfect	rs111637888	chrX:101972323:101972372:+	Transcriptomic	GPRASP2	ARMCX5	64860	-0.12	1.07	0.58	0.65	0.69	0.5646	0	0.0011	0.0029	0.0005	0.83241	2e-05	0.02129	0.04192	0.01172	15.9	0	0
ILMN_1776435	CAACTGCTGCGTCCGTCCTGCCCCGTCTTCTGTGTTAGATTGAAAGGGAG	Perfect	rs34322172	chr4:90168924:90168973:-	Transcriptomic	GPRIN3	GPRIN3	285513	1.14	1.06	0.67	1	-0.31	0.0005	0.0001	0.0075	0.0016	0.2392	0.01182	0.00277	0.07977	0.02759	0.58675	11.1	0	2e-05
ILMN_3237376	GAGGAATCGCTATCATTGACAAGGCAGGAACAGGGTGGCTGCAAGAGGCC	Perfect	NA	chr11:123493285:123493334:+	Transcriptomic	GRAMD1B	GRAMD1B	57476	0.36	0.81	0.29	0.2	-0.05	0.2062	0.0008	0.208	0.4657	0.838	0.54732	0.0171	0.5496	0.77524	0.94998	3.4	0.0119	0.05291
ILMN_2065690	CTTACCCAGCCCTGGTCAAGAATCTGTGAGGCATGTGACTGAAGTACTAA	Perfect	NA	chr5:125829324:125829373:+	Transcriptomic	GRAMD3	GRAMD3	65983	0.58	0.52	0.3	0.15	0.14	0.0055	0.0017	0.0592	0.4533	0.4091	0.0654	0.02944	0.28722	0.76722	0.73658	5	0.0013	0.00879
ILMN_1723706	ATCGGCACGGGCTCTGGGCTCCCCGTGGAGAGAAGCTGTAGTTTTTACCA	Perfect	NA	chr22:47075358:47075407:+	Transcriptomic	GRAMD4	GRAMD4	23151	0.49	0.97	1.32	1.1	0.85	0.0813	0.0001	0	0.0002	0.0009	0.34224	0.00233	5e-05	0.00602	0.01866	18.1	0	0
ILMN_2353023	TCAGCTTCCGCCGTGGCGACATCATTGAGGTCCTGGAGCGCCCAGACCCC	Perfect	rs61749864	chr17:18925347:18925396:-	Transcriptomic	GRAP	GRAP	10750	-1.03	-0.63	-0.61	-0.78	-0.23	0.0005	0.0051	0.0071	0.0056	0.324	0.01146	0.06144	0.07742	0.06591	0.66999	8.2	0	0.00031
ILMN_2353027	AGCTTCCGCCGTGGCGACATCATTGAGGTCCTGGAGCGCCCAGACCCCCA	Perfect	rs61749864	chr17:18925345:18925394:-	Transcriptomic	GRAP	GRAP	10750	-1.15	-0.6	-0.74	-0.51	-0.26	0	0.0035	0.0005	0.0403	0.2304	0.00145	0.04785	0.01147	0.22976	0.57678	10.5	0	4e-05
ILMN_2353030	CAGCTTCCGCCGTGGCGACATCATTGAGGTCCTGGAGCGCCCAGACCCCC	Perfect	rs61749864	chr17:18925346:18925395:-	Transcriptomic	GRAP	GRAP	10750	-0.85	-0.65	-0.68	-0.75	-0.4	0.0011	0.0016	0.0011	0.0031	0.0656	0.0217	0.02827	0.02091	0.04416	0.3042	10	0	6e-05
ILMN_1705210	TCCCATGAAGCCCTCTCCTCAGCTTTACTTGCTCCCCCGCCCTTAGCCTT	Perfect	NA	chr12:52409319:52409368:+	Transcriptomic	GRASP	GRASP	160622	0.9	-0.28	0.04	-0.43	-0.79	0.0031	0.2288	0.8608	0.1303	0.0028	0.04416	0.57514	0.95827	0.43888	0.04118	4.8	0.0017	0.01099
ILMN_1793832	GAACAATAGAAGACCACGAACTGGTGATTGAAGTGCTATCCAACTGGGGG	Perfect	NA	chr2:165383593:165383642:-	Transcriptomic	GRB14	GRB14	2888	-0.38	-0.7	-0.69	-0.31	0.19	0.1226	0.0007	0.0009	0.2024	0.3657	0.42464	0.0149	0.01846	0.54268	0.70382	6.3	0.0002	0.00208
ILMN_2405400	GGCGCCAGGAAGGAGCATGTGTTAGCGTCTCGTCCCACCTGGAATTGTAA	Perfect	NA	chr4:3042384:3042433:+	Transcriptomic	GRK4	GRK4	2868	-0.01	0.43	0.52	0.22	0.9	0.9788	0.1014	0.0467	0.4864	0.0025	0.99396	0.38514	0.25059	0.78848	0.03788	3.6	0.0091	0.04281
ILMN_1681802	ACTGGAAGGGCCAGCCACCTGCACCTCCTAAAAAGGGACTGCTGCAGAGA	Perfect	NA	chr5:176867990:176868039:+	Transcriptomic	GRK6	GRK6	2870	-0.45	-0.48	-0.14	0.21	0.15	0.0203	0.0021	0.34	0.2619	0.3456	0.15157	0.03382	0.68315	0.61038	0.68779	4	0.0054	0.02819
ILMN_1693604	GGGCTGCCCCTCCCCCTGCACAGTAGTTTGTCCTGTGGTTTATTTTGTAT	Perfect	NA	chr3:51752547:51752596:+	Transcriptomic	GRM2	GRM2	2912	-0.42	-0.62	-0.69	-0.49	-0.3	0.0568	0.0008	0.0002	0.0242	0.1203	0.28076	0.01711	0.00685	0.16972	0.42046	8.3	0	0.00029
ILMN_1721138	GGCTCACTCTCACTTGAAGAGGGGATCTTGGTGTTGTAGTACTTGGACTG	Perfect	NA	chr5:148733860:148733909:+	Transcriptomic	GRPEL2	GRPEL2	134266	-0.75	-0.41	-0.49	-0.54	-0.65	0.0001	0.004	0.0007	0.0022	0.0001	0.00267	0.05262	0.01587	0.03429	0.00261	14.7	0	0
ILMN_1742166	GGAGGTGTGGGTTCCTCCAACACAATTTGCTTCTGCCCGTTGTCTTCCTG	Perfect	rs56808867	chr19:48956968:48957017:+	Transcriptomic	GRWD1	GRWD1	83743	0.05	-0.12	-0.52	-0.32	-0.28	0.7526	0.3356	0.0002	0.0523	0.0503	0.9186	0.67971	0.00652	0.26786	0.26182	5.2	0.001	0.00738
ILMN_2347193	GCTGGGGTCTTGGTAGAAGCGCGTGCAAAAGCCATTCTGGACTTCCTGGA	Perfect	rs16965388	chr17:38062111:38062160:-	Transcriptomic	GSDMB	GSDMB	55876	-0.37	-0.69	-0.48	-1.05	-0.28	0.1433	0.0011	0.0196	0.0001	0.2074	0.45935	0.02179	0.14843	0.00369	0.54884	8.2	0	0.00032
ILMN_1666206	TACCAGTCTGTCCTCACTGCCATCGCCACTACCATCCTGTCACCAGTGGG	Perfect	NA	chr17:38060972:38061021:-	Transcriptomic	GSDMB	GSDMB	55876	-0.36	-0.53	-0.39	-0.94	-0.1	0.1182	0.0055	0.0348	0.0001	0.6138	0.41665	0.06516	0.21088	0.00441	0.85755	6.9	0.0001	0.00117
ILMN_1779376	CTGCTTCTGCATCAGCTTCCAACTCCACCTGAACAGTCCCGAGCAGCCAG	Perfect	NA	chr3:119545617:119545666:-	Transcriptomic	GSK3B	GSK3B	2932	0.61	0.63	0.74	0.91	0.25	0.0021	0.0001	0	0	0.1336	0.03376	0.00408	0.00073	0.00073	0.44417	16.4	0	0
[truncated: 3,710 more rows]
